# Supplementary material for: MicroRNA Profiling of Neurons Generated Using Induced Pluripotent Stem Cells Derived from Patients with Schizophrenia and Schizoaffective Disorder, and 22q11.2 Del
Source: PLoS One. 2015 Jul 14;10(7):e0132387. doi: 10.1371/journal.pone.0132387 (PMC4501820; doi:10.1371/journal.pone.0132387)
Supplement: S2 Table — (XLSX) [file pone.0132387.s004.xlsx]

## Sheet: Sheet1
ID	coordinates	SZ_1220-C2	SZ_1804-C6	SZ_22q11.10-C5	SZ_22q11.30-C9	SZ_22q11.60-C2	SZ_iPS15B-C4	SZ_iPS15B-C6	ctrl_553-C2	ctrl_690-C5	ctrl_iPSC1B-C10	ctrl_iPSC1B-C23	ctrl_iPSC1B-C4	ctrl_iPSC2-C1	ctrl_iPSC2-C4	ctrl_iPSC5-C4	ctrl_iPSC6-C4	sz_mean	ctrl_mean	log2_Fold_Change	p-value	p-adjusted
hsa-miR-1306-3p	chr22:20073635_20073652	81.3011	136.757	131.762	111.914	136.643	109.337	95.099	263.022	244.185	262.747	217.803	199.846	261.678	195.346	285.319	242.098	114.687	241.338	1.05145	7.52e-16	1.34e-12
hsa-miR-1286	chr22:20236668_20236688	0	3.13183	4.21638	0	2.31599	2.20882	4.06406	17.944	9.82354	3.88296	6.77609	10.3624	11.4436	7.34384	15.4784	17.0606	2.27673	11.1239	1.79173	2.89e-06	0.00184258
hsa-miR-1306-5p	chr22:20073595_20073616	63.4545	64.7246	113.842	83.2639	83.3755	96.0836	77.2172	124.664	157.177	185.088	235.227	133.231	114.436	163.033	116.604	164.919	83.1374	154.931	0.854326	3.09e-06	0.00184258
hsa-miR-185-5p	chr22:20020676_20020697	900.261	1329.99	2277.9	675.064	1292.32	1300.99	2065.36	3708.75	3710.49	1936.3	2057.99	3540.97	3334.68	2499.84	2933.67	3742.36	1405.98	3051.67	1.04235	1.37e-05	0.0061109
hsa-miR-3175	chr15:93447638_93447659	1.98295	17.7471	12.6491	17.0109	19.6859	6.62646	13.005	43.4435	58.9413	34.9466	19.3603	50.3315	28.9906	36.7192	43.3396	15.0295	12.6725	36.7891	1.30294	3.12e-05	0.0111504
hsa-miR-3158-3p	chr10:103361184_103361205,chr10:103361223_103361244	109.062	176.427	198.17	104.751	144.749	132.529	201.577	224.773	248.395	359.821	260.395	242.776	259.389	387.755	153.752	330.244	152.467	274.144	0.79875	9.97e-05	0.0297135
hsa-miR-320a	chr8:22102488_22102509	30142.9	34262.3	19996.2	38706.1	31006.4	32508.3	26830.9	19030.6	19786	22202.8	28324	18442.1	22883.5	16448.7	24143.2	18071.6	30493.3	21036.9	-0.522351	0.000432589	0.110557
hsa-miR-34b-3p	chr11:111383712_111383733	75.3522	5.21972	1.05409	69.8342	63.6896	5.52205	13.005	7.55539	8.42018	7.76592	7.7441	4.44102	5.34037	5.87507	7.73921	9.34269	33.3824	7.13599	-1.52298	0.000581228	0.120842
hsa-miR-34c-5p	chr11:111384176_111384198	1463.42	178.515	118.059	1190.76	1205.47	206.525	303.179	194.551	279.269	144.964	158.754	247.217	142.664	146.877	281.707	275	666.561	207.889	-1.33102	0.000629234	0.120842
hsa-miR-26b-5p	chr2:219267380_219267400	5060.5	3186.12	4604.29	6245.69	7136.71	7551.95	2781.44	3267.23	2462.9	3719.87	4141.16	3141.28	3151.58	2088.59	2972.89	2479.88	5223.81	3047.26	-0.735567	0.000675472	0.120842
hsa-miR-146b-3p	chr10:104196313_104196334	335.119	67.8564	51.6507	115.495	149.381	132.529	47.1431	34.4714	36.4874	49.1841	129.714	23.6854	28.9906	14.6877	36.6322	24.3722	128.453	42.025	-1.28183	0.000859225	0.139741
hsa-miR-23a-5p	chr19:13947444_13947465	41.642	10.4394	6.32457	33.1265	37.0558	22.0882	6.5025	5.66654	9.82354	11.6489	12.5842	7.4017	2.28873	1.46877	5.15947	0.812408	22.4541	6.31713	-1.37616	0.000985814	0.146968
hsa-miR-191-5p	chr3:49058105_49058127	22696.9	26088.2	30891.3	23145.6	26288.8	30418.8	21995.5	23733.8	21530.4	19501.5	19852	22632.9	21384.3	20577.4	21424.7	21187.2	25932.1	21313.8	-0.280551	0.00138024	0.169325
hsa-miR-296-3p	chr20:57392681_57392702	1344.44	1311.19	1088.88	1245.38	1303.9	1314.25	879.463	832.509	826.581	1175.24	1050.29	717.964	527.933	396.567	569.606	732.386	1212.5	758.787	-0.644463	0.00144473	0.169325
hsa-miR-185-3p	chr22:20020711_20020732	23.7954	54.2851	118.059	12.5343	44.0037	51.9072	62.5865	184.635	117.883	63.4217	55.1767	164.318	155.634	129.252	99.5778	140.547	52.453	123.383	1.05606	0.00148566	0.169325
hsa-miR-486-3p	chr8:41517961_41517981,chr8:41518004_41518024	5.94886	12.5273	3.16228	6.26717	4.63197	8.83528	8.94094	10.3887	29.4706	71.1876	24.2003	11.8427	7.62909	22.0315	11.3508	11.7799	7.18769	22.209	1.24219	0.00151437	0.169325
hsa-miR-4449	chr4:53578887_53578908	5.94886	1.04394	4.21638	21.4875	11.5799	1.10441	6.5025	2.36106	1.40336	5.17728	0.968013	0	0	1.46877	0	0	7.41192	1.26428	-1.4583	0.00213962	0.209166
hsa-miR-4792	chr3:24562903_24562920	212.176	29.2305	30.5688	109.228	155.171	15.4617	182.883	29.7493	21.0504	73.7762	49.3686	13.3231	20.5986	42.5943	39.212	26.4033	104.96	35.1195	-1.2243	0.00221478	0.209166
hsa-miR-148a-3p	chr7:25989542_25989563	45613.9	30163.7	27119.8	98494.9	161591	165410	25266.3	36895.8	18743.3	27079.8	54121.6	28400.3	31082.5	6430.27	34106.2	22846.1	79094.2	28856.2	-1.16798	0.00222144	0.209166
hsa-miR-320b	chr1:117214409_117214430,chr1:224444751_224444772	781.283	1143.12	556.562	1137.04	884.706	826.098	627.491	645.513	596.429	476.31	533.375	475.189	698.062	321.66	756.378	345.273	850.901	538.688	-0.62515	0.00290477	0.243992
hsa-miR-1249	chr22:45596839_45596860	105.097	120.054	285.66	76.9967	104.219	170.079	180.444	194.079	303.126	254.981	359.133	161.357	328.051	566.944	166.651	266.47	148.936	288.977	0.856283	0.00295555	0.243992
hsa-miR-6840-5p	chr7:99954279_99954302	0	0	0	0	0	2.20882	0	1.88885	1.40336	2.58864	0	1.48034	4.57746	1.46877	3.61163	3.65584	0.315546	2.29721	1.41361	0.00300046	0.243992
hsa-miR-3609	chr7:98479323_98479346	21.8125	3.13183	6.32457	24.1734	2.31599	7.73087	2.43844	2.36106	4.21009	1.29432	4.84006	0	2.28873	5.87507	2.57974	2.03102	9.70394	2.83112	-1.26743	0.00326461	0.25393
hsa-miR-320c	chr18:19263520_19263539,chr18:21901680_21901699	896.295	531.368	203.44	598.067	492.147	183.332	407.219	231.384	355.051	336.523	287.5	121.388	222.77	167.44	280.159	182.792	473.124	242.778	-0.859489	0.00352494	0.260817
hsa-miR-126-3p	chr9:139565105_139565126	22877.3	3601.61	2468.69	11827.1	16330	12386	3303.27	2731.27	2151.36	7266.31	9471.04	2304.89	2581.69	2808.28	3304.12	1857.57	10399.1	3830.72	-1.13437	0.00387298	0.260817
hsa-miR-320e	chr19:47212551_47212568	47.5909	35.4941	6.32457	77.892	39.3718	11.0441	38.2022	12.2775	16.8404	24.5921	20.3283	4.44102	9.91782	17.6252	18.0581	12.9985	36.5599	15.231	-1.04672	0.00393803	0.260817
hsa-miR-7704	chr2:177053571_177053589	386.676	99.1748	76.9489	159.365	282.55	83.9351	874.586	107.192	78.5883	125.549	121.002	81.4187	35.0938	168.908	135.178	100.739	280.462	105.963	-1.11689	0.00394279	0.260817
hsa-miR-181b-5p	chr1:198828054_198828076,chr9:127456004_127456026	16518	13654.8	11987.2	17915.2	20332	18384	8836.08	10063.8	8681.2	15537	12794.2	7472.75	8301.98	5989.64	10995.9	5741.29	15375.3	9508.64	-0.651882	0.00408211	0.260817
hsa-miR-146a-5p	chr5:159912379_159912400	122.943	29.2305	18.9737	124.448	120.431	81.7263	19.5075	17.944	25.2605	25.8864	73.569	14.8034	18.3098	23.5003	39.212	14.6233	73.8944	28.1232	-1.10367	0.00437089	0.266039
hsa-miR-192-5p	chr11:64658675_64658695	4778.92	4668.52	3929.67	4664.57	4809.14	4763.32	3781.2	3594.47	3647.34	4020.16	3817.84	2988.8	4112.08	4332.87	3201.97	2824.74	4485.05	3615.59	-0.307069	0.00446125	0.266039
hsa-miR-491-5p	chr9:20716119_20716140	9.91476	5.21972	5.27047	8.05779	2.31599	7.73087	6.5025	17.4718	12.6303	7.76592	5.80808	11.8427	16.784	10.2814	10.3189	14.2171	6.4303	11.9023	0.852906	0.00463097	0.267252
hsa-miR-6757-5p	chr12:53450733_53450754	7.93181	0	0	3.58124	1.15799	1.10441	0.812812	0	0	0	0.968013	0	0	0	0	0	2.08404	0.107557	-1.29761	0.00512111	0.286302
hsa-miR-4682	chr10:121718034_121718056	0	1.04394	1.05409	1.79062	1.15799	3.31323	1.62562	0	1.40336	0	0	0	0	0	0.515947	0	1.4265	0.213257	-1.32416	0.00558825	0.293047
hsa-miR-4804-5p	chr5:72174427_72174447	0	1.04394	1.05409	1.79062	0	2.20882	1.62562	1.88885	1.40336	9.06024	3.87205	5.92136	3.81455	5.87507	1.54784	5.28065	1.1033	4.296	1.20419	0.00587878	0.293047
hsa-miR-26a-5p	chr12:58218441_58218462,chr3:38010904_38010925	203090	128287	107712	261309	273108	251280	79343.5	93323.7	100739	154653	175365	65969.8	86544.4	44151.2	105513	68810.5	186304	99452.2	-0.809593	0.00607938	0.293047
hsa-miR-3195	chr20:60639868_60639884	7.93181	3.13183	4.21638	6.26717	8.10595	0	8.12812	2.83327	1.40336	3.88296	3.87205	0	0.762909	0	1.54784	0.812408	5.39732	1.67942	-1.17746	0.00616054	0.293047
hsa-miR-126-5p	chr9:139565068_139565088	412.454	72.0322	85.3817	222.037	229.283	194.376	74.7787	57.6098	61.748	134.609	176.178	74.017	45.7746	89.5948	60.8818	70.2733	184.335	85.6319	-0.93751	0.0063149	0.293047
hsa-miR-767-3p	chrX:151561919_151561941	3.96591	5.21972	3.16228	5.37186	1.15799	2.20882	2.43844	5.66654	5.61345	20.7091	21.2963	5.92136	6.10327	5.87507	5.15947	5.28065	3.36072	9.06947	1.08167	0.00631577	0.293047
hsa-miR-125a-5p	chr19:52196521_52196544	68197.7	26545.4	19528.2	67331.8	83675.4	99855.2	20724.3	28797.4	20153.7	36083	51628	17983.2	27773.7	14302.9	23543.7	18267	55122.6	26503.6	-0.908275	0.0063884	0.293047
hsa-miR-548q	chr10:12767324_12767345	7.93181	10.4394	3.16228	9.84842	4.63197	5.52205	4.87687	2.83327	1.40336	3.88296	6.77609	4.44102	1.52582	1.46877	2.06379	2.43722	6.63041	2.98137	-0.983586	0.00666452	0.29807
hsa-miR-140-5p	chr16:69967006_69967027	2086.07	1420.81	2017.54	1924.92	1688.35	1698.58	1460.62	1474.24	1466.51	1326.68	1728.87	1172.43	1444.95	1232.3	1005.58	1527.73	1756.7	1375.48	-0.345456	0.00703578	0.307
hsa-miR-320d	chr13:41301964_41301982,chrX:140008337_140008355	805.079	313.183	107.518	485.258	362.452	98.2924	330.815	138.358	238.572	271.807	222.643	59.2136	123.591	126.314	167.683	139.734	357.514	165.324	-0.936173	0.00737293	0.30982
hsa-miR-4497	chr12:110271155_110271171	809.045	46.9775	37.9474	193.387	286.024	64.0557	535.643	52.4155	53.3278	183.793	110.353	60.6939	27.4647	146.877	122.795	88.9587	281.869	94.0755	-1.14654	0.0074731	0.30982
hsa-miR-550a-5p	chr7:30329431_30329453,chr7:32772614_32772636	31.7272	37.582	69.5703	42.9749	37.0558	47.4896	54.4584	92.5535	61.748	69.8932	38.7205	66.6153	64.0844	70.5009	69.1369	69.4609	45.8369	66.9682	0.516038	0.00761994	0.30982
hsa-miR-27a-3p	chr19:13947261_13947281	8756.72	2483.54	2204.11	4113.06	9460.8	4422.06	2228.73	2234.03	2121.89	2623.59	4987.2	2560.99	1693.66	1504.02	2636.49	1844.98	4809.86	2467.43	-0.841737	0.0081069	0.317237
hsa-miR-455-5p	chr9:116971729_116971750	4782.88	3780.12	6889.56	6529.5	7364.83	7598.34	2976.52	3804.14	2286.08	4165.12	6104.29	3869.61	2078.93	1548.08	3331.99	2912.08	5703.11	3344.48	-0.704724	0.00825263	0.317237
hsa-miR-7113-5p	chr11:67800332_67800352	11.8977	8.35156	6.32457	12.5343	10.4219	8.83528	7.31531	7.08317	4.21009	1.29432	3.87205	4.44102	7.62909	5.87507	5.15947	3.24963	9.38296	4.7571	-0.807797	0.00833434	0.317237
hsa-miR-6842-5p	chr8:27290892_27290913	1.98295	1.04394	2.10819	1.79062	0	0	3.25125	0	0	0	0.968013	0	0	0	0	0.406204	1.45385	0.152691	-1.24653	0.00864329	0.317727
hsa-miR-146b-5p	chr10:104196277_104196298	78814.4	10560.5	8375.84	33487.3	35834.1	27077.9	7451.86	5540.93	10553.3	13543.8	34496.1	6226.31	7154.56	4517.93	10416.5	4837.08	28800.3	10809.6	-1.07487	0.00870242	0.317727
hsa-miR-6852-5p	chr9:35710713_35710733	17.8466	8.35156	8.43276	17.9062	17.3699	6.62646	8.94094	6.13875	7.01682	7.76592	12.5842	1.48034	4.57746	7.34384	2.06379	5.28065	12.2106	6.02797	-0.878498	0.00920845	0.329478
hsa-miR-361-5p	chrX:85158686_85158707	1760.86	1175.48	1076.23	1979.53	1146.41	1282.22	922.542	679.512	773.253	1250.31	1461.7	828.99	692.722	822.51	836.866	814.845	1334.75	906.746	-0.530991	0.00951464	0.333759
hsa-miR-24-2-5p	chr19:13947140_13947161	1126.32	366.425	425.854	564.941	1191.57	985.133	329.189	414.602	350.841	451.717	710.521	466.307	310.504	309.91	383.349	289.623	712.776	409.708	-0.720611	0.0110205	0.370299
hsa-miR-6873-3p	chr6:33255004_33255026	15.8636	11.4834	5.27047	16.1156	13.8959	15.4617	8.94094	7.55539	9.82354	6.4716	12.5842	7.4017	5.34037	0	4.12758	5.68686	12.4331	6.55458	-0.799589	0.011163	0.370299
hsa-miR-3126-5p	chr2:69330823_69330844	5.94886	5.21972	8.43276	2.68593	6.94796	5.52205	5.68969	12.2775	12.6303	3.88296	7.7441	7.4017	13.7324	7.34384	10.8349	13.8109	5.77814	9.96206	0.774365	0.0111773	0.370299
hsa-miR-6847-5p	chr8:145134782_145134804	1.98295	4.17578	4.21638	9.84842	0	13.2529	5.68969	0.944423	1.40336	1.29432	3.87205	1.48034	1.52582	4.4063	3.09568	1.21861	5.59516	2.13788	-1.0749	0.0117456	0.375504
hsa-miR-618	chr12:81329575_81329597	35.6932	108.57	123.329	71.6248	35.8978	44.1764	41.4534	84.9981	214.715	63.4217	68.7289	139.152	133.509	102.814	153.236	119.83	65.8207	120.045	0.762898	0.0117542	0.375504
hsa-miR-581	chr5:53247394_53247414	5.94886	4.17578	7.37866	9.84842	4.63197	9.93969	4.87687	12.2775	8.42018	10.3546	10.6481	11.8427	16.0211	7.34384	12.3827	10.9675	6.68575	11.1398	0.694341	0.0127075	0.394384
hsa-miR-221-3p	chrX:45605608_45605630	4380.34	1434.38	1767.72	5325.31	4783.67	3079.09	1470.38	1535.16	1320.56	2516.16	3034.72	1233.12	1342.72	521.413	1457.55	1999.34	3177.27	1662.3	-0.810242	0.0127861	0.394384
hsa-miR-1246	chr2:177465752_177465770	1189.77	456.204	180.25	1224.78	1178.84	212.047	531.579	362.659	345.227	890.492	248.779	88.8203	120.54	236.472	230.628	130.391	710.496	294.89	-0.985413	0.0136897	0.415098
hsa-miR-935	chr19:54485616_54485638	71.3863	368.513	251.929	85.0545	159.803	109.337	237.341	307.882	732.556	292.516	130.682	193.924	363.145	477.35	430.3	289.217	183.338	357.508	0.820837	0.0147852	0.440845
hsa-miR-215-5p	chr1:220291258_220291278	27.7613	25.0547	56.9211	34.0218	41.6877	34.2367	14.6306	15.1108	30.874	29.7693	7.7441	16.2837	25.9389	23.5003	15.9944	10.5613	33.4734	19.5308	-0.720402	0.0155534	0.449553
hsa-miR-6854-3p	chr9:100991431_100991451	1.98295	0	1.05409	0.89531	0	0	1.62562	0	0	0	0	0	0	0	0	0	0.793998	0	-1.0241	0.0155798	0.449553
hsa-miR-361-3p	chrX:85158646_85158668	4792.8	3380.29	2823.92	4614.43	2889.19	4406.59	2416.49	2823.35	2587.8	3288.87	3113.13	2307.85	2714.43	2977.19	2514.21	2584.27	3617.67	2767.9	-0.375448	0.0159562	0.453106
hsa-miR-641	chr19:40788510_40788533	53.5397	113.79	125.437	102.961	55.5837	103.814	84.5325	134.58	106.656	112.606	120.034	211.688	202.934	66.0946	192.964	133.235	91.3798	142.31	0.590522	0.0164298	0.459263
hsa-miR-125a-3p	chr19:52196559_52196580	517.551	130.493	73.7866	509.432	418.035	331.323	104.04	104.831	113.672	253.687	293.308	45.8905	99.1782	116.033	141.885	68.6485	297.809	137.459	-0.899245	0.0175847	0.483985
hsa-miR-584-5p	chr5:148441936_148441957	29.7443	82.4716	67.4621	33.1265	33.5818	77.3087	160.124	53.8321	99.6388	34.9466	22.2643	470.748	186.15	552.257	138.274	139.734	69.117	188.649	1.02152	0.0182942	0.489415
hsa-miR-222-3p	chrX:45606442_45606462	2286.34	796.53	763.165	3974.28	2656.44	1392.66	649.437	765.455	698.875	1337.03	1573.02	800.863	680.515	390.692	1055.63	1060.6	1788.41	929.187	-0.804201	0.0183291	0.489415
hsa-miR-203a	chr14:104583806_104583827	49.5738	17.7471	33.731	25.0687	61.3736	19.8794	6.5025	7.55539	12.6303	6.4716	22.2643	11.8427	3.05164	8.81261	6.19136	36.5584	30.5537	12.8198	-0.943007	0.0191803	0.504611
hsa-miR-148a-5p	chr7:25989580_25989601	1173.91	557.467	612.429	790.559	1359.48	1228.1	386.086	409.88	376.101	629.039	1026.09	429.298	294.483	151.283	593.339	469.978	872.577	486.611	-0.737153	0.0196612	0.509766
hsa-miR-6735-5p	chr1:43914215_43914239	11.8977	11.4834	9.48685	5.37186	10.4219	13.2529	12.1922	8.0276	5.61345	5.17728	3.87205	8.88203	3.05164	5.87507	8.25515	6.49926	10.5867	6.13928	-0.666037	0.0203908	0.51687
hsa-miR-6842-3p	chr8:27290930_27290951	15.8636	6.26367	15.8114	1.79062	6.94796	4.41764	11.3794	5.19433	5.61345	3.88296	0.968013	4.44102	3.81455	4.4063	3.09568	6.09306	8.9249	4.16771	-0.852416	0.0207469	0.51687
hsa-miR-2113	chr6:98472462_98472482	1.98295	46.9775	13.7032	2.68593	2.31599	5.52205	37.3894	39.6658	57.5379	24.5921	7.7441	28.1264	37.3826	116.033	73.2645	31.6839	15.7967	46.2255	1.03021	0.0210526	0.51687
hsa-miR-34c-3p	chr11:111384209_111384230	61.4715	3.13183	3.16228	29.5452	32.4238	1.10441	4.06406	4.2499	12.6303	2.58864	0.968013	5.92136	0.762909	7.34384	4.12758	12.1861	19.2719	5.64207	-1.07518	0.0210909	0.51687
hsa-miR-3135a	chr3:20179066_20179087	1.98295	5.21972	7.37866	1.79062	1.15799	5.52205	6.5025	9.91644	14.0336	6.4716	1.93603	11.8427	13.7324	20.5628	5.15947	5.28065	4.22207	9.88174	0.894885	0.0215303	0.519683
hsa-miR-455-3p	chr9:116971767_116971787	426.335	135.713	570.265	521.071	801.331	594.172	184.508	236.106	119.286	385.707	621.464	136.191	125.88	91.0636	168.715	125.111	461.914	223.28	-0.853821	0.0220788	0.519683
hsa-miR-1248	chr3:186504464_186504490	11.8977	1.04394	9.48685	6.26717	3.47398	11.0441	6.5025	3.77769	0	3.88296	3.87205	0	3.05164	2.93754	1.54784	6.09306	7.10232	2.79586	-0.919814	0.0221148	0.519683
hsa-miR-296-5p	chr20:57392716_57392736	176.483	83.5156	199.224	82.3686	142.433	151.304	57.7097	67.054	88.4119	111.311	146.17	66.6153	41.1971	35.2504	40.7598	65.3988	127.577	73.5743	-0.701163	0.0223676	0.519683
hsa-miR-4684-3p	chr1:23046059_23046080	0	7.30761	15.8114	3.58124	1.15799	6.62646	8.94094	18.4163	16.8404	10.3546	2.90404	11.8427	20.5986	19.094	7.73921	17.4668	6.20367	13.9174	0.882696	0.0228117	0.523206
hsa-miR-24-3p	chr19:13947103_13947124,chr9:97848346_97848367	72328.2	28681.3	30287.3	46596.4	69796.9	51958	29996	27455.3	24087.3	50015.1	51435.3	24886	21569	28146	22022.2	23582.6	47092	30355.4	-0.582841	0.0249284	0.564517
hsa-miR-376a-2-5p	chr14:101506417_101506437	0	0	0	0.89531	0	0	0.812812	0	0	1.29432	2.90404	4.44102	1.52582	0	1.54784	5.28065	0.244018	1.88819	1.0608	0.0257893	0.572151
hsa-miR-548au-5p	chr9:96357123_96357143	0	1.04394	1.05409	0	1.15799	1.10441	0	0	0	0	0	0	0	0	0	0	0.62292	0	-0.908483	0.0261887	0.572151
hsa-miR-6818-3p	chr22:30403081_30403102	29.7443	29.2305	28.4606	24.1734	37.0558	28.7146	33.3253	26.9161	18.2437	18.1205	15.4882	16.2837	33.568	26.4378	20.1219	17.0606	30.1006	21.3601	-0.454815	0.0262249	0.572151
hsa-miR-205-5p	chr1:209605511_209605532	3.96591	5.21972	2.10819	4.47655	12.7379	9.93969	4.06406	1.88885	0	0	9.68013	0	2.28873	2.93754	1.03189	2.43722	6.07315	2.25159	-0.967552	0.027988	0.599977
hsa-miR-4754	chr19:58898194_58898216	0	0	1.05409	0	0	1.10441	0	2.36106	4.21009	5.17728	0.968013	0	0	0	4.12758	0.812408	0.308358	1.96182	1.04639	0.0281711	0.599977
hsa-miR-3196	chr20:61870140_61870157	9.91476	2.08789	2.10819	8.05779	11.5799	0	47.9559	2.36106	0	2.58864	1.93603	1.48034	1.52582	13.2189	5.15947	3.24963	11.6721	3.50221	-1.03122	0.0289448	0.609202
hsa-miR-155-5p	chr21:26946295_26946317	156.653	14.6152	35.8392	116.39	203.807	100.501	12.1922	27.3883	7.01682	18.1205	108.417	48.8512	15.2582	7.34384	19.09	58.0872	91.4283	34.397	-0.967233	0.0293605	0.610768
hsa-miR-4636	chr5:9053977_9053998	13.8807	9.3955	13.7032	28.6499	30.1078	30.9235	3.25125	5.66654	4.21009	9.06024	28.0724	8.88203	6.86618	1.46877	3.09568	6.49926	18.5588	8.20235	-0.894216	0.0297738	0.612246
hsa-miR-224-5p	chrX:151127103_151127123	1754.91	788.178	425.854	4267.95	5120.64	2247.47	865.645	363.131	851.841	1250.31	2231.27	562.529	691.196	114.564	1628.33	790.879	2210.09	942.672	-0.910924	0.0301992	0.613935
hsa-miR-892a	chrX:145078197_145078217	0	3.13183	7.37866	0	12.7379	5.52205	4.06406	25.9716	8.42018	2.58864	8.71211	8.88203	10.6807	13.2189	39.7279	2.03102	4.69065	13.3592	0.981173	0.0308788	0.616997
hsa-miR-195-3p	chr17:6920947_6920968	37.6761	21.9228	9.48685	45.6608	44.0037	45.2808	13.8178	7.55539	18.2437	25.8864	33.8804	8.88203	9.91782	4.4063	22.7017	12.9985	31.1213	16.0525	-0.783495	0.0310395	0.616997
hsa-miR-3154	chr9:131007235_131007256	3.96591	2.08789	2.10819	2.68593	6.94796	1.10441	2.43844	1.41663	0	0	1.93603	1.48034	0	1.46877	2.06379	1.21861	3.04839	1.06491	-0.942438	0.0320459	0.630002
hsa-miR-597-3p	chr8:9599239_9599261	35.6932	53.2412	62.1916	30.4406	28.9498	26.5058	45.5175	68.4707	67.3614	51.7728	31.9444	57.7332	64.8473	51.4069	51.0788	62.1492	40.3628	56.3072	0.453382	0.0325776	0.633493
hsa-miR-589-5p	chr7:5535504_5535525	85.267	120.054	348.905	81.4733	137.801	180.019	212.144	347.548	259.622	128.138	151.01	272.382	304.401	364.254	211.022	414.734	166.523	272.568	0.631636	0.034507	0.654889
hsa-miR-1243	chr4:114028023_114028044	0	6.26367	4.21638	3.58124	3.47398	2.20882	9.75375	11.3331	8.42018	2.58864	4.84006	11.8427	7.62909	16.1564	7.73921	7.31167	4.21398	8.65123	0.755063	0.0350508	0.654889
hsa-miR-181a-5p	chr1:198828237_198828259,chr9:127454759_127454781	59558	34805.1	31638.7	48441.7	66346	50425.1	24434	22945.2	24362.4	57390.1	47721.1	20763.2	18259.5	17750.1	30498.7	18493.7	45092.7	28687.1	-0.590778	0.0351168	0.654889
hsa-miR-194-5p	chr1:220291548_220291569,chr11:64658876_64658897	120.96	61.5927	88.544	85.0545	103.061	145.782	72.3403	52.4155	56.1345	99.6626	104.545	45.8905	85.4458	41.1255	44.8874	65.3988	96.7622	66.1673	-0.505355	0.035686	0.654889
hsa-miR-6827-3p	chr3:134086646_134086666	0	0	0	0	0	0	0	1.88885	0	2.58864	0.968013	0	0	2.93754	0	0.406204	0	0.976582	0.924563	0.0357368	0.654889
hsa-miR-6751-5p	chr11:64897423_64897445	0	0	1.05409	0	0	1.10441	0	1.41663	0	0	3.87205	0	3.05164	4.4063	0.515947	1.62482	0.308358	1.65415	1.00272	0.0358743	0.654889
hsa-miR-4284	chr7:73125657_73125674	0	0	0	1.79062	5.78996	1.10441	0	0.472212	0	0	0	0	0	0	0	0	1.24071	0.052468	-0.877582	0.0371953	0.667892
hsa-miR-664a-5p	chr1:220373928_220373951	105.097	70.9882	53.7588	111.914	84.5335	53.0117	61.7737	57.6098	43.5043	68.5989	63.8888	34.0478	45.0117	76.3759	65.0093	50.3693	77.2966	56.0462	-0.432217	0.0373857	0.667892
hsa-miR-548ab	chr3:103242929_103242950	1.98295	12.5273	6.32457	5.37186	3.47398	1.10441	9.75375	11.3331	18.2437	3.88296	5.80808	16.2837	10.6807	14.6877	8.7711	11.3737	5.79127	11.2294	0.727533	0.0378469	0.667892
hsa-miR-3913-5p	chr12:69978560_69978581,chr12:69978524_69978545	49.5738	28.1865	26.3524	29.5452	53.2677	45.2808	38.2022	23.6106	35.0841	40.1239	39.6885	20.7247	16.784	22.0315	26.3133	20.7164	38.6298	27.2308	-0.477697	0.0380799	0.667892
hsa-miR-891b	chrX:145082618_145082639	0	0	0	0	0	0	0	0.472212	1.40336	0	0.968013	0	0	4.4063	2.06379	0	0	1.03485	0.899173	0.0393036	0.677092
hsa-miR-7152-5p	chr10:73550504_73550525	0	0	0	0	0	0	0	0.944423	0	0	0.968013	0	0.762909	1.46877	1.03189	0.406204	0	0.620246	0.911231	0.0401966	0.677092
hsa-miR-4746-5p	chr19:4445984_4446006	77.3352	180.602	338.364	95.7982	88.0075	109.337	232.464	230.439	300.32	191.559	128.746	230.933	321.948	283.472	306.988	285.155	160.273	253.284	0.590706	0.0403131	0.677092
hsa-miR-7854-3p	chr16:81567547_81567567	31.7272	32.3623	22.136	29.5452	27.7918	23.1926	32.5125	26.9161	18.2437	23.2977	17.4242	2.96068	28.9906	14.6877	9.80299	21.935	28.4668	18.251	-0.554599	0.040555	0.677092
hsa-miR-4482-3p	chr10:106028099_106028120	0	0	12.6491	4.47655	1.15799	0	3.25125	9.91644	0	20.7091	15.4882	44.4102	5.34037	7.34384	7.73921	0.812408	3.07642	12.4177	0.979268	0.0405749	0.677092
hsa-miR-5579-3p	chr11:79133213_79133234	0	0	0	0	0	0	1.62562	0.472212	1.40336	1.29432	1.93603	2.96068	2.28873	1.46877	0.515947	1.21861	0.232232	1.50652	0.976563	0.0412911	0.677092
hsa-miR-192-3p	chr11:64658631_64658652	1.98295	3.13183	1.05409	0	0	0	0.812812	0	0	0	0	0	0.762909	0	0	0	0.997385	0.0847677	-0.900164	0.0413517	0.677092
hsa-miR-1269b	chr17:12820630_12820651	0	1.04394	0	0	8.10595	0	0.812812	6.13875	11.2269	0	0	1.48034	48.8262	45.5318	0	13.4047	1.42324	14.0676	0.921463	0.0422789	0.677092
hsa-miR-99b-3p	chr19:52195909_52195930	9964.34	7410.96	6743.05	7378.25	8244.91	8552.55	6370.01	6609.55	7154.35	7487.64	7886.4	5788.13	5382.33	6541.89	6781.61	4608.79	7809.15	6471.19	-0.265837	0.0430214	0.677092
hsa-miR-3144-3p	chr6:120336372_120336393	1.98295	0	0	0	1.15799	4.41764	0.812812	0	1.40336	0	0	0	0	0	0	0	1.19591	0.155929	-0.8915	0.0434723	0.677092
hsa-miR-6749-5p	chr11:64669901_64669922	0	1.04394	0	1.79062	0	1.10441	0	0	0	0	0	0	0	0	0	0	0.562711	0	-0.782477	0.043621	0.677092
hsa-miR-100-3p	chr11:122022948_122022969	1.98295	0	2.10819	6.26717	3.47398	8.83528	4.06406	1.41663	0	5.17728	0.968013	1.48034	1.52582	0	1.03189	2.43722	3.8188	1.55969	-0.893092	0.0438909	0.677092
hsa-miR-197-3p	chr1:110141562_110141583	4209.81	2956.45	4868.86	2574.02	2379.68	2505.91	3229.3	4033.63	5329.97	4933.95	4781.01	3080.59	3257.62	5663.57	3001.78	4726.59	3246.29	4312.08	0.391915	0.0441876	0.677092
hsa-miR-6859-5p	chr1:17409_17431,chr15:102513732_102513754,chr16:67092_67114	3.96591	3.13183	2.10819	5.37186	1.15799	4.41764	3.25125	10.3887	4.21009	5.17728	7.7441	11.8427	6.86618	7.34384	3.09568	2.84343	3.34352	6.61244	0.756226	0.044385	0.677092
hsa-miR-3129-5p	chr2:189997808_189997829	11.8977	6.26367	1.05409	29.5452	22.0019	17.6706	1.62562	1.41663	2.80673	6.4716	16.4562	0	0	1.46877	6.19136	3.65584	12.8655	4.27413	-0.944046	0.0444654	0.677092
hsa-miR-133a-5p	chr18:19405710_19405731,chr20:61162140_61162161	0	1.04394	1.05409	1.79062	3.47398	22.0882	4.06406	0	0	1.29432	0	1.48034	3.81455	0	3.09568	1.21861	4.78784	1.2115	-0.960952	0.0446601	0.677092
hsa-miR-27a-5p	chr19:13947301_13947322	604.801	110.658	196.062	334.846	523.413	572.084	164.188	155.83	106.656	198.031	459.806	245.736	134.272	151.283	168.715	246.16	358.007	207.388	-0.671736	0.0465985	0.690266
hsa-miR-3178	chr16:2581980_2581996	19.8295	0	4.21638	11.639	23.1599	3.31323	76.4044	8.49981	1.40336	12.9432	10.6481	2.96068	5.34037	5.87507	10.8349	8.12408	19.7946	7.40329	-0.910925	0.0470356	0.690266
hsa-miR-4301	chr11:113320781_113320800	1.98295	6.26367	0	24.1734	2.31599	0	0	0	0	2.58864	0.968013	1.48034	0	0	2.06379	0	4.96228	0.788975	-0.906335	0.0471934	0.690266
hsa-miR-22-3p	chr17:1617208_1617229	50646.6	14686.2	13061.3	26749.2	31133.8	25969.1	9175.84	9567.48	15390.7	20882.5	33607.5	10060.4	7085.14	7042.74	14277.3	7492.84	24488.9	13934.1	-0.686924	0.0480841	0.690266
hsa-miR-6514-5p	chr11:62560221_62560243	31.7272	22.9668	10.5409	19.6968	25.4758	51.9072	24.3844	20.3051	11.2269	18.1205	12.5842	11.8427	14.4953	29.3754	22.7017	14.2171	26.6713	17.2076	-0.55801	0.0482331	0.690266
hsa-miR-365a-5p	chr16:14403157_14403179	109.062	82.4716	43.2179	350.066	167.909	250.701	39.8278	27.8605	47.7143	190.265	129.714	71.0563	52.6407	29.3754	73.2645	15.842	149.037	70.8591	-0.813145	0.0486269	0.690266
hsa-miR-486-5p	chr8:41518002_41518023,chr8:41517962_41517983	41.642	564.774	411.097	103.856	145.907	171.183	301.553	562.404	677.824	306.754	149.074	300.509	517.253	671.227	364.775	627.585	248.573	464.156	0.731674	0.0491242	0.690266
hsa-miR-26a-1-3p	chr3:38010943_38010964	1.98295	4.17578	3.16228	8.9531	2.31599	3.31323	0.812812	1.41663	1.40336	6.4716	1.93603	0	0	0	0.515947	0	3.53088	1.30484	-0.926774	0.0493029	0.690266
hsa-miR-199a-5p	chr1:172113732_172113754,chr19:10928145_10928167	202101	25644.5	4581.1	97199.4	170523	214490	16509	7668.72	9046.08	90704.6	132511	7924.26	5383.09	584.57	17409.1	2260.12	104435	30388	-0.938303	0.0496547	0.690266
hsa-miR-23a-3p	chr19:13947409_13947429	5524.51	1217.24	2367.5	2190.82	4453.64	3867.64	1619.12	1583.8	1793.5	1898.77	4600	1536.59	1114.61	1222.01	1337.33	1515.55	3034.35	1844.68	-0.626416	0.0498961	0.690266
hsa-miR-4455	chr4:185859575_185859591	374.778	615.927	437.449	444.969	552.363	365.56	364.14	408.463	390.135	363.704	221.675	516.638	256.338	367.192	189.353	139.328	450.741	316.981	-0.476432	0.0501373	0.690266
hsa-miR-1915-5p	chr10:21785538_21785559	0	4.17578	5.27047	0	2.31599	0	0.812812	7.55539	14.0336	3.88296	0	2.96068	3.05164	2.93754	7.22326	4.06204	1.79644	5.07857	0.904995	0.0501591	0.690266
hsa-miR-576-5p	chr4:110409869_110409890	190.363	206.701	224.522	220.246	159.803	207.629	146.306	166.218	328.387	273.101	316.54	236.854	164.788	312.848	273.452	186.448	193.653	250.96	0.354403	0.0517973	0.702247
hsa-miR-141-3p	chr12:7073318_7073339	0	0	0	0	0	0	0	0.472212	1.40336	2.58864	0	0	0.762909	0	0	1.21861	0	0.716193	0.843454	0.0518148	0.702247
hsa-miR-95-3p	chr4:8007039_8007060	626.613	2203.77	2119.79	904.264	1236.74	1825.59	2997.65	3304.54	2538.68	1312.44	839.267	2349.3	3315.6	7160.24	3023.97	2621.23	1702.06	2940.59	0.666761	0.0533898	0.709139
hsa-miR-1273g-3p	chr1:53406042_53406062	3.96591	1.04394	5.27047	0.89531	1.15799	2.20882	1.62562	0.944423	0	1.29432	1.93603	0	0	2.93754	0.515947	0.406204	2.30972	0.892717	-0.894979	0.0538145	0.709139
hsa-miR-5699-5p	chr10:687688_687709	13.8807	13.5713	25.2983	1.79062	15.0539	8.83528	17.8819	19.3607	32.2774	24.5921	29.0404	11.8427	16.0211	24.9691	20.6379	19.4978	13.7588	22.0266	0.593243	0.0539081	0.709139
hsa-miR-1226-5p	chr3:47891045_47891070	13.8807	12.5273	7.37866	23.2781	12.7379	32.0279	14.6306	7.55539	12.6303	18.1205	8.71211	17.7641	9.91782	8.81261	9.28705	8.12408	16.6373	11.2138	-0.56936	0.0539088	0.709139
hsa-miR-1291	chr12:49048277_49048300	21.8125	26.0986	29.5147	26.8593	28.9498	18.775	31.6997	19.8329	32.2774	19.4148	18.3922	5.92136	19.0727	22.0315	14.4465	23.1536	26.2442	19.3937	-0.424889	0.0547655	0.714024
hsa-miR-514a-3p	chrX:146360784_146360804,chrX:146363475_146363495,chrX:146366173_146366193	7.93181	6.26367	1.05409	8.9531	10.4219	46.3852	8.12812	4.72212	1.40336	3.88296	3.87205	2.96068	7.62909	11.7501	11.8668	1.62482	12.734	5.52356	-0.841327	0.0550785	0.714024
hsa-miR-4443	chr3:48238062_48238078	113.028	65.7685	66.408	110.123	158.645	39.7587	56.8969	109.553	109.462	111.311	125.842	116.947	64.0844	185.065	454.033	77.9912	87.2327	150.477	0.665661	0.0564434	0.726455
hsa-miR-194-3p	chr11:64658840_64658861	17.8466	10.4394	4.21638	13.4297	12.7379	13.2529	10.5666	8.49981	9.82354	9.06024	5.80808	4.44102	6.86618	16.1564	3.09568	3.24963	11.7842	7.44451	-0.623997	0.0569685	0.727977
hsa-miR-23c	chrX:20035219_20035240	0	0	2.10819	0	2.31599	1.10441	0.812812	0	0	0	0	0	0	0	0.515947	0.406204	0.905914	0.102461	-0.865382	0.058516	0.741248
hsa-miR-4661-5p	chr8:92217722_92217743	9.91476	1.04394	5.27047	6.26717	3.47398	0	2.43844	4.2499	2.80673	7.76592	6.77609	11.8427	8.392	10.2814	6.70731	5.28065	4.0584	7.12252	0.701169	0.0591692	0.741248
hsa-miR-3129-3p	chr2:189997770_189997791	23.7954	5.21972	2.10819	80.5779	61.3736	18.775	7.31531	3.30548	1.40336	18.1205	39.6885	0	2.28873	1.46877	13.9306	1.62482	28.4522	9.0923	-0.899159	0.0592501	0.741248
hsa-miR-574-5p	chr4:38869677_38869699	9837.43	1229.77	1297.59	7027.29	7054.49	5156.49	755.103	1025.64	1567.56	3605.97	6842.88	1419.65	736.97	525.819	2283.58	872.12	4622.59	2097.8	-0.815134	0.0597214	0.741955
hsa-miR-1304-3p	chr11:93466857_93466878	19.8295	28.1865	54.8129	17.9062	34.7398	44.1764	40.6406	76.9705	71.5715	18.1205	36.7845	38.4888	48.0633	52.8756	42.3077	86.9276	34.3274	52.4567	0.549921	0.0604777	0.74617
hsa-miR-132-5p	chr17:1953259_1953280	2349.8	940.594	1025.63	1164.8	1709.2	1863.14	645.373	1198.47	864.472	478.898	1277.78	749.052	1124.53	1155.92	1086.07	690.14	1385.51	958.37	-0.487892	0.0612221	0.75018
hsa-miR-3662	chr6:135300493_135300516	0	2.08789	4.21638	1.79062	5.78996	12.1485	0.812812	2.83327	2.80673	2.58864	0	1.48034	1.52582	0	1.54784	0	3.83517	1.42029	-0.87627	0.0618871	0.75317
hsa-miR-6839-5p	chr7:64139447_64139468	11.8977	2.08789	1.05409	0.89531	1.15799	2.20882	1.62562	0	1.40336	2.58864	2.90404	0	0	0	1.03189	0.406204	2.98964	0.926015	-0.886194	0.0624654	0.755072
hsa-miR-22-5p	chr17:1617246_1617267	886.38	205.657	148.627	396.623	478.251	292.669	88.5965	133.636	192.261	318.403	466.582	94.7417	99.9411	99.8762	230.112	87.3338	356.686	191.432	-0.715422	0.0629183	0.755442
hsa-miR-887-5p	chr5:15935300_15935320	93.1988	40.7138	46.3802	92.217	132.011	189.958	39.8278	28.8049	29.4706	120.372	108.417	14.8034	54.9295	17.6252	33.0206	25.9971	90.6153	48.16	-0.721733	0.0640506	0.762377
hsa-miR-642b-5p	chr19:46178236_46178257	0	0	0	0	0	1.10441	0	0.944423	2.80673	0	2.90404	0	0	0	0.515947	2.84343	0.157773	1.11273	0.8526	0.0646446	0.762377
hsa-miR-1251-3p	chr12:97885729_97885749	0	12.5273	5.27047	2.68593	11.5799	4.41764	10.5666	8.0276	21.0504	7.76592	3.87205	26.6461	14.4953	27.9066	13.9306	3.65584	6.72112	14.15	0.75476	0.0648995	0.762377
hsa-miR-3151-5p	chr8:104166851_104166871	0	1.04394	3.16228	6.26717	3.47398	1.10441	4.87687	8.0276	7.01682	6.4716	1.93603	5.92136	4.57746	5.87507	6.19136	4.46824	2.84695	5.6095	0.68619	0.0652005	0.762377
hsa-miR-4712-5p	chr15:50652534_50652555	0	0	1.05409	0	0	1.10441	0.812812	0	0	0	0	0	0	0	0	0	0.424474	0	-0.674355	0.0668609	0.776715
hsa-miR-3616-5p	chr20:45795627_45795648	0	1.04394	6.32457	0	1.15799	5.52205	3.25125	3.77769	14.0336	1.29432	1.93603	4.44102	9.91782	2.93754	7.22326	5.68686	2.4714	5.69424	0.801574	0.0678897	0.783579
hsa-miR-671-3p	chr7:150935574_150935594	640.494	490.654	419.53	896.206	887.022	841.56	373.081	516.599	405.572	539.731	602.104	515.158	484.447	406.849	588.696	442.762	649.792	500.213	-0.3596	0.0695653	0.797772
hsa-miR-145-3p	chr5:148810262_148810283	809.045	337.194	140.195	1137.04	1125.57	1399.29	203.203	136.941	174.017	724.819	726.977	116.947	186.15	24.9691	683.63	25.9971	735.934	311.161	-0.821621	0.0701478	0.799327
hsa-miR-187-3p	chr18:33484798_33484819	39.6591	45.9336	21.0819	30.4406	34.7398	18.775	29.2612	35.4159	9.82354	31.0637	30.0084	16.2837	22.8873	13.2189	17.0263	8.53028	31.413	20.4731	-0.536037	0.0706853	0.800355
hsa-miR-6511a-3p	chr16:15019837_15019858,chr16:16418488_16418509,chr16:16462776_16462797,chr16:18437872_18437893	57.5056	43.8457	53.7588	55.5092	74.1115	54.1161	53.6456	22.6662	42.1009	45.3012	71.6329	28.1264	18.3098	52.8756	50.5628	31.2777	56.0704	40.3171	-0.450342	0.0715422	0.804962
hsa-miR-664a-3p	chr1:220373891_220373913	202.261	87.6914	146.519	130.715	187.595	128.111	114.607	120.414	129.109	137.198	151.01	62.1742	72.4764	116.033	88.2269	86.5214	142.5	107.018	-0.387362	0.072635	0.81215
hsa-miR-4429	chr2:11680778_11680797	11.8977	10.4394	5.27047	16.1156	10.4219	7.73087	8.94094	5.66654	5.61345	5.17728	14.5202	2.96068	6.10327	2.93754	7.73921	6.09306	10.1167	6.31236	-0.55592	0.0731682	0.813031
hsa-miR-95-5p	chr4:8007074_8007094	1.98295	1.04394	1.05409	0	0	0	1.62562	0.944423	1.40336	0	0.968013	2.96068	3.81455	1.46877	1.54784	5.28065	0.815231	2.04314	0.843832	0.0738019	0.81501
hsa-miR-4725-3p	chr17:29902345_29902366	3.96591	0	0	3.58124	6.94796	0	0	0	0	1.29432	0	0	0	1.46877	0.515947	0	2.07073	0.364337	-0.796223	0.0751282	0.820867
hsa-miR-5701	chr15:21145590_21145608,chr15:22156775_22156793	19.8295	8.35156	13.7032	26.8593	30.1078	6.62646	12.1922	9.44423	9.82354	10.3546	9.68013	10.3624	7.62909	19.094	11.8668	12.1861	16.81	11.1601	-0.531784	0.0758948	0.820867
hsa-miR-1911-3p	chrX:113997792_113997811	5.94886	0	0	0.89531	2.31599	0	0	0	0	0	0.968013	0	0	0	0	0	1.30859	0.107557	-0.731927	0.07602	0.820867
hsa-miR-891a-5p	chrX:145109359_145109380	17.8466	15.6592	26.3524	2.68593	6.94796	17.6706	8.94094	38.7214	23.8572	22.0034	17.4242	7.4017	30.5164	13.2189	61.9136	8.12408	13.7291	24.7979	0.694516	0.0762403	0.820867
hsa-miR-376a-5p	chr14:101507125_101507146	47.5909	2.08789	6.32457	13.4297	0	0	42.2662	5.66654	4.21009	22.0034	36.7845	146.554	34.3309	29.3754	48.499	115.362	15.957	49.1984	0.845579	0.0766265	0.820867
hsa-miR-211-3p	chr15:31357262_31357282	0	5.21972	0	0	0	0	0.812812	0	0	0	0	0	0	0	0	0	0.861791	0	-0.627506	0.0778243	0.828736
hsa-miR-4788	chr3:134156678_134156699	0	0	0	0	0	0	0	0.944423	0	0	0	1.48034	0	1.46877	2.06379	0	0	0.661924	0.72427	0.0802979	0.848864
hsa-miR-770-5p	chr14:101318746_101318768	1.98295	0	0	3.58124	2.31599	0	9.75375	0	0	7.76592	2.90404	22.2051	4.57746	7.34384	9.28705	28.8405	2.51913	9.21376	0.832787	0.0814117	0.848864
hsa-miR-6886-5p	chr19:11224155_11224175	0	0	0	0	0	0	0.812812	0.472212	0	0	0	4.44102	3.81455	0	1.03189	0.406204	0.116116	1.12954	0.787553	0.0815053	0.848864
hsa-miR-7114-5p	chr9:140344513_140344533	3.96591	5.21972	3.16228	6.26717	2.31599	5.52205	2.43844	2.83327	0	2.58864	0	1.48034	1.52582	7.34384	3.09568	1.21861	4.12737	2.2318	-0.712374	0.0816124	0.848864
hsa-miR-4450	chr4:77494725_77494746	0	2.08789	0	0	1.15799	0	0.812812	2.36106	0	1.29432	0	4.44102	2.28873	4.4063	2.57974	0.406204	0.579814	1.97526	0.827039	0.0832775	0.861176
hsa-miR-3138	chr4:10080246_10080269	0	0	1.05409	0	1.15799	0	0	1.88885	0	0	1.93603	0	2.28873	1.46877	2.06379	0.406204	0.316013	1.11693	0.820253	0.0855126	0.865314
hsa-miR-4508	chr15:23807254_23807270	87.2499	18.791	8.43276	48.3468	50.9517	11.0441	56.0841	16.9996	15.437	49.1841	35.8165	5.92136	6.10327	33.7817	17.5422	9.74889	40.1286	21.1705	-0.703316	0.0855636	0.865314
hsa-miR-4306	chr13:100295377_100295393	0	0	0	0	0	0	0	0.472212	0	1.29432	0	0	0	1.46877	0	2.43722	0	0.63028	0.704982	0.0858081	0.865314
hsa-miR-4731-5p	chr17:15154983_15155004	1.98295	0	1.05409	4.47655	4.63197	4.41764	1.62562	0.472212	0	0	3.87205	0	0	1.46877	2.06379	0	2.5984	0.875202	-0.817054	0.0873215	0.865314
hsa-miR-4672	chr9:130631704_130631724	5.94886	0	0	0	0	0	0.812812	0	0	0	0	0	0	0	0	0	0.965953	0	-0.597743	0.0874362	0.865314
hsa-miR-5002-5p	chr3:123851796_123851819	11.8977	41.7578	30.5688	30.4406	20.8439	20.9838	41.4534	71.304	98.2354	36.2409	23.2323	20.7247	51.1149	20.5628	35.0844	41.839	28.278	44.2598	0.550314	0.0876752	0.865314
hsa-miR-380-3p	chr14:101491393_101491414	25.7784	1.04394	7.37866	15.2203	4.63197	0	70.7147	3.77769	0	25.8864	43.5606	176.16	41.1971	17.6252	51.0788	167.356	17.824	58.5158	0.814267	0.0888424	0.865314
hsa-miR-660-5p	chrX:49777864_49777885	2522.32	1253.78	1430.41	2282.15	4432.8	4419.85	822.566	741.844	736.766	1608.84	4842	1073.25	506.572	634.508	1356.42	792.91	2451.98	1365.9	-0.665564	0.0892027	0.865314
hsa-miR-125b-1-3p	chr11:121970477_121970498	11832.3	3449.19	834.843	13643.6	9036.98	7729.76	1307.82	1798.65	1938.04	10173.4	7660.85	877.841	1507.51	1230.83	2758.25	482.976	6833.5	3158.7	-0.75864	0.0895293	0.865314
hsa-miR-5089-5p	chr17:45050393_45050413	0	0	0	0	0	0	0	0	0	0	0	1.48034	1.52582	0	0.515947	1.21861	0	0.526746	0.697714	0.0903096	0.865314
hsa-miR-937-5p	chr8:144895180_144895199	0	0	0	0	0	0	0	0.944423	1.40336	0	0.968013	0	0	0	0	1.21861	0	0.503823	0.696629	0.0910202	0.865314
hsa-miR-92a-3p	chr13:92003615_92003636,chrX:133303574_133303595	82780.4	182971	192310	162809	123892	149731	160778	160712	123340	114587	78901.7	134989	130506	50440.4	110809	126305	150753	114510	-0.374221	0.0910684	0.865314
hsa-miR-147b	chr15:45725296_45725317	5.94886	10.4394	9.48685	7.16248	9.26394	6.62646	10.5666	11.3331	21.0504	10.3546	7.7441	7.4017	19.8356	8.81261	12.8987	11.3737	8.49923	12.3116	0.468685	0.091837	0.865314
hsa-miR-3190-3p	chr19:47730245_47730267	21.8125	9.3955	24.2442	11.639	17.3699	8.83528	8.12812	16.9996	15.437	2.58864	4.84006	11.8427	5.34037	7.34384	4.12758	10.1551	14.4892	8.74166	-0.586556	0.0922297	0.865314
hsa-miR-497-5p	chr17:6921298_6921318	15.8636	10.4394	16.8655	13.4297	13.8959	13.2529	4.87687	2.36106	1.40336	7.76592	13.5522	11.8427	3.05164	4.4063	3.09568	16.2482	12.6606	7.08078	-0.648176	0.093054	0.865314
hsa-miR-6741-3p	chr1:226109780_226109801	0	8.35156	6.32457	8.9531	2.31599	5.52205	13.8178	11.8053	14.0336	5.17728	6.77609	14.8034	9.91782	20.5628	9.28705	8.93649	6.4693	11.2555	0.566093	0.0931483	0.865314
hsa-miR-5682	chr3:120768531_120768552	0	0	0	0	0	0	0	0.944423	0	0	0	0	0.762909	0	0.515947	1.21861	0	0.382432	0.689843	0.0942511	0.865314
hsa-miR-619-5p	chr12:109230738_109230759	27.7613	5.21972	15.8114	23.2781	28.9498	15.4617	29.2612	8.49981	15.437	10.3546	11.6162	10.3624	6.10327	24.9691	21.6698	13.8109	20.8205	13.647	-0.535031	0.0944429	0.865314
hsa-miR-3678-3p	chr17:73402218_73402239	0	0	0	0	3.47398	0	0.812812	0	0	0	0	0	0	0	0	0	0.612399	0	-0.57805	0.0947967	0.865314
hsa-miR-5698	chr1:154077038_154077059	0	3.13183	0	0	0	1.10441	0	0	0	0	0	0	0	0	0	0	0.605178	0	-0.57743	0.0950189	0.865314
hsa-miR-4646-3p	chr6:31668806_31668826	3.96591	0	3.16228	3.58124	1.15799	1.10441	3.25125	3.77769	0	0	0	1.48034	0	0	0	0.406204	2.31758	0.62936	-0.797936	0.0951363	0.865314
hsa-miR-4528	chr18:50763526_50763547	0	0	4.21638	1.79062	0	1.10441	3.25125	3.77769	11.2269	0	0	2.96068	9.91782	0	2.57974	12.1861	1.48038	4.73877	0.798012	0.0954234	0.865314
hsa-miR-6894-3p	chrX:53228071_53228091	1.98295	2.08789	1.05409	0.89531	1.15799	0	3.25125	0.472212	0	0	0.968013	0	0	0	1.03189	1.21861	1.48993	0.410081	-0.794226	0.0958731	0.865314
hsa-miR-574-3p	chr4:38869713_38869734	3603.03	437.413	380.528	1513.07	2262.72	1482.12	383.647	275.299	479.95	1215.37	2700.76	343.439	183.098	168.908	551.547	323.745	1437.5	693.568	-0.732983	0.096201	0.865314
hsa-miR-490-3p	chr7:136587989_136588010	156.653	478.127	312.012	130.715	397.192	149.095	520.2	533.599	835.001	353.349	328.156	343.439	257.863	608.07	373.03	482.976	306.285	457.276	0.50902	0.0968863	0.865314
hsa-miR-6788-3p	chr18:10759582_10759603	1.98295	9.3955	5.27047	13.4297	30.1078	16.5661	17.0691	2.36106	11.2269	5.17728	10.6481	2.96068	5.34037	0	11.8668	13.8109	13.4031	7.04357	-0.685034	0.0973688	0.865314
hsa-miR-6515-3p	chr19:13051335_13051354	1.98295	0	0	0	1.15799	3.31323	5.68969	1.88885	0	0	0	0	0.762909	0	0	0	1.73484	0.29464	-0.745705	0.0974338	0.865314
hsa-miR-30c-5p	chr1:41222972_41222994,chr6:72086706_72086728	13654.6	15093.4	22892.8	13445.8	21645.2	22305.8	13895	19737.5	15355.6	12437.1	10726.5	12201	17301.3	7337.96	12922.4	15833	17561.8	13761.4	-0.335225	0.0979597	0.865314
hsa-miR-2355-3p	chr2:207974723_207974744	47.5909	107.526	104.355	18.8015	55.5837	38.6543	53.6456	107.192	258.219	75.0705	54.2087	50.3315	127.406	35.2504	87.1951	98.7076	60.8797	99.2867	0.587854	0.098071	0.865314
hsa-miR-4762-3p	chr22:46156452_46156473	1.98295	0	5.27047	0	3.47398	1.10441	4.06406	6.13875	0	6.4716	1.93603	2.96068	6.10327	5.87507	3.61163	6.49926	2.27084	4.39959	0.710791	0.0982067	0.865314
hsa-miR-30c-1-3p	chr1:41223011_41223032	43.625	30.2744	33.731	45.6608	56.7416	80.6219	47.1431	42.499	25.2605	49.1841	36.7845	23.6854	49.5891	22.0315	35.0844	38.9956	48.2568	35.9016	-0.380997	0.0986719	0.865314
hsa-miR-105-5p	chrX:151560737_151560759,chrX:151562930_151562952	156.653	452.028	266.686	356.334	189.911	210.942	305.617	322.521	359.261	493.136	306.86	257.579	394.424	447.974	299.249	347.711	276.882	358.746	0.349484	0.0998999	0.871114
hsa-miR-4521	chr17:8090266_8090287	115.011	209.833	205.549	105.647	115.799	286.042	151.183	145.913	101.042	94.4853	102.609	250.177	120.54	39.6567	21.6698	94.2393	169.866	107.815	-0.560508	0.10117	0.871114
hsa-miR-888-5p	chrX:145076348_145076368	5.94886	8.35156	4.21638	0	4.63197	11.0441	1.62562	12.2775	7.01682	2.58864	5.80808	5.92136	18.3098	5.87507	30.9568	2.84343	5.11693	10.1775	0.723469	0.101187	0.871114
hsa-miR-6509-5p	chr7:134891796_134891816	1.98295	2.08789	1.05409	5.37186	0	0	0.812812	0.472212	0	0	0.968013	0	0	0	2.06379	0	1.61566	0.389335	-0.771399	0.103086	0.871114
hsa-miR-6753-3p	chr11:67812399_67812420	5.94886	0	0	0	3.47398	0	0	0	0	0	0	0	0	0	0.515947	0.406204	1.34612	0.102461	-0.656376	0.103331	0.871114
hsa-miR-7151-3p	chr10:69163109_69163129	0	0	0	0	0	0	0	0.472212	0	1.29432	1.93603	0	0	0	0	0.812408	0	0.501663	0.660972	0.103661	0.871114
hsa-miR-885-5p	chr3:10436215_10436236	27.7613	79.3398	45.3261	85.0545	22.0019	53.0117	38.2022	36.3603	81.3951	90.6024	70.6649	38.4888	64.8473	154.221	85.1313	54.0251	50.0996	75.0818	0.500723	0.104388	0.871114
hsa-miR-4755-5p	chr20:32636934_32636955	1.98295	3.13183	4.21638	2.68593	1.15799	5.52205	3.25125	7.08317	0	2.58864	1.93603	7.4017	9.91782	4.4063	7.22326	6.49926	3.13548	5.22846	0.628974	0.106485	0.871114
hsa-miR-378g	chr1:95211436_95211455	3.96591	2.08789	3.16228	0	2.31599	2.20882	1.62562	0	2.80673	2.58864	1.93603	0	0.762909	0	0	0.812408	2.19522	0.989634	-0.757693	0.106666	0.871114
hsa-miR-6810-5p	chr2:219206639_219206661	0	0	0	0	0	0	0	0.472212	0	3.88296	0	0	0	0	0.515947	0.406204	0	0.586369	0.648124	0.107021	0.871114
hsa-miR-335-3p	chr7:130136003_130136024	3299.63	4843.9	5002.73	7932.45	8828.54	23563.7	5003.67	6041.95	3215.1	3739.29	5587.37	9753.95	4701.81	5199.44	6494.23	4455.24	8353.52	5465.38	-0.528962	0.107177	0.871114
hsa-miR-181b-3p	chr1:198828016_198828036	107.079	35.4941	70.6244	63.567	79.9015	65.1602	47.9559	49.11	47.7143	85.4251	61.9528	31.0871	35.0938	17.6252	41.2758	60.1182	67.1118	47.7114	-0.4338	0.107251	0.871114
hsa-miR-676-3p	chrX:69242749_69242769	21.8125	50.1094	47.4343	70.7295	108.851	65.1602	41.4534	38.7214	32.2774	41.4182	69.6969	10.3624	39.6713	20.5628	59.8499	34.9335	57.9358	38.6104	-0.506717	0.108052	0.871114
hsa-miR-1268b	chr17:78072630_78072649	45.6079	22.9668	12.6491	51.928	61.3736	35.3411	32.5125	17.944	22.4538	47.8898	47.4326	19.2444	15.2582	16.1564	24.7655	10.5613	37.4827	24.634	-0.529359	0.10866	0.871114
hsa-miR-6809-3p	chr2:218765236_218765256	1.98295	0	0	1.79062	0	0	0	0	0	0	0	0	0	0	0	0	0.539082	0	-0.538869	0.109924	0.871114
hsa-miR-6749-3p	chr11:64669859_64669879	0	0	0	0	0	0	0	0.472212	1.40336	0	0.968013	0	0	0	1.54784	0	0	0.487936	0.642026	0.110369	0.871114
hsa-miR-4786-5p	chr2:240882480_240882501	1.98295	0	0	0	0	0	0	1.88885	0	0	0	2.96068	0.762909	0	0.515947	1.62482	0.283279	0.861466	0.737222	0.110409	0.871114
hsa-miR-4747-5p	chr19:4932699_4932720	0	1.04394	0	0	0	1.10441	1.62562	0	0	0	0	0	0	0	0	0.406204	0.53914	0.0451338	-0.649518	0.110788	0.871114
hsa-miR-135a-5p	chr12:97957612_97957634,chr3:52328286_52328308	2300.23	11202.6	15143.1	2894.54	5858.29	5842.33	11764.6	10011.4	17198.2	7297.37	4389.94	14526.6	9038.95	21129.7	13606	13684.2	7857.96	12320.3	0.548528	0.112213	0.871114
hsa-miR-941	chr20:62550848_62550870,chr20:62550904_62550926,chr20:62550960_62550982,chr20:62551155_62551177	303.392	562.686	919.171	321.416	398.35	485.94	465.741	995.422	729.749	437.48	363.005	691.318	934.564	740.259	538.133	563.811	493.814	665.971	0.398716	0.112634	0.871114
hsa-miR-6745	chr11:47201166_47201186	0	0	0	0	1.15799	2.20882	0	0	0	0	0	0	0	0	0	0	0.480973	0	-0.530654	0.113265	0.871114
hsa-miR-548am-5p	chrX:16645178_16645199	0	1.04394	0	0	2.31599	0	0	0	0	0	0	0	0	0	0	0	0.47999	0	-0.530459	0.113347	0.871114
hsa-miR-6838-5p	chr7:44113006_44113027	1.98295	0	0	2.68593	1.15799	2.20882	2.43844	1.41663	0	0	0	1.48034	0.762909	0	0.515947	0.406204	1.4963	0.509115	-0.754995	0.113572	0.871114
hsa-miR-190a-5p	chr15:63116170_63116191	37.6761	12.5273	22.136	37.603	49.7937	56.3249	26.8228	10.3887	21.0504	33.6523	53.2407	10.3624	18.3098	11.7501	25.2814	18.2792	34.6977	22.4794	-0.532766	0.113659	0.871114
hsa-miR-34a-5p	chr1:9211794_9211815	606.784	74.1201	56.9211	226.514	272.128	103.814	157.686	162.913	167	143.669	75.505	199.846	92.312	73.4384	108.349	166.544	213.995	132.175	-0.571722	0.113943	0.871114
hsa-miR-200b-3p	chr1:1102540_1102561	178.466	57.417	141.249	166.528	228.125	130.32	51.2072	79.3315	54.7312	67.3046	112.289	121.388	91.5491	158.627	47.4671	111.3	136.187	93.7764	-0.477786	0.11406	0.871114
hsa-miR-4999-3p	chr19:8454195_8454214	0	0	1.05409	0	0	2.20882	0	0	0	0	0	0	0	0	0	0	0.466131	0	-0.528194	0.114295	0.871114
hsa-miR-3177-5p	chr16:1784996_1785018	1.98295	1.04394	7.37866	3.58124	3.47398	11.0441	2.43844	8.97202	9.82354	2.58864	0.968013	5.92136	15.2582	10.2814	10.8349	6.09306	4.42047	7.86012	0.638405	0.1145	0.871114
hsa-miR-450b-5p	chrX:133674261_133674282	172.517	326.755	176.034	1119.14	1516.97	1574.89	243.031	284.744	141.74	220.034	1407.49	318.273	260.152	133.658	451.97	216.1	732.762	381.573	-0.678345	0.114923	0.871114
hsa-miR-328-5p	chr16:67236270_67236292	1.98295	2.08789	0	3.58124	2.31599	0	0	0.944423	0	0	0	0	1.52582	0	0.515947	0	1.42401	0.331799	-0.741947	0.115212	0.871114
hsa-miR-423-5p	chr17:28444113_28444135	11007.4	11655.6	10705.4	15191.6	12038.5	13226.4	7907.04	8837.91	9874.06	12536.8	12464.1	9952.32	8234.08	8790.58	10746.1	6685.3	11676	9791.26	-0.247053	0.115396	0.871114
hsa-miR-4728-3p	chr17:37882790_37882814	1.98295	1.04394	2.10819	0.89531	2.31599	3.31323	0.812812	2.83327	1.40336	2.58864	3.87205	11.8427	1.52582	1.46877	2.06379	4.06204	1.78177	3.51783	0.680743	0.115543	0.871114
hsa-miR-376b-5p	chr14:101506796_101506817	7.93181	1.04394	0	5.37186	0	0	7.31531	0.944423	0	2.58864	9.68013	28.1264	4.57746	2.93754	8.25515	20.3102	3.0947	8.60222	0.750351	0.116709	0.871114
hsa-miR-99b-5p	chr19:52195871_52195892	355048	156976	112175	245231	228551	231151	130738	127343	145438	235495	268086	98747.5	114105	147391	135681	104412	208553	152966	-0.410756	0.116978	0.871114
hsa-let-7e-5p	chr19:52196046_52196067	23993.7	16944.3	6028.37	30397.6	23632.3	31178.6	9118.13	9853.17	12873.1	15864.5	27780	10392	9556.2	10066.9	18528.7	4830.98	20184.7	13305.1	-0.51752	0.118875	0.871114
hsa-miR-139-3p	chr11:72326110_72326132	57.5056	386.26	695.703	87.7404	45.1617	46.3852	377.145	418.852	412.589	401.239	198.443	448.543	593.543	655.07	245.591	569.092	242.271	438.107	0.64202	0.119171	0.871114
hsa-miR-663b	chr2:133014543_133014564	0	0	0	0	0	0	0	0	0	0	0	0	0.762909	0	3.61163	1.21861	0	0.621461	0.605093	0.119267	0.871114
hsa-miR-4533	chr20:59053177_59053198	0	1.04394	0	1.79062	0	0	0	0	0	0	0	0	0	0	0	0	0.404938	0	-0.516352	0.119343	0.871114
hsa-miR-377-3p	chr14:101528431_101528452	53.5397	2.08789	5.27047	54.6139	3.47398	2.20882	120.296	4.2499	0	28.475	60.0168	350.84	78.5797	29.3754	87.1951	309.934	34.4987	105.407	0.743022	0.120176	0.871114
hsa-let-7f-1-3p	chr9:96938691_96938712	5.94886	6.26367	1.05409	0	4.63197	0	2.43844	8.0276	12.6303	0	0	1.48034	6.10327	8.81261	23.7336	4.46824	2.90529	7.25065	0.739489	0.120534	0.871114
hsa-miR-6851-3p	chr9:33467867_33467887	0	0	1.05409	0	0	0	1.62562	0	0	0	0	0	0	0	0	0	0.382817	0	-0.511077	0.121642	0.871114
hsa-miR-545-5p	chrX:73506999_73507020	0	0	0	0	0	0	0	1.41663	0	0	0	0	2.28873	0	0	0.812408	0	0.501975	0.604609	0.122193	0.871114
hsa-miR-2355-5p	chr2:207974767_207974787	0	4.17578	5.27047	0	2.31599	1.10441	1.62562	4.72212	19.6471	0	2.90404	1.48034	6.86618	0	4.64352	4.87445	2.07032	5.0153	0.725301	0.122534	0.871114
hsa-miR-6780b-3p	chr6:43402338_43402358	0	1.04394	0	0	0	0	0	0	1.40336	0	0.968013	0	0.762909	1.46877	1.54784	0.812408	0.149135	0.7737	0.712027	0.122605	0.871114
hsa-miR-548ba	chr2:49286742_49286763	49.5738	16.7031	46.3802	13.4297	17.3699	25.4014	34.1381	10.8609	7.01682	46.5955	43.5606	94.7417	105.281	73.4384	27.3452	35.7459	28.9995	49.3985	0.603759	0.124895	0.871114
hsa-miR-4425	chr1:25350043_25350064	1.98295	0	0	0	2.31599	3.31323	0	0.472212	0	0	0	0	0	1.46877	0	0	1.08745	0.215664	-0.660888	0.127724	0.871114
hsa-miR-5002-3p	chr3:123851835_123851855	0	11.4834	4.21638	2.68593	1.15799	2.20882	3.25125	8.49981	11.2269	5.17728	4.84006	1.48034	9.15491	2.93754	8.7711	4.46824	3.57197	6.28402	0.607043	0.128793	0.871114
hsa-miR-6815-3p	chr21:46898220_46898240	0	0	0	0	1.15799	0	0	0.944423	1.40336	0	0.968013	0	0	1.46877	0.515947	1.21861	0.165428	0.724347	0.701109	0.129333	0.871114
hsa-miR-4638-5p	chr5:180649612_180649632	7.93181	1.04394	5.27047	2.68593	4.63197	2.20882	0.812812	4.2499	0	0	1.93603	0	0	0	3.61163	1.21861	3.51225	1.22402	-0.710713	0.12981	0.871114
hsa-miR-4324	chr19:49812064_49812083	23.7954	3.13183	4.21638	11.639	11.5799	7.73087	4.87687	3.77769	5.61345	3.88296	15.4882	1.48034	3.05164	7.34384	5.15947	3.65584	9.56719	5.49483	-0.590907	0.13044	0.871114
hsa-miR-4440	chr2:239990525_239990546	33.7102	26.0986	54.8129	75.2061	86.8495	39.7587	21.9459	51.9433	58.9413	50.4785	72.6009	94.7417	57.2182	146.877	94.9343	23.5598	48.3403	72.3661	0.494551	0.130635	0.871114
hsa-miR-6871-3p	chr20:39797697_39797718	1.98295	1.04394	2.10819	0.89531	2.31599	1.10441	2.43844	0.944423	1.40336	1.29432	0.968013	0	0	1.46877	0.515947	0.812408	1.69846	0.823027	-0.699947	0.130871	0.871114
hsa-miR-6868-3p	chr17:74094100_74094120	7.93181	12.5273	4.21638	1.79062	38.2138	1.10441	1.62562	1.88885	14.0336	28.475	20.3283	20.7247	6.86618	24.9691	28.3771	30.4653	9.62999	19.5698	0.681267	0.131093	0.871114
hsa-miR-1307-5p	chr10:105154098_105154118	196.312	119.01	208.711	71.6248	91.4814	85.0395	208.893	205.884	195.067	139.786	117.13	256.099	144.19	221.784	175.938	213.663	140.153	185.505	0.376132	0.133083	0.871114
hsa-miR-3687	chr21:9826237_9826260	9.91476	8.35156	11.595	20.5921	11.5799	32.0279	19.5075	13.6941	22.4538	12.9432	7.7441	2.96068	4.57746	2.93754	16.5103	9.74889	16.2241	10.3967	-0.533845	0.133367	0.871114
hsa-let-7d-3p	chr9:96941177_96941198	17.8466	224.448	21.0819	54.6139	99.5874	144.678	95.9119	96.8034	193.664	45.3012	71.6329	122.868	93.0749	298.16	500.985	100.332	94.0239	169.202	0.62654	0.134217	0.871114
hsa-miR-506-3p	chrX:146312271_146312291	11.8977	7.30761	0	8.9531	3.47398	20.9838	1.62562	1.88885	1.40336	2.58864	3.87205	0	8.392	0	9.80299	1.62482	7.74883	3.28586	-0.700534	0.134251	0.871114
hsa-miR-29b-2-5p	chr1:207975837_207975858	17.8466	16.7031	15.8114	13.4297	3.47398	7.73087	16.2562	13.6941	8.42018	7.76592	5.80808	7.4017	12.2065	4.4063	9.80299	9.74889	13.036	8.80608	-0.439758	0.135236	0.871114
hsa-miR-376a-3p	chr14:101506455_101506475,chr14:101507162_101507182	372.795	28.1865	40.0556	157.575	18.5279	9.93969	751.039	45.3323	14.0336	139.786	201.347	1353.03	402.053	163.033	684.662	1585.01	196.874	509.809	0.713305	0.135377	0.871114
hsa-miR-3187-5p	chr19:813590_813612	0	1.04394	1.05409	0.89531	0	2.20882	0.812812	3.30548	1.40336	1.29432	0	2.96068	6.86618	1.46877	1.54784	0.406204	0.859283	2.1392	0.706105	0.135475	0.871114
hsa-miR-548k	chr11:70130092_70130113	45.6079	97.0869	109.626	48.3468	48.6357	97.188	91.035	107.664	92.622	62.1273	68.7289	139.152	124.354	82.251	92.8705	129.173	76.7894	99.8825	0.35097	0.135824	0.871114
hsa-miR-588	chr6:126805792_126805812	0	1.04394	0	0	0	0	0.812812	0	4.21009	1.29432	1.93603	0	0.762909	0	0.515947	1.62482	0.265251	1.14935	0.702353	0.136501	0.871114
hsa-miR-4522	chr17:25620948_25620968	3.96591	2.08789	6.32457	2.68593	4.63197	1.10441	2.43844	8.97202	2.80673	1.29432	0.968013	5.92136	7.62909	5.87507	3.61163	11.3737	3.31987	5.38355	0.608495	0.137007	0.871114
hsa-miR-3168	chr13:41675212_41675228	21.8125	8.35156	3.16228	24.1734	20.8439	13.2529	8.12812	5.19433	9.82354	19.4148	3.87205	7.4017	12.9695	10.2814	9.28705	4.87445	14.2464	9.23541	-0.53296	0.138206	0.871114
hsa-miR-4485	chr11:10529824_10529843	39.6591	28.1865	16.8655	43.8702	66.0056	22.0882	60.9609	23.6106	7.01682	14.2375	12.5842	7.4017	9.91782	10.2814	93.3864	22.7474	39.6623	22.3538	-0.607504	0.13828	0.871114
hsa-miR-598-5p	chr8:10892767_10892789	9.91476	26.0986	28.4606	8.05779	9.26394	7.73087	19.5075	21.7217	21.0504	22.0034	12.5842	26.6461	28.2276	55.8132	19.09	10.1551	15.5763	24.1435	0.504021	0.139107	0.871114
hsa-miR-656-3p	chr14:101533103_101533123	241.92	13.5713	28.4606	264.117	19.6859	8.83528	408.845	36.8325	8.42018	99.6626	265.235	1028.84	296.772	83.7198	409.662	923.302	140.776	350.271	0.704258	0.139501	0.871114
hsa-miR-6739-3p	chr1:201832555_201832575	1.98295	3.13183	2.10819	0	2.31599	3.31323	4.06406	1.88885	1.40336	0	0	1.48034	0	4.4063	1.03189	1.21861	2.41661	1.26993	-0.671572	0.139757	0.871114
hsa-miR-181a-2-3p	chr9:127454797_127454818	15512.6	8980.01	7367.07	11247.8	10984.7	8385.78	7695.71	8222.62	7512.2	12429.3	9113.84	5534.99	6406.15	10418	7038.55	6004.51	10024.8	8075.58	-0.29738	0.140302	0.871114
hsa-miR-1911-5p	chrX:113997755_113997777	37.6761	1.04394	0	1.79062	17.3699	0	0	0	2.80673	5.17728	6.77609	0	0	0	0	0.812408	8.26865	1.73028	-0.643592	0.140326	0.871114
hsa-miR-501-3p	chrX:49774380_49774401	2324.02	1013.67	1077.29	2220.37	3460.08	2973.07	739.659	773.01	721.329	1582.95	4061.78	864.518	578.285	878.323	1074.72	603.213	1972.59	1237.57	-0.548031	0.141065	0.871114
hsa-miR-576-3p	chr4:110409908_110409929	120.96	97.0869	112.788	106.542	119.273	170.079	111.355	132.691	140.336	172.144	161.658	137.672	157.922	101.345	120.216	127.142	119.726	139.014	0.211423	0.14138	0.871114
hsa-miR-541-3p	chr14:101530885_101530906	146.739	15.6592	7.37866	218.456	22.0019	4.41764	221.898	19.8329	11.2269	201.914	133.586	516.638	189.202	158.627	379.737	256.315	90.9356	207.453	0.691482	0.14205	0.871114
hsa-miR-6869-5p	chr20:1373584_1373605	1.98295	0	0	0	1.15799	0	0	0	0	0	0	0	0	0	0	0	0.448707	0	-0.466844	0.142352	0.871114
hsa-miR-5588-5p	chr3:184971040_184971060	1.98295	0	0	0	1.15799	0	0	0	0	0	0	0	0	0	0	0	0.448707	0	-0.466844	0.142352	0.871114
hsa-miR-1273d	chr1:10287785_10287809	17.8466	8.35156	16.8655	16.1156	13.8959	12.1485	7.31531	15.1108	15.437	16.8262	15.4882	23.6854	21.3615	19.094	28.3771	7.31167	13.2199	18.0769	0.418871	0.14266	0.871114
hsa-miR-338-5p	chr17:79099723_79099744	218.125	291.261	271.957	376.926	325.396	389.857	239.78	232.8	203.488	216.151	329.124	294.587	238.791	306.972	265.713	242.098	301.9	258.858	-0.220767	0.143674	0.871114
hsa-miR-3605-3p	chr1:33798006_33798028	73.3693	185.822	185.521	129.82	110.009	111.545	178.006	220.995	211.908	134.609	80.345	134.711	228.873	246.753	205.347	169.387	139.156	181.436	0.352205	0.144034	0.871114
hsa-miR-380-5p	chr14:101491358_101491379	263.733	13.5713	11.595	87.7404	4.63197	0	260.1	15.1108	5.61345	161.79	179.082	680.956	153.345	240.878	225.469	599.557	91.6245	251.311	0.697858	0.144764	0.871114
hsa-miR-1908-5p	chr11:61582681_61582701	3.96591	3.13183	7.37866	16.1156	5.78996	13.2529	8.12812	22.1939	16.8404	10.3546	6.77609	11.8427	11.4436	23.5003	5.67542	8.93649	8.25186	13.0626	0.509615	0.144824	0.871114
hsa-miR-5006-3p	chr13:42142442_42142462	0	0	4.21638	0.89531	1.15799	2.20882	2.43844	4.72212	1.40336	1.29432	1.93603	2.96068	1.52582	2.93754	3.09568	5.68686	1.55956	2.84027	0.634687	0.144923	0.871114
hsa-miR-548av-5p	chr18:70520600_70520617	0	0	0	0	0	0	0	0.944423	2.80673	0	0	0	0	0	0	0.812408	0	0.507062	0.55618	0.145271	0.871114
hsa-miR-758-5p	chr14:101492371_101492392	3.96591	0	0	1.79062	1.15799	0	8.94094	0.944423	0	5.17728	6.77609	10.3624	4.57746	1.46877	7.22326	11.3737	2.26507	5.3226	0.68884	0.146333	0.871114
hsa-miR-3130-5p	chr2:207647970_207647990,chr2:207648000_207648020	0	0	1.05409	0	1.15799	1.10441	0.812812	2.83327	1.40336	1.29432	0	2.96068	2.28873	1.46877	2.06379	0	0.589901	1.59032	0.693177	0.146691	0.871114
hsa-miR-200c-3p	chr12:7072905_7072927	214.159	65.7685	65.3539	119.076	123.905	90.5616	51.2072	50.5266	81.3951	73.7762	125.842	48.8512	66.3731	116.033	68.621	43.87	104.29	75.0319	-0.421981	0.147286	0.871114
hsa-miR-1276	chr15:86313779_86313798	51.5568	276.645	305.688	108.333	84.5335	107.128	264.977	349.437	349.437	165.673	87.1211	275.343	284.565	215.909	287.383	257.127	171.266	252.444	0.479393	0.147674	0.871114
hsa-miR-6717-5p	chr14:21491514_21491535	1.98295	0	0	0	0	0	0.812812	0	0	0	0	0	0	0	0	0	0.399395	0	-0.45496	0.148329	0.871114
hsa-miR-1908-3p	chr11:61582644_61582664	1.98295	6.26367	6.32457	0.89531	3.47398	2.20882	2.43844	5.66654	7.01682	6.4716	0.968013	7.4017	10.6807	5.87507	3.61163	3.65584	3.36968	5.70533	0.561009	0.148916	0.871114
hsa-miR-6803-3p	chr19:55756554_55756575	3.96591	2.08789	6.32457	3.58124	3.47398	1.10441	5.68969	1.88885	4.21009	2.58864	2.90404	1.48034	1.52582	2.93754	2.06379	2.43722	3.74681	2.44848	-0.556457	0.149021	0.871114
hsa-miR-548e-3p	chr10:112748736_112748757	61.4715	97.0869	120.167	61.7764	50.9517	70.6822	103.227	118.525	119.286	60.833	90.9932	127.309	98.4153	98.4074	77.3921	116.174	80.7661	100.815	0.296914	0.149615	0.871114
hsa-miR-655-3p	chr14:101515947_101515968	118.977	5.21972	8.43276	65.3577	9.26394	3.31323	181.257	6.13875	2.80673	53.0671	122.938	367.124	118.251	60.2195	140.854	368.833	55.9745	137.803	0.685866	0.150683	0.871114
hsa-miR-3145-5p	chr6:138756399_138756420	0	6.26367	11.595	1.79062	2.31599	2.20882	6.5025	9.44423	7.01682	2.58864	3.87205	4.44102	11.4436	17.6252	3.09568	10.9675	4.38238	7.83276	0.590109	0.15088	0.871114
hsa-miR-6755-5p	chr11:85989380_85989401	17.8466	2.08789	3.16228	19.6968	5.78996	2.20882	6.5025	3.30548	2.80673	6.4716	10.6481	4.44102	2.28873	4.4063	3.09568	5.28065	8.18498	4.74937	-0.584825	0.151224	0.871114
hsa-miR-501-5p	chrX:49774343_49774364	842.755	442.633	539.697	1028.71	1300.43	1796.87	248.721	310.243	280.673	700.227	1815.02	414.495	263.967	462.662	455.065	210.82	885.688	545.908	-0.555119	0.151507	0.871114
hsa-miR-3174	chr15:90549996_90550018	5.94886	12.5273	14.7573	6.26717	22.0019	15.4617	15.4434	25.4994	22.4538	14.2375	7.7441	13.3231	28.9906	19.094	15.9944	16.6544	13.2011	18.2212	0.413306	0.153098	0.871114
hsa-miR-4642	chr6:44403387_44403408	0	0	0	0	0	0	0	0	0	1.29432	0	0	2.28873	0	0	0.812408	0	0.488384	0.536495	0.154098	0.871114
hsa-miR-152-3p	chr17:46114540_46114560	14598.5	1559.65	2715.35	6825.85	8278.49	6953.36	1672.77	1614.02	2733.75	5361.07	12635.5	2134.65	675.175	693.258	2567.35	1412.37	6086.28	3314.12	-0.620728	0.154573	0.871114
hsa-miR-24-1-5p	chr9:97848309_97848330	49.5738	55.3291	31.6228	71.6248	88.0075	107.128	35.7637	46.2767	35.0841	108.723	60.0168	28.1264	37.3826	27.9066	30.4409	19.904	62.7214	43.7623	-0.458137	0.154961	0.871114
hsa-miR-6813-5p	chr20:62708336_62708358	5.94886	0	0	1.79062	1.15799	1.10441	0	0	0	2.58864	0	0	0	0	0.515947	0	1.42884	0.344954	-0.63659	0.155211	0.871114
hsa-miR-4794	chr1:65045538_65045559	0	2.08789	2.10819	1.79062	0	3.31323	3.25125	4.72212	4.21009	0	3.87205	4.44102	2.28873	2.93754	3.09568	3.65584	1.79303	3.24701	0.58266	0.155747	0.871114
hsa-miR-140-3p	chr16:69967045_69967065	12133.7	5652.96	9280.25	7269.03	6720.99	5834.6	7918.42	6717.68	6664.57	6990.62	8162.28	5360.31	4815.48	6064.54	4972.18	8713.07	7829.99	6495.64	-0.259084	0.156597	0.871114
hsa-miR-136-3p	chr14:101351087_101351108	1201.67	27.1426	32.6769	872.032	72.9535	20.9838	1704.47	61.8597	7.01682	414.182	940.908	5915.44	569.893	624.226	1176.36	4434.53	561.704	1571.6	0.676318	0.15689	0.871114
hsa-miR-3155a	chr10:6194210_6194230	0	0	0	0	1.15799	3.31323	0	0	0	0	0	0	0	0	0	0.406204	0.638746	0.0451338	-0.518797	0.15781	0.871114
hsa-miR-548au-3p	chr9:96357156_96357176	0	0	1.05409	0	1.15799	0	0	0	0	0	0	0	0	0	0	0	0.316013	0	-0.437252	0.157834	0.871114
hsa-miR-130a-3p	chr11:57408725_57408746	1033.12	730.761	1086.77	556.883	761.959	789.653	766.482	742.317	808.337	832.247	626.304	524.04	793.426	631.57	532.457	784.38	817.947	697.231	-0.222197	0.157848	0.871114
hsa-miR-7851-3p	chr12:42717542_42717563	3.96591	8.35156	5.27047	2.68593	2.31599	3.31323	9.75375	8.0276	5.61345	10.3546	4.84006	8.88203	6.10327	4.4063	7.73921	11.3737	5.09383	7.48224	0.470902	0.157917	0.871114
hsa-miR-3941	chr10:124176540_124176561	1.98295	0	0	0	2.31599	0	1.62562	0	0	1.29432	0	0	0	0	0	0.406204	0.846366	0.188947	-0.614035	0.159087	0.871114
hsa-miR-6786-3p	chr17:79660874_79660896	11.8977	7.30761	9.48685	4.47655	15.0539	6.62646	4.87687	4.72212	4.21009	6.4716	4.84006	10.3624	4.57746	8.81261	5.67542	5.28065	8.53228	6.10582	-0.436353	0.159575	0.871114
hsa-miR-4498	chr12:120593277_120593298	11.8977	7.30761	8.43276	8.05779	8.10595	8.83528	5.68969	7.08317	8.42018	6.4716	4.84006	8.88203	7.62909	4.4063	2.57974	4.46824	8.3324	6.08671	-0.4237	0.160003	0.871114
hsa-miR-6889-3p	chr22:41648996_41649015	0	1.04394	1.05409	0	0	0	0	0	0	0	0	0	0	0	0	0	0.29972	0	-0.431867	0.160808	0.871114
hsa-miR-376c-3p	chr14:101506069_101506089	337.102	26.0986	18.9737	223.828	27.7918	3.31323	531.579	24.555	14.0336	203.208	354.293	1065.84	215.903	177.721	509.24	1022.01	166.955	398.534	0.665462	0.163065	0.871114
hsa-miR-188-5p	chrX:49768123_49768143	132.858	62.6367	70.6244	95.7982	226.967	262.849	53.6456	43.9157	30.874	97.074	295.244	51.8119	40.4342	47.0006	59.3339	47.5259	129.34	79.246	-0.55146	0.164163	0.871114
hsa-miR-451a	chr17:27188421_27188442	5.94886	2.08789	2.10819	0.89531	0	4.41764	0	1.88885	0	0	1.93603	1.48034	0	0	0.515947	1.21861	2.20827	0.782197	-0.66254	0.164574	0.871114
hsa-miR-625-3p	chr14:65937871_65937892	995.442	1804.98	2159.84	1341.18	1567.92	2285.02	2394.55	2137.23	2979.34	1008.27	1427.82	2219.03	4710.2	1662.65	2879.5	2459.97	1792.7	2387.11	0.376648	0.164772	0.871114
hsa-miR-4433b-3p	chr2:64567903_64567923	0	0	0	0	0	0	0	0.472212	0	1.29432	0.968013	0	0	0	0	0.406204	0	0.348972	0.529093	0.165265	0.871114
hsa-miR-6134	chrX:28513692_28513710	0	1.04394	0	0.89531	0	0	0	0	0	0	0	0	0	0	0	0	0.277036	0	-0.42353	0.165506	0.871114
hsa-miR-4745-5p	chr19:804941_804963	5.94886	0	2.10819	0.89531	10.4219	5.52205	0.812812	1.88885	2.80673	5.17728	0	0	0.762909	0	3.09568	0.406204	3.67274	1.57085	-0.657352	0.16669	0.871114
hsa-miR-6834-3p	chr6:33258082_33258101	0	0	0	0	0	0	0	0.944423	0	0	0	2.96068	0	0	0.515947	0	0	0.491228	0.513889	0.167152	0.871114
hsa-miR-6785-5p	chr17:73494634_73494655	3.96591	4.17578	4.21638	2.68593	0	1.10441	2.43844	0.472212	4.21009	2.58864	0.968013	1.48034	1.52582	2.93754	0.515947	0.812408	2.65526	1.72344	-0.608601	0.167212	0.871114
hsa-miR-6779-5p	chr17:37071237_37071257	0	1.04394	0	0	1.15799	1.10441	0	0	0	0	0	0	0	0	0	0.406204	0.472335	0.0451338	-0.544595	0.167287	0.871114
hsa-miR-3928-5p	chr22:31556081_31556103	0	0	0	0	0	0	0	0.472212	0	1.29432	0	0	0.762909	0	0	0.406204	0	0.326183	0.524259	0.168087	0.871114
hsa-miR-3124-5p	chr1:249120582_249120602	0	2.08789	6.32457	5.37186	1.15799	1.10441	2.43844	4.72212	9.82354	0	2.90404	1.48034	2.28873	5.87507	8.7711	7.71787	2.64074	4.84253	0.596007	0.168142	0.871114
hsa-miR-4772-5p	chr2:103048760_103048781	0	1.04394	0	0	0	0	0.812812	0	0	0	0	0	0	0	0	0	0.265251	0	-0.418696	0.168283	0.871114
hsa-miR-195-5p	chr17:6920986_6921006	17.8466	5.21972	9.48685	8.9531	19.6859	27.6102	11.3794	5.66654	8.42018	10.3546	17.4242	8.88203	6.10327	2.93754	3.09568	18.6854	14.3117	9.06327	-0.511982	0.168291	0.871114
hsa-miR-4451	chr4:86643668_86643684	0	0	0	0	0	0	0	0.944423	0	0	0	0	0	2.93754	0	0.406204	0	0.476463	0.512486	0.168341	0.871114
hsa-miR-6870-3p	chr20:10630284_10630305	0	2.08789	2.10819	0.89531	1.15799	1.10441	1.62562	2.36106	1.40336	1.29432	0	4.44102	2.28873	13.2189	1.54784	1.21861	1.28277	3.08598	0.637741	0.169567	0.871114
hsa-miR-4701-5p	chr12:49165797_49165818	0	1.04394	1.05409	0	0	1.10441	0	0	0	0	0	0	0	0	0	0.406204	0.457493	0.0451338	-0.540894	0.169865	0.871114
hsa-miR-5187-5p	chr1:161196985_161197006	1.98295	2.08789	3.16228	1.79062	2.31599	2.20882	3.25125	2.36106	4.21009	5.17728	7.7441	0	2.28873	5.87507	3.09568	5.28065	2.39997	4.00363	0.54433	0.169957	0.871114
hsa-miR-3139	chr4:144264622_144264644	11.8977	18.791	26.3524	8.05779	5.78996	14.3573	21.9459	25.9716	23.8572	12.9432	10.6481	28.1264	18.3098	24.9691	24.2495	19.4978	15.3132	20.9525	0.3906	0.170571	0.871114
hsa-miR-4523	chr17:27717686_27717706	0	0	2.10819	0	0	0	0	1.88885	0	1.29432	0	1.48034	3.81455	1.46877	0	0.406204	0.30117	1.15034	0.63425	0.170599	0.871114
hsa-miR-3938	chr3:55886543_55886564	7.93181	17.7471	21.0819	12.5343	13.8959	14.3573	20.3203	23.1384	30.874	11.6489	11.6162	5.92136	28.9906	23.5003	18.5741	37.3708	15.4098	21.2927	0.416529	0.170802	0.871114
hsa-miR-299-3p	chr14:101490169_101490190	115.011	2.08789	1.05409	71.6248	10.4219	0	160.937	10.3887	5.61345	73.7762	109.385	353.801	70.9506	58.7507	157.88	377.363	51.591	135.323	0.654434	0.17126	0.871114
hsa-miR-6805-5p	chr19:55899554_55899575	3.96591	0	1.05409	8.05779	3.47398	2.20882	2.43844	3.30548	0	3.88296	1.93603	0	0.762909	0	2.06379	0.812408	3.02843	1.41817	-0.629702	0.171393	0.871114
hsa-miR-6739-5p	chr1:201832506_201832527	1.98295	2.08789	1.05409	0	0	1.10441	0.812812	0.472212	2.80673	2.58864	0.968013	1.48034	2.28873	1.46877	3.61163	1.62482	1.00602	1.92332	0.630801	0.172885	0.871114
hsa-miR-942-5p	chr1:117637277_117637298	29.7443	72.0322	73.7866	52.8233	49.7937	83.9351	66.6506	83.1092	72.9749	47.8898	69.6969	102.143	100.704	44.063	77.3921	88.5525	61.2523	76.2806	0.294345	0.17311	0.871114
hsa-miR-4430	chr2:33643586_33643603	0	0	0	0.89531	0	0	0.812812	0	0	0	0	0	0	0	0	0	0.244018	0	-0.410017	0.173395	0.871114
hsa-miR-514b-3p	chrX:146331679_146331699	0	0	0	0.89531	0	0	0.812812	0	0	0	0	0	0	0	0	0	0.244018	0	-0.410017	0.173395	0.871114
hsa-miR-643	chr19:52785110_52785131	0	3.13183	0	3.58124	1.15799	0	0.812812	4.72212	1.40336	5.17728	1.93603	0	0	1.46877	3.61163	6.09306	1.24055	2.71247	0.64324	0.173686	0.871114
hsa-miR-1180-5p	chr17:19247861_19247881	0	0	0	0	0	1.10441	0	0	0	1.29432	1.93603	2.96068	0	0	2.57974	0	0.157773	0.974529	0.584237	0.173913	0.871114
hsa-miR-26a-2-3p	chr12:58218403_58218424	57.5056	35.4941	22.136	46.5561	54.4257	50.8028	23.5716	25.0272	46.311	31.0637	54.2087	25.1658	22.1244	8.81261	24.7655	36.1522	41.4989	30.4034	-0.391146	0.174738	0.871114
hsa-miR-5003-3p	chr5:172089225_172089245	0	0	1.05409	0	0	0	4.06406	0.472212	0	0	0	0	0	0	0.515947	0	0.731165	0.109795	-0.54508	0.174776	0.871114
hsa-miR-128-3p	chr2:136423016_136423036,chr3:35786019_35786039	58917.5	154879	82830.8	118896	104032	83686.6	94554.5	139770	217114	124923	94065.7	92719.6	105960	103971	134329	99285.6	99685.2	123571	0.293178	0.17483	0.871114
hsa-miR-381-3p	chr14:101512305_101512326	24098.8	1763.22	1588.52	15772.7	1690.67	489.253	45831.2	2484.31	694.665	18335.3	26220.6	69991.9	27325.1	15291.3	36982.1	70690	13033.5	29779.5	0.645985	0.174879	0.871114
hsa-miR-7113-3p	chr11:67800367_67800389	0	0	0	0	0	0	0	0.944423	0	0	0	0	0	1.46877	1.03189	0	0	0.382787	0.502433	0.175188	0.871114
hsa-miR-92a-2-5p	chrX:133303613_133303634	7.93181	178.515	35.8392	71.6248	20.8439	14.3573	47.1431	51.9433	30.874	23.2977	4.84006	26.6461	54.1666	8.81261	55.7223	18.2792	53.7507	30.5091	-0.584783	0.175309	0.871114
hsa-miR-181a-3p	chr1:198828198_198828219	1495.15	550.159	803.22	767.281	1039.88	1090.05	511.259	662.985	566.959	1382.33	1029.97	336.037	443.25	279.066	590.243	550.813	893.857	649.072	-0.409238	0.175325	0.871114
hsa-miR-6789-5p	chr19:2235898_2235921	0	0	0	1.79062	1.15799	0	0.812812	0	0	1.29432	0	0	0	0	0	0	0.537347	0.143813	-0.555754	0.17543	0.871114
hsa-miR-4707-5p	chr14:23426207_23426229	0	1.04394	0	0	0	0	0	0.944423	0	0	0	0	2.28873	1.46877	2.06379	0	0.149135	0.751745	0.594139	0.175585	0.871114
hsa-miR-3064-3p	chr17:62496893_62496915	0	0	1.05409	0	1.15799	0	0.812812	0	0	0	0	0	0	0	0	0.406204	0.432129	0.0451338	-0.533003	0.175615	0.871114
hsa-miR-374c-5p	chrX:73438396_73438417	0	1.04394	1.05409	0	0	2.20882	3.25125	3.30548	0	2.58864	0.968013	2.96068	1.52582	8.81261	1.03189	2.03102	1.07973	2.58046	0.63167	0.175806	0.871114
hsa-miR-548b-5p	chr6:119390263_119390284	1.98295	3.13183	3.16228	3.58124	2.31599	3.31323	4.87687	6.13875	1.40336	2.58864	0	8.88203	9.15491	4.4063	8.7711	4.87445	3.19491	5.13551	0.538529	0.175918	0.871114
hsa-miR-6758-5p	chr12:57906476_57906498	1.98295	5.21972	8.43276	1.79062	5.78996	8.83528	4.87687	5.66654	7.01682	1.29432	1.93603	0	0	7.34384	2.57974	2.84343	5.27545	3.18674	-0.568225	0.176365	0.871114
hsa-miR-3591-5p	chr18:56118353_56118375	1.98295	2.08789	0	6.26717	4.63197	3.31323	4.06406	4.2499	5.61345	7.76592	3.87205	7.4017	5.34037	10.2814	3.61163	2.43722	3.19247	5.61929	0.513413	0.176643	0.871114
hsa-miR-1268a	chr15:22513259_22513276	43.625	20.8789	10.5409	51.928	57.8996	33.1323	32.5125	16.9996	21.0504	50.4785	50.3367	17.7641	15.2582	14.6877	23.7336	8.53028	35.7882	24.3154	-0.474767	0.177123	0.871114
hsa-miR-6800-5p	chr19:50335279_50335299	0	1.04394	0	0	0	1.10441	0.812812	0	0	0	0	0	0	0	0	0.406204	0.423024	0.0451338	-0.530729	0.177232	0.871114
hsa-miR-889-5p	chr14:101514248_101514269	33.7102	1.04394	0	8.05779	0	0	28.4484	2.36106	2.80673	27.1807	12.5842	62.1742	23.6502	8.81261	48.499	42.6514	10.1801	25.6356	0.64518	0.177584	0.871114
hsa-miR-3677-3p	chr16:2320752_2320773	1.98295	2.08789	2.10819	0	0	1.10441	4.06406	2.83327	5.61345	3.88296	3.87205	4.44102	1.52582	2.93754	1.54784	2.03102	1.62107	3.18722	0.578537	0.178366	0.871114
hsa-miR-4795-5p	chr3:87275390_87275410	0	1.04394	0	2.68593	1.15799	1.10441	0.812812	0	0	0	0	0	0	0	0.515947	1.62482	0.972156	0.237863	-0.6296	0.178563	0.871114
hsa-miR-138-2-3p	chr16:56892486_56892507	0	5.21972	8.43276	3.58124	2.31599	0	3.25125	5.19433	18.2437	1.29432	1.93603	1.48034	5.34037	11.7501	5.67542	5.28065	3.25728	6.24392	0.589763	0.17875	0.871114
hsa-miR-758-3p	chr14:101492408_101492429	1459.45	82.4716	98.0308	666.111	75.2695	19.8794	2841.59	121.358	30.874	819.304	1396.84	4232.29	848.355	734.384	1910.04	6225.08	748.973	1813.17	0.64087	0.180405	0.871114
hsa-miR-4713-5p	chr15:51534397_51534418	0	1.04394	1.05409	0	1.15799	0	0.812812	0	0	0	0	0	0	0	0	0.812408	0.581264	0.0902675	-0.575713	0.180685	0.871114
hsa-miR-6858-5p	chrX:153678668_153678689	0	0	0	0.89531	3.47398	0	0	0	0	0	0	0	0	0	0.515947	0	0.624184	0.0573275	-0.489133	0.181194	0.871114
hsa-miR-6866-5p	chr17:38318191_38318213	49.5738	58.4609	78.003	62.6717	52.1097	73.9954	52.8328	59.0265	58.9413	46.5955	44.5286	53.2922	44.2487	71.9696	56.7542	46.7135	61.0925	53.5633	-0.20313	0.182958	0.871114
hsa-miR-494-3p	chr14:101496018_101496039	1921.48	122.142	190.791	1740.48	160.961	69.5778	2926.12	259.244	54.7312	862.017	1780.18	6036.82	1905.75	635.976	2780.95	5896.46	1018.79	2245.79	0.630109	0.184744	0.871114
hsa-miR-5187-3p	chr1:161197027_161197047	0	4.17578	2.10819	0	0	0	2.43844	0.472212	0	0	0	0	0.762909	0	0	1.62482	1.24606	0.317771	-0.606855	0.184935	0.871114
hsa-miR-132-3p	chr17:1953223_1953244	2879.25	1243.34	1314.46	960.668	1496.13	1267.86	948.552	1198.47	1288.29	673.046	1385.23	894.125	1074.18	1539.27	1371.39	884.306	1444.32	1145.37	-0.311785	0.185397	0.871114
hsa-miR-6720-3p	chr6:1390559_1390580	0	1.04394	0	0	0	1.10441	0	2.36106	4.21009	0	0.968013	0	0	2.93754	0	0.406204	0.306908	1.20921	0.607869	0.186963	0.871114
hsa-let-7i-3p	chr12:62997527_62997548	1.98295	54.2851	3.16228	3.58124	6.94796	7.73087	34.1381	30.2215	63.1513	11.6489	10.6481	17.7641	16.784	22.0315	68.621	21.935	15.9755	29.2006	0.585268	0.188048	0.871114
hsa-miR-548d-3p	chr17:65467620_65467641,chr8:124360289_124360310	0	0	0	0	0	0	0	0	1.40336	0	0	0	0	0	0.515947	1.21861	0	0.348658	0.480334	0.188246	0.871114
hsa-miR-5193	chr3:49843598_49843619	5.94886	0	1.05409	3.58124	1.15799	5.52205	0	1.41663	1.40336	1.29432	3.87205	0	0.762909	0	0	0.406204	2.46632	1.01728	-0.628878	0.18843	0.871114
hsa-miR-6832-5p	chr6:31601569_31601591	5.94886	11.4834	8.43276	0.89531	3.47398	14.3573	8.94094	4.72212	4.21009	1.29432	2.90404	2.96068	7.62909	4.4063	8.7711	5.68686	7.64751	4.73162	-0.49874	0.188819	0.871114
hsa-miR-6727-5p	chr1:1247919_1247941	0	0	0	0	0	1.10441	0.812812	0.472212	2.80673	1.29432	0	1.48034	2.28873	0	1.03189	0	0.273889	1.04158	0.617179	0.188989	0.871114
hsa-miR-29b-1-5p	chr7:130562266_130562289	1.98295	0	0	0	6.94796	2.20882	0	0.944423	0	0	0.968013	1.48034	0.762909	0	0	0.406204	1.59139	0.506876	-0.614064	0.189481	0.871114
hsa-miR-7151-5p	chr10:69163146_69163168	1.98295	0	0	0	1.15799	1.10441	0	2.83327	0	7.76592	2.90404	0	1.52582	0	0.515947	0	0.606479	1.72722	0.613755	0.189678	0.871114
hsa-miR-23b-5p	chr9:97847509_97847530	33.7102	72.0322	20.0278	136.087	67.1636	71.7866	30.8869	45.8045	22.4538	94.4853	56.1447	34.0478	24.4131	27.9066	53.6585	23.1536	61.6706	42.452	-0.458667	0.189808	0.871114
hsa-miR-5091	chr4:13629499_13629521	3.96591	5.21972	5.27047	6.26717	3.47398	4.41764	6.5025	17.4718	5.61345	10.3546	0.968013	2.96068	12.2065	0	4.64352	19.904	5.01677	8.23584	0.557554	0.189897	0.871114
hsa-miR-340-3p	chr5:179442319_179442340	4084.88	9781.76	15044	6281.5	6421.07	7308.98	10578.8	15430.9	10199.6	6157.08	5125.63	9943.44	14472.4	17216.9	9896.9	12423.7	8500.14	11207.4	0.362185	0.189981	0.871114
hsa-miR-3620-3p	chr1:228285021_228285042	0	0	0	0	0	1.10441	0	0.472212	0	1.29432	1.93603	0	0.762909	0	0	1.21861	0.157773	0.631564	0.58856	0.191005	0.871114
hsa-miR-3182	chr16:83541954_83541970	17.8466	5.21972	1.05409	8.9531	16.2119	1.10441	4.06406	4.72212	2.80673	9.06024	8.71211	2.96068	1.52582	1.46877	4.12758	4.46824	7.77912	4.42803	-0.550598	0.191917	0.871114
hsa-miR-4803	chr5:71465303_71465323	0	2.08789	1.05409	0	0	0	0.812812	0.944423	2.80673	1.29432	0.968013	4.44102	1.52582	0	0	2.03102	0.564971	1.55682	0.62406	0.191987	0.871114
hsa-miR-4667-5p	chr9:35608093_35608114	7.93181	1.04394	1.05409	0.89531	2.31599	2.20882	0.812812	0.944423	1.40336	1.29432	0.968013	0	1.52582	1.46877	0.515947	1.21861	2.32325	1.0377	-0.596226	0.192221	0.871114
hsa-miR-3939	chr6:167411318_167411339	0	3.13183	4.21638	3.58124	1.15799	0	1.62562	5.66654	1.40336	1.29432	3.87205	2.96068	5.34037	1.46877	3.09568	3.65584	1.95901	3.19529	0.540385	0.192948	0.871114
hsa-miR-500a-3p	chrX:49773090_49773111	3279.8	1108.67	1562.17	2435.24	4810.3	4515.93	1170.45	1089.86	909.379	2082.56	6346.29	1036.24	765.961	1010.51	1370.36	1051.26	2697.51	1740.27	-0.502606	0.194059	0.871114
hsa-miR-548at-3p	chr17:40646828_40646848	0	0	0	0	0	1.10441	0	0.472212	2.80673	0	0	0	0	1.46877	0	2.84343	0.157773	0.843459	0.557404	0.194093	0.871114
hsa-miR-23b-3p	chr9:97847547_97847567	1598.26	1130.59	1427.24	2041.31	2269.67	3609.21	1316.76	1225.86	1306.53	3238.39	2274.83	781.619	942.956	898.886	974.108	972.452	1913.29	1401.74	-0.397104	0.195014	0.871114
hsa-miR-6809-5p	chr2:218765325_218765346	0	0	0	4.47655	1.15799	0	0	0.472212	0	0	0	0	0.762909	0	0	0	0.804935	0.137236	-0.516289	0.195028	0.871114
hsa-miR-221-5p	chrX:45605649_45605670	218.125	68.9004	66.408	128.925	135.485	115.963	75.5915	63.7486	67.3614	121.666	136.49	85.8597	54.1666	36.7192	90.2907	119.424	115.628	86.1918	-0.371622	0.1955	0.871114
hsa-miR-4473	chr9:20411159_20411180	83.284	123.185	123.329	109.228	195.701	225.3	104.853	147.33	137.53	121.666	107.449	293.107	305.927	355.442	161.491	71.8981	137.84	189.093	0.398501	0.195623	0.871114
hsa-miR-3074-5p	chr9:97848345_97848365	51.5568	125.273	202.386	25.964	49.7937	49.6984	106.478	182.746	136.126	62.1273	41.6245	143.593	188.439	138.064	112.476	133.235	87.3073	126.492	0.449197	0.197624	0.871114
hsa-miR-329-3p	chr14:101493171_101493192,chr14:101493488_101493509	2185.21	127.361	148.627	1550.68	171.383	54.1161	3624.33	283.799	63.1513	1151.94	1524.62	5976.13	2955.51	1211.73	2554.45	6140.58	1123.1	2429.1	0.612266	0.197771	0.871114
hsa-miR-424-5p	chrX:133680710_133680731	41.642	97.0869	44.272	150.412	289.498	294.877	87.7837	68.4707	15.437	49.1841	357.197	69.5759	59.5069	39.6567	60.8818	48.3383	143.653	85.3609	-0.547891	0.198292	0.871114
hsa-miR-6764-5p	chr14:100743699_100743720	5.94886	5.21972	9.48685	8.9531	6.94796	6.62646	9.75375	6.13875	5.61345	6.4716	0.968013	7.4017	4.57746	8.81261	5.15947	6.90547	7.56239	5.78317	-0.391029	0.198582	0.871114
hsa-miR-200a-5p	chr1:1103258_1103279	41.642	4.17578	10.5409	6.26717	27.7918	11.0441	7.31531	7.08317	5.61345	2.58864	13.5522	7.4017	7.62909	24.9691	6.70731	10.9675	15.5396	9.61246	-0.511153	0.198773	0.871114
hsa-miR-548f-3p	chr10:56367649_56367667,chr2:213291008_213291026,chr5:109849545_109849563,chr7:147075133_147075151,chrX:32659607_32659625	5.94886	16.7031	21.0819	21.4875	9.26394	35.3411	26.01	32.5826	33.6807	10.3546	17.4242	28.1264	32.8051	24.9691	19.09	39.808	19.4052	26.5379	0.385667	0.200193	0.871114
hsa-miR-181d-5p	chr19:13985724_13985746	1086.66	1996.02	1808.83	1209.56	1558.66	2260.73	1156.63	1551.69	1696.67	1124.76	1367.8	1240.52	1654.75	1069.26	1295.03	1082.13	1582.44	1342.51	-0.228808	0.200956	0.871114
hsa-miR-6812-3p	chr20:44054193_44054213	0	0	1.05409	1.79062	0	0	0.812812	0	1.40336	0	0.968013	1.48034	5.34037	0	2.57974	1.21861	0.522504	1.44338	0.609799	0.201286	0.871114
hsa-miR-3187-3p	chr19:813627_813646	15.8636	30.2744	14.7573	21.4875	23.1599	25.4014	17.8819	32.1104	25.2605	29.7693	25.1683	25.1658	30.5164	20.5628	29.409	16.6544	21.2609	26.0685	0.272488	0.201516	0.871114
hsa-let-7g-3p	chr3:52302296_52302316	0	5.21972	3.16228	0	1.15799	3.31323	3.25125	1.41663	5.61345	1.29432	1.93603	4.44102	0.762909	17.6252	4.12758	5.28065	2.30064	4.72198	0.584153	0.201895	0.871114
hsa-miR-4735-5p	chr1:196551583_196551604	0	0	0	0	0	0	0	0.472212	0	0	0	0	0	0	0.515947	1.21861	0	0.245197	0.459059	0.202642	0.871114
hsa-miR-98-5p	chrX:53583260_53583281	83.284	889.441	79.0571	203.235	229.283	921.077	395.84	492.044	823.774	185.088	373.653	498.874	338.732	834.26	2194.84	306.278	400.174	671.949	0.542076	0.203514	0.871114
hsa-miR-6730-5p	chr1:12639024_12639046	0	1.04394	0	0	2.31599	2.20882	0.812812	0	0	0	0	0	0	2.93754	0	0	0.911652	0.326393	-0.554998	0.204119	0.871114
hsa-miR-152-5p	chr17:46114576_46114598	210.193	53.2412	50.5966	133.401	135.485	125.903	24.3844	35.4159	44.9076	91.8967	225.547	57.7332	13.7324	14.6877	60.3658	27.2157	104.743	63.5002	-0.53321	0.204146	0.871114
hsa-miR-550a-3p	chr7:29720364_29720385,chr7:30329470_30329491,chr7:32772653_32772674	5.94886	9.3955	20.0278	0	5.78996	3.31323	8.94094	11.3331	16.8404	7.76592	13.5522	11.8427	8.392	8.81261	10.8349	12.1861	7.6309	11.2844	0.459497	0.204452	0.871114
hsa-miR-4699-3p	chr12:81552212_81552233	0	0	1.05409	0	0	0	1.62562	1.88885	0	0	0	5.92136	0.762909	0	1.54784	1.21861	0.382817	1.25995	0.598496	0.204488	0.871114
hsa-miR-4677-3p	chr1:243509527_243509548	11.8977	20.8789	35.8392	11.639	33.5818	26.5058	26.8228	34.9437	44.9076	28.475	24.2003	16.2837	38.1455	23.5003	30.9568	31.2777	23.8808	30.299	0.31508	0.205354	0.871114
hsa-miR-154-3p	chr14:101526142_101526163	59.4886	3.13183	5.27047	17.9062	8.10595	0	126.799	4.72212	1.40336	7.76592	38.7205	272.382	54.9295	11.7501	88.7429	229.505	31.5288	78.8802	0.604776	0.205521	0.871114
hsa-miR-1251-5p	chr12:97885691_97885711	29.7443	574.17	852.763	136.087	416.877	464.956	347.071	825.898	759.219	254.981	124.874	975.543	711.031	1000.23	790.431	347.711	403.096	643.324	0.513772	0.206091	0.871114
hsa-miR-3165	chr11:71783318_71783339	0	1.04394	1.05409	1.79062	0	1.10441	0	0	0	1.29432	0	0	0	0	0.515947	0.406204	0.713296	0.246274	-0.584587	0.206243	0.871114
hsa-miR-4748	chr19:10890939_10890959	1.98295	0	0	0	0	1.10441	0	0.944423	1.40336	0	0.968013	1.48034	1.52582	1.46877	1.03189	0	0.441052	0.980291	0.599066	0.207194	0.871114
hsa-miR-200b-5p	chr1:1102504_1102525	3.96591	3.13183	0	1.79062	3.47398	0	0	0.472212	1.40336	0	0	2.96068	0.762909	1.46877	0.515947	0	1.76605	0.842653	-0.601957	0.208478	0.871114
hsa-miR-27b-3p	chr9:97847787_97847807	20971.7	14736.3	13924.6	26599.7	36386.4	34956.8	17228.4	13522.3	13030.2	45105.7	27629	11123.3	9391.41	9344.3	12491.1	11355	23543.4	16999.1	-0.407806	0.20873	0.871114
hsa-miR-5090	chr7:102106199_102106221	1.98295	0	0	0	1.15799	2.20882	1.62562	3.77769	0	2.58864	0	2.96068	0	2.93754	3.09568	2.03102	0.996484	1.93236	0.595778	0.209562	0.871114
hsa-miR-323b-3p	chr14:101522606_101522627	2133.66	156.592	246.658	1719.89	255.916	48.594	5734.39	353.686	112.269	1088.52	938.004	7034.57	3153.87	2867.03	3490.9	9443.43	1470.81	3164.7	0.596703	0.210396	0.871114
hsa-miR-3177-3p	chr16:1785039_1785059	122.943	394.611	245.604	284.709	191.069	136.947	292.612	404.213	442.059	253.687	128.746	230.933	415.786	373.067	305.441	227.474	238.356	309.045	0.33893	0.211264	0.871114
hsa-miR-512-3p	chr19:54169983_54170004,chr19:54172467_54172488	0	0	1.05409	0	3.47398	0	0.812812	0.472212	1.40336	1.29432	0.968013	7.4017	2.28873	7.34384	0	0	0.762984	2.35246	0.59055	0.212205	0.871114
hsa-miR-6754-5p	chr11:71184554_71184575	0	0	2.10819	0	0	2.20882	0	0	0	0	0	0	0.762909	0	0	0	0.616716	0.0847677	-0.457774	0.21392	0.871114
hsa-miR-6817-3p	chr22:25851659_25851677	0	0	1.05409	0.89531	1.15799	0	0.812812	0	0	0	0	0	0	1.46877	0	0.406204	0.56003	0.20833	-0.552542	0.214136	0.871114
hsa-miR-4525	chr17:80626157_80626177	0	0	1.05409	0.89531	0	1.10441	0	0.472212	2.80673	0	1.93603	1.48034	0	2.93754	1.03189	0.812408	0.436259	1.27524	0.594334	0.214222	0.871114
hsa-miR-7156-5p	chr1:77525828_77525850	3.96591	1.04394	4.21638	0	5.78996	0	3.25125	9.44423	8.42018	5.17728	1.93603	1.48034	6.86618	2.93754	2.06379	1.62482	2.60963	4.43893	0.55337	0.214796	0.871114
hsa-miR-1296-5p	chr10:65132772_65132793	295.46	337.194	507.02	258.745	332.344	365.56	316.997	409.88	418.202	737.762	605.976	278.304	342.546	305.504	331.754	346.492	344.76	419.602	0.267165	0.214896	0.871114
hsa-miR-323a-3p	chr14:101492119_101492139	12322.1	722.41	712.568	9920.94	1288.85	203.211	17042.2	1218.31	317.16	7161.47	9353.91	38663.5	8387.43	6374.45	16294.6	27124.7	6030.33	12766.2	0.590207	0.214906	0.871114
hsa-miR-1185-5p	chr14:101509328_101509348,chr14:101510549_101510569	7.93181	0	0	4.47655	0	0	1.62562	0.472212	0	1.29432	7.7441	19.2444	3.81455	0	3.09568	9.34269	2.00486	5.00088	0.587804	0.21623	0.871114
hsa-miR-4802-5p	chr4:40504103_40504124	0	0	0	0	0	0	0	0	0	0	0.968013	0	0	0	1.03189	0.406204	0	0.267346	0.438549	0.216543	0.871114
hsa-miR-1290	chr1:19223572_19223590	0	1.04394	1.05409	4.47655	0	0	0.812812	0	1.40336	1.29432	0	0	0	0	1.03189	0.406204	1.05534	0.459531	-0.582288	0.217497	0.871114
hsa-miR-1307-3p	chr10:105154058_105154079	21762.9	12037.7	13334.3	16134.4	16324.2	18001.9	12110.1	13266.3	10929.4	18941.1	18703.9	12683.5	10670	13619.9	12174.8	9085.56	15672.2	13341.6	-0.223588	0.217671	0.871114
hsa-miR-3940-3p	chr19:6416445_6416466	3.96591	14.6152	8.43276	2.68593	3.47398	13.2529	17.8819	9.91644	8.42018	3.88296	1.93603	5.92136	7.62909	10.2814	4.12758	5.68686	9.18694	6.42243	-0.456943	0.217813	0.871114
hsa-miR-4784	chr2:132248781_132248800	0	0	0	0	0	0	0	0	0	1.29432	0.968013	0	0	1.46877	0	0	0	0.414567	0.43261	0.219039	0.871114
hsa-let-7i-5p	chr12:62997471_62997492	2561.98	94578.3	10867.7	8684.51	13805.6	66425.8	61871.3	66592.2	125891	17703.7	13649	40358.5	67705.2	39599.5	164162	47828.1	36970.7	64832.2	0.548271	0.219614	0.871114
hsa-miR-5691	chr11:9111897_9111918	0	0	0	0	0	0	0	0	0	0	0	5.92136	0	5.87507	0	0	0	1.31071	0.409404	0.21973	0.871114
hsa-miR-885-3p	chr3:10436183_10436204	0	6.26367	9.48685	11.639	1.15799	0	5.68969	4.2499	9.82354	10.3546	15.4882	1.48034	6.10327	22.0315	9.28705	2.43722	4.89103	9.0284	0.545852	0.220138	0.871114
hsa-miR-1269a	chr4:67142608_67142629	81.3011	212.965	46.3802	132.506	23.1599	26.5058	172.316	24.555	5.61345	9.06024	50.3367	213.169	131.983	5.87507	12.8987	24.7784	99.3048	53.1411	-0.567862	0.22054	0.871114
hsa-miR-570-3p	chr3:195426331_195426352	0	0	0	0	0	0	0	0	1.40336	0	0	1.48034	0.762909	0	0	0	0	0.405179	0.42943	0.221587	0.871114
hsa-miR-1273c	chr6:155174503_155174524	5.94886	2.08789	7.37866	5.37186	2.31599	4.41764	5.68969	8.0276	8.42018	10.3546	5.80808	2.96068	6.10327	4.4063	8.7711	4.06204	4.74437	6.54598	0.409029	0.221866	0.871114
hsa-miR-508-3p	chrX:146318463_146318485	17.8466	24.0107	5.27047	20.5921	41.6877	28.7146	0.812812	4.2499	4.21009	19.4148	13.5522	5.92136	4.57746	11.7501	35.0844	0.812408	19.8479	11.0636	-0.553403	0.222215	0.871114
hsa-miR-125b-5p	chr11:121970517_121970538,chr21:17962573_17962594	205133	54486.6	41409.1	135142	149851	139264	49031.3	41405.9	50295.1	191070	187439	24370.8	28716.7	37114.3	47328.3	35184.2	110617	71436.1	-0.488576	0.222639	0.871114
hsa-miR-629-5p	chr15:70371766_70371786	856.636	1834.21	2154.57	1130.78	1094.3	1113.24	1874.35	1737.27	2069.96	1307.26	1016.41	2337.46	2094.95	1465.83	1426.08	2468.1	1436.87	1769.26	0.281176	0.222665	0.871114
hsa-miR-6821-5p	chr22:50356514_50356536	0	0	0	0	0	0	0	0	0	1.29432	0	1.48034	0.762909	0	0	0	0	0.393063	0.427486	0.223057	0.871114
hsa-miR-145-5p	chr5:148810224_148810246	1213.57	182.69	262.47	589.114	811.753	1802.4	237.341	111.914	197.874	1084.64	1161.62	176.16	114.436	24.9691	646.482	45.0886	728.476	395.909	-0.559951	0.224493	0.871114
hsa-miR-6508-3p	chr21:40818972_40818993	7.93181	2.08789	0	7.16248	5.78996	1.10441	0.812812	0.472212	1.40336	0	7.7441	2.96068	0	1.46877	0.515947	0	3.55562	1.61834	-0.581029	0.224727	0.871114
hsa-miR-485-3p	chr14:101521801_101521822	1215.55	99.1748	89.5981	1463.83	111.167	40.8632	2179.96	148.747	25.2605	596.681	1008.67	4671.95	1105.46	675.633	2431.66	3440.14	742.878	1567.13	0.57786	0.225449	0.871114
hsa-miR-212-5p	chr17:1953622_1953644	1637.92	716.146	404.772	623.136	683.216	737.746	435.667	695.568	527.665	243.332	777.314	541.804	611.853	656.539	780.628	309.934	748.372	571.626	-0.347904	0.226313	0.871114
hsa-miR-216b-3p	chr2:56227859_56227882	0	44.8896	186.575	6.26717	16.2119	5.52205	65.8378	173.774	147.353	28.475	10.6481	35.5281	102.23	52.8756	115.056	150.295	46.4719	90.6928	0.568382	0.226354	0.871114
hsa-miR-6858-3p	chrX:153678709_153678730	1.98295	1.04394	4.21638	0.89531	1.15799	3.31323	0.812812	2.36106	0	0	2.90404	0	0.762909	0	0	1.21861	1.91752	0.80518	-0.572749	0.226507	0.871114
hsa-miR-208b-3p	chr14:23887206_23887227	0	1.04394	0	0	0	0	0.812812	4.2499	2.80673	0	0	0	1.52582	0	0	0.406204	0.265251	0.998739	0.538403	0.227994	0.871114
hsa-miR-26b-3p	chr2:219267415_219267436	49.5738	48.0215	45.3261	42.9749	55.5837	43.072	51.2072	32.1104	23.8572	42.7125	48.4006	51.8119	32.0422	47.0006	53.6585	40.2142	47.9656	41.312	-0.209281	0.228439	0.871114
hsa-miR-7-2-3p	chr15:89155127_89155148	1.98295	7.30761	30.5688	0	5.78996	1.10441	12.1922	10.3887	25.2605	5.17728	2.90404	11.8427	6.86618	52.8756	22.7017	6.90547	8.42084	16.1025	0.558334	0.229155	0.871114
hsa-miR-409-3p	chr14:101531683_101531704	41816.5	956.253	2144.03	25683.8	1659.4	453.912	28426.5	1851.07	708.698	16802.9	25209	98643.9	22495.1	16384.1	45875.4	49692.6	14448.6	30851.4	0.573771	0.229602	0.871114
hsa-miR-548t-5p	chr4:174189320_174189340	0	0	1.05409	0	1.15799	0	0	0.944423	0	0	0	1.48034	1.52582	0	3.09568	0.406204	0.316013	0.828052	0.559801	0.229719	0.871114
hsa-miR-500a-5p	chrX:49773051_49773073	350.983	100.219	254.037	270.384	467.829	967.463	71.5275	98.22	131.916	266.63	884.763	118.427	96.1266	123.377	141.885	103.988	354.634	218.37	-0.510918	0.229773	0.871114
hsa-miR-6865-5p	chr17:4873418_4873440	0	0	0	0	0	0	0	0	1.40336	0	0.968013	0	0.762909	0	0	0	0	0.348254	0.418547	0.229831	0.871114
hsa-miR-216b-5p	chr2:56227899_56227920	176.483	11276.7	19889.7	3275.94	2377.36	610.738	10630	21656.6	18511.8	6071.65	1418.14	3381.09	14521.2	10751.4	16961.2	20355.7	6890.98	12625.4	0.552732	0.22984	0.871114
hsa-miR-532-5p	chrX:49767773_49767794	57091.2	20087.6	19721.1	41012.4	70397.9	56296.2	12584	11007.3	12823.9	34535	92786.9	19322.9	7944.94	14659.8	26285.4	11553.3	39598.6	25657.7	-0.482957	0.230209	0.871114
hsa-miR-6882-3p	chr15:75132983_75133006	0	0	1.05409	0	1.15799	0	0	0.472212	0	2.58864	0.968013	1.48034	0	0	1.03189	1.21861	0.316013	0.86219	0.566717	0.230461	0.871114
hsa-miR-218-1-3p	chr4:20529965_20529986	0	0	0	0	0	0	0	0.472212	0	0	0	0	0	0	0.515947	0.812408	0	0.200063	0.418024	0.231967	0.871114
hsa-miR-448	chrX:114058087_114058108	77.3352	9.3955	8.43276	1.79062	76.4275	11.0441	3.25125	1.88885	23.8572	51.7728	17.4242	1.48034	7.62909	7.34384	4.12758	8.12408	26.811	13.7387	-0.563716	0.232204	0.871114
hsa-miR-10b-3p	chr2:177015096_177015117	37.6761	88.7353	14.7573	191.596	1262.21	1111.04	77.2172	16.5274	1.40336	29.7693	371.717	586.214	153.345	337.817	100.61	59.3058	397.604	184.079	-0.571219	0.232557	0.871114
hsa-miR-4689	chr1:5922771_5922792	0	0	0	0	2.31599	1.10441	0.812812	1.88885	1.40336	1.29432	1.93603	0	2.28873	1.46877	0.515947	0.812408	0.604744	1.28982	0.569051	0.232569	0.871114
hsa-miR-3529-5p	chr15:89155125_89155146	0	1.04394	0	5.37186	6.94796	3.31323	1.62562	1.88885	0	1.29432	4.84006	0	2.28873	0	1.03189	0.406204	2.61466	1.30556	-0.563669	0.233389	0.871114
hsa-miR-548a-3p	chr6:18572075_18572096,chr6:135560358_135560379,chr8:105496612_105496633	0	1.04394	1.05409	0	1.15799	1.10441	2.43844	0	0	1.29432	0.968013	0	0	1.46877	0	0.812408	0.971268	0.504834	-0.566813	0.234955	0.871114
hsa-miR-3680-5p	chr16:21517422_21517443,chr16:29610552_29610573	0	0	4.21638	0	0	0	0.812812	0	0	0	0	0	0	0	0	0.812408	0.718456	0.0902675	-0.428262	0.2356	0.871114
hsa-miR-579-5p	chr5:32394536_32394557	27.7613	8.35156	10.5409	3.58124	15.0539	12.1485	5.68969	15.1108	12.6303	22.0034	16.4562	16.2837	9.15491	17.6252	8.7711	17.873	11.8753	15.101	0.370966	0.235764	0.871114
hsa-miR-3663-3p	chr10:118927206_118927228	0	0	0	0.89531	2.31599	0	0	0.472212	0	0	0	0	0	0	0	0	0.458757	0.052468	-0.426472	0.235948	0.871114
hsa-miR-216a-3p	chr2:56216116_56216137	13.8807	705.707	1632.79	195.178	191.069	43.072	703.083	1605.99	1181.63	332.64	71.6329	321.234	806.395	754.947	1555.58	1631.72	497.826	917.975	0.547495	0.237505	0.871114
hsa-miR-1289	chr20:34041812_34041834,chr5:132763307_132763329	3.96591	7.30761	5.27047	5.37186	0	8.83528	6.5025	2.83327	7.01682	5.17728	4.84006	2.96068	3.05164	0	4.64352	3.65584	5.32195	3.79768	-0.431001	0.237731	0.871114
hsa-miR-4695-5p	chr1:19209744_19209765	0	0	0	1.79062	0	2.20882	0	0	0	0	0	0	0	0	0.515947	0.406204	0.571349	0.102461	-0.477658	0.237756	0.871114
hsa-miR-500b-3p	chrX:49775330_49775349	61.4715	48.0215	46.3802	82.3686	110.009	156.826	27.6356	42.499	36.4874	59.5387	158.754	28.1264	43.4858	35.2504	53.1425	19.4978	76.1018	52.9758	-0.430125	0.238769	0.871114
hsa-miR-5010-3p	chr17:40666285_40666306	71.3863	152.416	334.148	82.3686	121.589	109.337	209.706	193.607	185.244	121.666	81.3131	294.587	151.056	381.88	208.959	260.783	154.421	208.788	0.375903	0.239792	0.871114
hsa-miR-548az-3p	chr8:120337468_120337488	0	0	1.05409	0	0	0	0	0.472212	0	1.29432	0	2.96068	0	0	0	1.62482	0.150585	0.705781	0.505447	0.240067	0.871114
hsa-miR-888-3p	chrX:145076312_145076333	1.98295	0	0	0	0	0	1.62562	0	0	0	0	0	0	0	0.515947	0	0.515511	0.0573275	-0.424123	0.24043	0.871114
hsa-miR-6130	chr21:24451676_24451694	0	1.04394	0	0	1.15799	2.20882	0.812812	0.472212	5.61345	0	0.968013	2.96068	0.762909	1.46877	2.57974	0.812408	0.746224	1.73758	0.558659	0.240571	0.871114
hsa-miR-548aw	chr9:135821101_135821120	0	0	0	0	0	0	0	0	7.01682	0	0	0	0	1.46877	0	0	0	0.942843	0.383277	0.2407	0.871114
hsa-miR-130b-5p	chr22:22007605_22007625	4582.6	19392.3	18338.1	8740.02	8631.68	13473.8	19383.1	21779.3	15988.5	9373.46	6810.94	26653.5	20823.6	15489.6	20602.3	19082.2	13220.2	17400.4	0.352376	0.240711	0.871114
hsa-miR-548aq-5p	chr3:185485671_185485692	0	0	0	0	0	0	0	0	1.40336	0	0.968013	0	0	0	0	0.406204	0	0.30862	0.404819	0.241079	0.871114
hsa-miR-3115	chr1:23370803_23370822	3.96591	7.30761	10.5409	4.47655	12.7379	12.1485	3.25125	7.08317	7.01682	5.17728	2.90404	2.96068	9.15491	2.93754	3.09568	7.71787	7.77553	5.33867	-0.409649	0.241412	0.871114
hsa-miR-335-5p	chr7:130135967_130135989	388.659	457.248	878.061	464.666	623	1615.75	434.855	457.101	571.169	350.761	557.575	692.799	534.799	782.853	502.016	451.699	694.606	544.53	-0.320503	0.243133	0.871114
hsa-miR-676-5p	chrX:69242714_69242734	1.98295	4.17578	6.32457	8.9531	5.78996	3.31323	4.06406	2.83327	1.40336	3.88296	3.87205	5.92136	5.34037	0	6.19136	0.812408	4.94338	3.3619	-0.459969	0.243557	0.871114
hsa-miR-143-3p	chr5:148808541_148808561	188958	49924.6	26572.7	155279	173738	164400	41836.3	19715.8	37426.3	169905	171075	29538.7	24480.2	8355.82	132832	7526.55	114387	66761.7	-0.523791	0.243639	0.871114
hsa-miR-186-3p	chr1:71533325_71533346	1.98295	1.04394	1.05409	0.89531	0	0	1.62562	0.472212	1.40336	1.29432	0	0	0	1.46877	0	0	0.943133	0.515407	-0.553427	0.244289	0.871114
hsa-miR-3173-3p	chr14:95604260_95604281	0	0	0	0	0	0	0.812812	0	0	0	1.93603	0	1.52582	0	1.03189	0.406204	0.116116	0.544438	0.504578	0.244342	0.871114
hsa-miR-92a-1-5p	chr13:92003578_92003600	85.267	343.458	180.25	257.849	214.229	307.026	188.572	201.162	136.126	129.432	100.673	251.658	235.739	111.626	269.324	162.888	225.236	177.625	-0.313348	0.244386	0.871114
hsa-miR-409-5p	chr14:101531651_101531673	2080.12	75.164	106.464	1305.36	113.483	33.1323	1953.19	145.441	35.0841	909.907	1921.5	4557.96	1052.81	646.258	1917.78	3687.52	809.559	1652.7	0.553427	0.245643	0.871114
hsa-miR-3164	chr11:68850653_68850674	7.93181	10.4394	1.05409	8.05779	6.94796	8.83528	3.25125	8.0276	8.42018	10.3546	3.87205	11.8427	13.7324	7.34384	10.8349	6.09306	6.64538	8.94681	0.38266	0.246126	0.871114
hsa-miR-382-3p	chr14:101520689_101520709	2809.84	111.702	180.25	1801.36	182.963	37.5499	3962.46	222.412	60.3446	1082.05	2151.89	8193.68	1406.8	1201.45	3210.22	6717.8	1298.02	2694.07	0.550321	0.249337	0.871114
hsa-miR-3118	chr1:142667332_142667354,chr1:143163792_143163814,chr1:143424150_143424172,chr15:21038167_21038189,chr15:22049317_22049339,chr21:15017105_15017127	0	0	0	0	2.31599	0	0.812812	0	0	0	0	0	0	0	0.515947	0	0.446971	0.0573275	-0.413874	0.249549	0.871114
hsa-miR-379-3p	chr14:101488446_101488467	97.1647	4.17578	2.10819	53.7186	6.94796	6.62646	127.612	5.66654	0	31.0637	69.6969	198.365	81.6313	20.5628	80.4877	346.898	42.6219	92.7081	0.549757	0.250687	0.871114
hsa-miR-543	chr14:101498370_101498391	16046.1	2839.53	1596.95	19714.7	1405.8	350.098	51090.1	2475.81	646.95	9500.3	9511.69	83748.7	21923.7	11266.9	51811.4	57778.9	13291.9	27629.4	0.548743	0.250834	0.871114
hsa-miR-3166	chr11:87909729_87909751	0	0	0	0	0	0	0	0.472212	0	0	0	5.92136	0	0	0	0	0	0.710396	0.372796	0.251041	0.871114
hsa-miR-345-3p	chr14:100774249_100774270	1.98295	4.17578	6.32457	2.68593	1.15799	1.10441	3.25125	7.55539	4.21009	0	2.90404	1.48034	3.05164	5.87507	4.64352	9.34269	2.9547	4.34031	0.474775	0.251061	0.871114
hsa-miR-708-5p	chr11:79113121_79113143	1661.71	1866.57	1565.33	1984.01	1716.15	2470.56	1749.98	1143.22	1695.26	3149.08	3466.45	1582.48	1407.57	2931.66	2466.23	2379.95	1859.19	2246.88	0.257083	0.251308	0.871114
hsa-miR-6895-5p	chrX:53224645_53224665	3.96591	2.08789	1.05409	0.89531	1.15799	1.10441	0.812812	0.472212	1.40336	0	0.968013	1.48034	0	0	1.03189	1.21861	1.58263	0.730492	-0.53897	0.251973	0.871114
hsa-miR-708-3p	chr11:79113076_79113097	1114.42	1267.35	1064.64	1213.15	1615.4	1472.18	1383.41	896.258	1696.67	2100.68	2141.24	908.928	1009.33	2226.65	1631.42	1438.37	1304.36	1561.06	0.24489	0.252146	0.871114
hsa-miR-6815-5p	chr21:46898185_46898207	1.98295	0	3.16228	5.37186	4.63197	3.31323	0	1.41663	0	0	0	5.92136	3.05164	0	0.515947	0	2.63747	1.21173	-0.544843	0.253369	0.871114
hsa-miR-6820-3p	chr22:38363610_38363631	0	1.04394	3.16228	0	0	4.41764	4.06406	1.88885	1.40336	2.58864	0	0	0.762909	0	0	1.21861	1.81256	0.873597	-0.545873	0.254049	0.871114
hsa-miR-504-5p	chrX:137749921_137749942	666.272	3734.19	4350.25	1197.93	1021.35	1016.06	4798.84	4511.98	2561.14	1303.38	1074.49	7728.85	3712.32	5286.1	2257.78	3481.57	2397.84	3546.4	0.444768	0.254788	0.871114
hsa-miR-135a-3p	chr3:52328248_52328269	699.982	2186.02	1926.89	1476.37	1008.61	1236.94	2265.31	2358.22	2105.04	1444.46	784.09	1616.53	2294.07	2057.74	1951.31	2810.12	1542.87	1935.73	0.299941	0.254907	0.871114
hsa-miR-4639-5p	chr6:16141787_16141808	19.8295	22.9668	7.37866	14.325	15.0539	16.5661	13.005	4.72212	14.0336	31.0637	22.2643	1.48034	2.28873	0	8.25515	4.46824	15.5893	9.8418	-0.488484	0.255207	0.871114
hsa-miR-141-5p	chr12:7073276_7073297	0	0	0	0	0	0	0	0.472212	1.40336	0	0	0	0	0	0	0.406204	0	0.253531	0.387185	0.255572	0.871114
hsa-miR-4520a-3p	chr17:6558766_6558787	0	0	0	0.89531	4.63197	0	0	0	0	1.29432	0	0	0	0	0	0.406204	0.789612	0.188947	-0.44967	0.25568	0.871114
hsa-miR-122-5p	chr18:56118320_56118341	95.1817	60.5488	65.3539	153.993	145.907	56.3249	52.8328	33.0548	75.7816	121.666	61.9528	60.6939	58.744	74.9072	103.705	27.2157	90.0204	68.6357	-0.350485	0.256282	0.871114
hsa-let-7g-5p	chr3:52302352_52302373	6236.39	31115.8	9869.49	10639.9	11821.9	41143.7	23661	23638	33821.1	10899.5	16753.4	30545.3	21201.3	31181.9	54942.2	16683.2	19212.6	26629.5	0.396003	0.25753	0.871114
hsa-miR-3685	chr12:95703704_95703725	1.98295	18.791	11.595	16.1156	12.7379	12.1485	11.3794	12.2775	12.6303	7.76592	4.84006	4.44102	13.7324	2.93754	14.9625	7.31167	12.1072	8.98876	-0.361552	0.257782	0.871114
hsa-miR-4725-5p	chr17:29902300_29902320	0	0	0	2.68593	0	0	0	0	0	0	0	0	0	0	0	0	0.383704	0	-0.297927	0.258913	0.871114
hsa-miR-7702	chr9:114033473_114033494	0	0	0	2.68593	0	0	0	0	0	0	0	0	0	0	0	0	0.383704	0	-0.297927	0.258913	0.871114
hsa-miR-6852-3p	chr9:35710681_35710697	1.98295	0	0	0	3.47398	0	0	0	0	0	0	0	0.762909	0	0.515947	0	0.779562	0.142095	-0.445267	0.259245	0.871114
hsa-miR-1245b-3p	chr2:189842825_189842846	1.98295	0	0	0.89531	6.94796	1.10441	0	0	0	0	1.93603	0	0	0	2.06379	0	1.56152	0.444424	-0.493254	0.259621	0.871114
hsa-miR-3675-3p	chr1:17185453_17185474	0	0	1.05409	0	5.78996	1.10441	3.25125	0.472212	0	1.29432	1.93603	0	0	0	0	2.03102	1.59996	0.637064	-0.53236	0.259903	0.871114
hsa-miR-129-1-3p	chr7:127847973_127847994	19.8295	42.8017	112.788	17.9062	26.6338	22.0882	34.1381	35.8881	44.9076	33.6523	11.6162	20.7247	32.0422	20.5628	26.8292	34.1211	39.4551	28.9271	-0.383466	0.260657	0.871114
hsa-miR-411-5p	chr14:101489677_101489697	14199.9	468.731	607.159	8687.2	899.76	194.376	16796.8	888.23	237.168	6981.56	12996.5	27577.2	7880.85	7273.34	10696.6	34485.5	5979.13	12113	0.536854	0.260847	0.871114
hsa-miR-3134	chr3:15738812_15738834	0	0	1.05409	2.68593	1.15799	0	0.812812	0	0	0	0	1.48034	0	0	0	1.21861	0.815833	0.299883	-0.509368	0.261444	0.871114
hsa-miR-5000-3p	chr2:75318000_75318021	0	0	0	0	0	2.20882	0	0	1.40336	2.58864	0.968013	0	3.05164	0	0	1.21861	0.315546	1.02558	0.505922	0.261718	0.871114
hsa-miR-495-3p	chr14:101500141_101500162	14866.2	704.663	1000.34	6888.52	541.941	131.425	17534.8	789.066	388.732	6185.55	8208.75	33338.7	6656.38	8958.02	16038.2	27390.3	5952.55	11994.9	0.535646	0.261736	0.871114
hsa-miR-548ah-3p	chr4:77496750_77496771	19.8295	134.669	427.963	35.8124	99.5874	76.2043	226.775	555.321	269.446	77.6592	29.0404	182.082	264.73	101.345	197.608	437.075	145.834	234.923	0.487016	0.262149	0.871114
hsa-let-7f-2-3p	chrX:53584157_53584178	0	31.3183	9.48685	8.9531	6.94796	18.775	12.1922	18.4163	19.6471	2.58864	9.68013	32.5675	13.7324	17.6252	31.4728	22.7474	12.5248	18.7197	0.439491	0.263237	0.871114
hsa-miR-187-5p	chr18:33484834_33484855	1.98295	0	2.10819	1.79062	2.31599	0	0.812812	0	0	2.58864	0	0	1.52582	0	1.03189	0	1.28722	0.571817	-0.530931	0.264975	0.871114
hsa-miR-4795-3p	chr3:87275349_87275370	0	1.04394	2.10819	0	1.15799	1.10441	0	0.944423	1.40336	3.88296	2.90404	0	3.81455	0	0	1.62482	0.773505	1.61935	0.531841	0.266012	0.871114
hsa-miR-1179	chr15:89151352_89151372	3.96591	17.7471	44.272	6.26717	1.15799	8.83528	21.1331	24.0828	23.8572	10.3546	3.87205	38.4888	12.2065	49.9381	34.0525	16.6544	14.7684	23.723	0.476397	0.266309	0.871114
hsa-miR-6829-5p	chr3:195609242_195609261	0	0	0	0.89531	0	1.10441	1.62562	1.41663	0	1.29432	0	2.96068	3.05164	1.46877	0.515947	0.812408	0.517906	1.28004	0.530854	0.267156	0.871114
hsa-miR-103a-3p	chr20:3898188_3898210,chr5:167987909_167987931	66591.5	43968.9	91101.2	38070.4	43605.4	58666.2	77161.9	51574	54035.1	55984.5	55649.1	49467	40684.4	47950.9	44020.6	66250.6	59880.8	51735.1	-0.202896	0.268535	0.871114
hsa-miR-143-5p	chr5:148808507_148808528	690.068	154.504	66.408	392.146	473.619	429.615	120.296	43.9157	77.185	569.501	519.823	44.4102	57.9811	24.9691	365.291	22.3412	332.379	191.713	-0.508167	0.26913	0.871114
hsa-miR-6861-3p	chr12:112601069_112601086	0	0	1.05409	0	1.15799	0	0	0.944423	2.80673	0	0	1.48034	0	1.46877	0	1.62482	0.316013	0.925008	0.512652	0.269632	0.871114
hsa-miR-5003-5p	chr5:172089190_172089212	0	0	0	0	0	0	0	0	0	0	0	0	0	2.93754	1.03189	0	0	0.441048	0.355393	0.26971	0.871114
hsa-miR-6826-5p	chr3:128990994_128991016	3.96591	0	2.10819	0.89531	2.31599	4.41764	0	0.944423	2.80673	1.29432	0.968013	0	2.28873	0	0.515947	0	1.95758	0.979795	-0.523855	0.27157	0.871114
hsa-let-7b-3p	chr22:46509625_46509646	5.94886	10.4394	0	4.47655	4.63197	6.62646	0.812812	3.30548	4.21009	5.17728	7.7441	2.96068	0	10.2814	28.893	9.74889	4.70516	8.03566	0.508701	0.271634	0.871114
hsa-miR-4798-5p	chr4:7312186_7312207	0	1.04394	0	0	6.94796	4.41764	0.812812	4.72212	8.42018	5.17728	7.7441	0	0.762909	1.46877	2.57974	1.62482	1.88891	3.6111	0.519184	0.272215	0.871114
hsa-miR-6891-5p	chr6:31323074_31323092	0	0	0	0	0	0	0	0.472212	0	0	0	0	0.762909	0	0	0.406204	0	0.182369	0.366393	0.272236	0.871114
hsa-miR-548p	chr5:100152202_100152223	13.8807	119.01	376.312	26.8593	79.9015	59.6381	186.134	472.212	234.362	63.4217	24.2003	148.034	219.718	86.6573	159.944	385.894	123.105	199.382	0.482882	0.272601	0.871114
hsa-miR-7-1-3p	chr9:86584686_86584707	7.93181	59.5049	118.059	14.325	20.8439	38.6543	102.414	94.9145	81.3951	67.3046	29.0404	50.3315	85.4458	110.158	65.0093	84.8966	51.6761	74.2773	0.414735	0.273604	0.871114
hsa-miR-580-3p	chr5:36148009_36148030	0	0	4.21638	0.89531	0	4.41764	1.62562	4.2499	5.61345	0	0.968013	7.4017	1.52582	1.46877	1.03189	4.87445	1.59356	3.01489	0.511512	0.273964	0.871114
hsa-miR-655-5p	chr14:101515909_101515930	3.96591	0	0	2.68593	0	0	1.62562	0	0	1.29432	3.87205	7.4017	1.52582	0	5.15947	2.84343	1.18249	2.4552	0.522206	0.274387	0.871114
hsa-miR-330-3p	chr19:46142267_46142289	2819.76	2927.22	4066.7	2599.09	2313.67	2780.9	3183.79	3278.09	4163.78	2784.08	1905.05	4107.94	3872.53	4514.99	2349.11	3848.38	2955.87	3424.88	0.203768	0.274843	0.871114
hsa-miR-7108-3p	chr19:2434912_2434931	0	0	0	0	0	0	0	0	0	0	1.93603	0	1.52582	0	0	0	0	0.384649	0.348953	0.275275	0.871114
hsa-miR-1263	chr3:163889311_163889332	0	0	0	0	0	0	0	0	0	0	1.93603	0	1.52582	0	0	0	0	0.384649	0.348953	0.275275	0.871114
hsa-miR-642a-5p	chr19:46178201_46178222	11.8977	3.13183	14.7573	14.325	13.8959	6.62646	4.06406	8.49981	4.21009	5.17728	13.5522	5.92136	4.57746	5.87507	5.15947	9.74889	9.81404	6.96907	-0.372159	0.275758	0.871114
hsa-miR-204-3p	chr9:73424909_73424929	624.63	376.864	34.7851	142.354	1323.59	117.067	50.3944	119.942	499.597	772.709	162.626	8.88203	110.622	22.0315	81.5196	86.9276	381.383	207.206	-0.513267	0.277222	0.871114
hsa-miR-4423-5p	chr1:85599489_85599510	7.93181	3.13183	5.27047	30.4406	0	1.10441	0	8.0276	4.21009	9.06024	2.90404	1.48034	0	1.46877	0.515947	2.84343	6.83987	3.39005	-0.519787	0.277413	0.871114
hsa-miR-1245b-5p	chr2:189842859_189842879	7.93181	1.04394	0	0.89531	1.15799	3.31323	0.812812	0	0	0	4.84006	0	0	0	2.06379	0	2.16501	0.767095	-0.503869	0.277571	0.871114
hsa-miR-6874-5p	chr7:5751514_5751536	1.98295	1.04394	0	0	0	2.20882	0	1.88885	1.40336	0	0.968013	0	1.52582	2.93754	1.54784	0.812408	0.74796	1.23154	0.518005	0.277639	0.871114
hsa-miR-362-5p	chrX:49773576_49773599	1048.98	333.018	503.857	914.112	1167.26	1894.06	225.149	240.828	272.252	788.241	2352.27	337.517	183.098	227.659	419.981	242.91	869.491	562.751	-0.459773	0.278507	0.871114
hsa-miR-100-5p	chr11:122022983_122023004	635243	240257	250529	592798	464022	427609	375783	164097	239512	852168	667505	161191	163504	164382	223089	144124	426606	308841	-0.387787	0.278923	0.871114
hsa-miR-4423-3p	chr1:85599525_85599545	0	0	1.05409	2.68593	1.15799	0	0.812812	4.72212	4.21009	0	1.93603	1.48034	1.52582	0	0.515947	0.812408	0.815833	1.68919	0.516412	0.278931	0.871114
hsa-miR-6511b-3p	chr16:2156680_2156702,chr16:15227933_15227955	81.3011	48.0215	59.0293	85.0545	63.6896	97.188	53.6456	44.8601	63.1513	53.0671	107.449	48.8512	42.7229	70.5009	55.2063	40.2142	69.7042	58.447	-0.244421	0.280491	0.871114
hsa-miR-4705	chr13:102698324_102698345	0	18.791	32.6769	2.68593	2.31599	12.1485	15.4434	27.8605	43.5043	2.58864	0.968013	29.6068	20.5986	19.094	19.09	20.7164	12.0088	20.4475	0.490306	0.280684	0.871114
hsa-miR-4427	chr1:233759941_233759961	0	0	0	0	2.31599	0	0	0	0	0	0	0	0	0	0	0	0.330855	0	-0.27303	0.282165	0.871114
hsa-miR-646	chr20:58883592_58883610	0	0	0	0	2.31599	0	0	0	0	0	0	0	0	0	0	0	0.330855	0	-0.27303	0.282165	0.871114
hsa-miR-1301-3p	chr2:25551520_25551543	1449.54	1112.85	598.726	1787.04	1613.08	2227.59	657.565	1015.73	752.203	1308.56	1876.01	910.409	939.904	1095.7	1226.41	393.205	1349.48	1057.57	-0.314673	0.284259	0.871114
hsa-miR-3074-3p	chr9:97848306_97848327	7.93181	8.35156	27.4065	1.79062	4.63197	5.52205	10.5666	14.6386	14.0336	1.29432	7.7441	20.7247	24.4131	10.2814	17.5422	12.9985	9.45729	13.7412	0.42496	0.284627	0.871114
hsa-miR-6828-5p	chr3:170140896_170140917	0	0	0	0	0	0	0	0	2.80673	1.29432	0	0	0	0	0	0	0	0.455672	0.337071	0.285022	0.871114
hsa-miR-4649-5p	chr7:44150450_44150473	5.94886	0	3.16228	6.26717	0	4.41764	0	0.944423	1.40336	0	4.84006	1.48034	0.762909	1.46877	2.06379	0.406204	2.82799	1.48554	-0.507309	0.285159	0.871114
hsa-miR-3692-5p	chr6:157950169_157950192	0	0	0	0	0	0	0	0	0	2.58864	0	1.48034	0	0	0	0	0	0.452109	0.336932	0.28522	0.871114
hsa-miR-526b-5p	chr19:54197660_54197682	0	0	0	0.89531	0	3.31323	0.812812	0	0	0	0	0	0.762909	1.46877	0	0.406204	0.717336	0.293098	-0.478812	0.285724	0.871114
hsa-let-7a-5p	chr11:122017276_122017297,chr22:46508632_46508653,chr9:96938244_96938265	17091.1	34620.3	6317.19	47482.8	37839.7	52237.5	16205	16547.2	19259.8	21899.9	32991.8	16322.2	18291.5	16767.5	48142	11426.5	30256.2	22405.4	-0.367267	0.286375	0.871114
hsa-miR-548b-3p	chr6:119390227_119390248	1.98295	3.13183	2.10819	0	0	0	0	2.83327	1.40336	1.29432	0	2.96068	0	0	6.19136	3.24963	1.03185	1.99251	0.509118	0.286611	0.871114
hsa-miR-32-5p	chr9:111808552_111808573	170.534	524.06	582.915	282.023	401.823	390.961	487.687	493.933	585.202	183.793	282.66	726.847	635.503	489.1	328.658	954.173	405.715	519.986	0.31804	0.287197	0.871114
hsa-miR-328-3p	chr16:67236230_67236251	3311.53	4341.77	4012.94	5653.89	3812.11	3970.35	2929.38	3271.95	3473.32	4880.88	4609.68	3256.75	2435.97	3243.04	3821.1	2641.14	4004.57	3514.87	-0.182247	0.28796	0.871114
hsa-miR-6726-5p	chr1:1231525_1231545	0	3.13183	1.05409	2.68593	0	0	0.812812	1.88885	1.40336	0	0	0	0	0	0.515947	0.406204	1.09781	0.468262	-0.504151	0.288937	0.871114
hsa-miR-4487	chr11:47422574_47422592	0	0	2.10819	0	0	0	0	0	0	0	0	0	0	0	0	0	0.30117	0	-0.264566	0.290563	0.871114
hsa-miR-146a-3p	chr5:159912415_159912436	0	0	2.10819	0	0	0	0	0	0	0	0	0	0	0	0	0	0.30117	0	-0.264566	0.290563	0.871114
hsa-miR-875-5p	chr8:100549058_100549079	0	0	2.10819	0	0	0	0	0	0	0	0	0	0	0	0	0	0.30117	0	-0.264566	0.290563	0.871114
hsa-miR-942-3p	chr1:117637317_117637338	0	1.04394	2.10819	0	1.15799	2.20882	0.812812	0.944423	0	0	0	0	2.28873	0	0.515947	0	1.04739	0.416566	-0.502148	0.291039	0.871114
hsa-miR-410-3p	chr14:101532298_101532318	559.193	31.3183	33.731	409.157	46.3197	13.2529	830.694	46.2767	7.01682	276.984	403.661	1542.51	446.302	185.065	640.806	1201.55	274.809	527.797	0.503427	0.291219	0.871114
hsa-miR-374a-3p	chrX:73507130_73507151	39.6591	174.339	333.094	92.217	79.9015	183.332	121.109	343.298	283.479	44.0069	64.8568	304.95	331.103	118.97	118.668	264.439	146.236	208.197	0.405467	0.29146	0.871114
hsa-miR-548aa	chr17:65467659_65467683,chr8:124360328_124360352	0	0	2.10819	0	0	4.41764	1.62562	2.83327	1.40336	2.58864	1.93603	2.96068	1.52582	2.93754	0.515947	2.43722	1.16449	2.1265	0.484293	0.292241	0.871114
hsa-miR-548t-3p	chr4:174189356_174189380	0	0	2.10819	0	0	4.41764	1.62562	2.83327	1.40336	2.58864	1.93603	2.96068	1.52582	2.93754	0.515947	2.43722	1.16449	2.1265	0.484293	0.292241	0.871114
hsa-miR-3158-5p	chr10:103361222_103361242,chr10:103361186_103361206	0	0	0	0	0	0	0	0	0	0	0.968013	0	0	0	0	1.62482	0	0.288092	0.330773	0.292348	0.871114
hsa-miR-6804-5p	chr19:55742295_55742315	3.96591	4.17578	3.16228	2.68593	4.63197	6.62646	0.812812	3.77769	4.21009	2.58864	0	2.96068	2.28873	2.93754	2.06379	2.03102	3.72302	2.5398	-0.417691	0.292682	0.871114
hsa-miR-6736-5p	chr1:145584428_145584448	1.98295	3.13183	1.05409	1.79062	6.94796	1.10441	3.25125	1.88885	0	2.58864	1.93603	0	0	5.87507	1.03189	2.43722	2.75187	1.75086	-0.470635	0.29311	0.871114
hsa-miR-520f-3p	chr19:54185467_54185488	0	0	2.10819	0	0	0	0	0	2.80673	0	0	0	0.762909	8.81261	0.515947	0	0.30117	1.43313	0.426892	0.29329	0.871114
hsa-miR-369-3p	chr14:101531978_101531998	1086.66	66.8125	108.572	1025.13	113.483	32.0279	2962.7	113.803	30.874	353.349	925.42	4859.95	1181.75	503.787	1614.91	4081.54	770.769	1518.38	0.501737	0.294083	0.871114
hsa-miR-3907	chr7:151130612_151130633	3.96591	1.04394	5.27047	0.89531	0	0	0.812812	0.472212	1.40336	1.29432	0	0	3.05164	0	0	0.812408	1.71264	0.781549	-0.500817	0.295136	0.871114
hsa-miR-487a-3p	chr14:101518831_101518852	434.267	15.6592	21.0819	232.781	20.8439	7.73087	463.303	27.8605	8.42018	164.379	223.611	811.226	276.173	148.346	402.955	853.028	170.809	324	0.497456	0.2967	0.871114
hsa-miR-487b-3p	chr14:101512842_101512863	1816.38	88.7353	94.8685	1121.82	104.219	29.8191	2658.71	125.608	46.311	982.388	1228.41	4207.12	1091.72	1029.61	1963.18	3671.68	844.937	1594	0.49467	0.299248	0.871114
hsa-miR-3121-5p	chr1:180407493_180407514	0	0	0	0	0	0	0	0.472212	2.80673	0	0	0	0	0	0	0	0	0.364326	0.322213	0.300376	0.871114
hsa-miR-6851-5p	chr9:33467906_33467928	0	1.04394	0	4.47655	0	1.10441	0	0.472212	0	0	0.968013	1.48034	0	0	0	0.812408	0.946415	0.414775	-0.478285	0.30074	0.871114
hsa-miR-217	chr2:56210155_56210177	55.5227	3717.49	8882.86	1024.24	803.647	265.058	4750.08	7657.38	7992.15	1780.98	571.127	1666.86	4141.83	3304.73	7428.61	8462.04	2785.55	4778.41	0.480327	0.301018	0.871114
hsa-miR-16-5p	chr13:50623163_50623184,chr3:160122542_160122563	939.92	1134.77	2347.47	1077.95	1444.02	2229.8	1429.74	1320.78	1487.56	1205.01	1518.81	1244.97	1451.05	890.073	1101.03	1500.52	1514.81	1302.2	-0.208204	0.301443	0.871114
hsa-miR-4757-3p	chr2:19548237_19548258	0	0	0	0	0	3.31323	0.812812	0	0	0	0	0	0.762909	0	0.515947	0	0.589434	0.142095	-0.409776	0.301496	0.871114
hsa-let-7f-5p	chr9:96938635_96938656,chrX:53584207_53584228	10959.8	28465.2	10206.8	19125.6	18118	35641.5	19059.6	21626.3	31716	13646	20133.7	24301.2	17219.6	28056.4	58894.8	16438.3	20225.2	25781.4	0.311028	0.302082	0.871114
hsa-miR-6778-5p	chr17:18244174_18244195	0	0	0	0	0	2.20882	0.812812	0	0	0	0	0	0.762909	0	0	0	0.431662	0.0847677	-0.369611	0.302498	0.871114
hsa-miR-4768-5p	chrX:17444012_17444033	0	0	0	0.89531	0	0	0	0	0	1.29432	0.968013	0	2.28873	0	0	0.406204	0.127901	0.550807	0.434426	0.302762	0.871114
hsa-miR-135b-5p	chr1:205417489_205417511	618.681	2355.14	3162.28	613.288	1141.78	1200.49	2287.25	2028.15	4017.83	1183.01	1013.51	873.4	2822.76	3122.6	1555.06	3133.46	1625.56	2194.42	0.362554	0.303506	0.871114
hsa-miR-2681-5p	chr13:102620054_102620075	0	78.2959	105.409	7.16248	13.8959	47.4896	57.7097	127.497	95.4287	15.5318	8.71211	118.427	102.993	67.5633	62.4296	51.5879	44.2804	72.2412	0.46346	0.305624	0.871114
hsa-miR-1250-3p	chr17:79107028_79107046	0	0	0	1.79062	0	0	0	0	0	0	0	0	0	0	0	0	0.255803	0	-0.249338	0.30632	0.871114
hsa-miR-4763-3p	chr22:46509504_46509527	0	0	0	1.79062	0	0	0	0	0	0	0	0	0	0	0	0	0.255803	0	-0.249338	0.30632	0.871114
hsa-miR-212-3p	chr17:1953584_1953604	111.045	25.0547	47.4343	16.1156	27.7918	40.8632	18.6947	31.166	32.2774	12.9432	48.4006	26.6461	25.176	36.7192	31.4728	30.0591	40.9999	30.54	-0.336907	0.306529	0.871114
hsa-miR-452-5p	chrX:151128150_151128171	345.034	252.635	274.065	602.544	862.705	587.546	360.889	177.552	324.177	322.286	653.408	251.658	333.391	45.5318	475.187	545.126	469.345	347.591	-0.361563	0.307662	0.871114
hsa-miR-4676-3p	chr10:74480830_74480851	0	0	3.16228	0	0	5.52205	3.25125	0.944423	1.40336	0	1.93603	0	2.28873	0	0	0	1.70508	0.730282	-0.47277	0.307796	0.871114
hsa-miR-429	chr1:1104435_1104456	3.96591	10.4394	16.8655	11.639	25.4758	15.4617	3.25125	12.7497	5.61345	1.29432	6.77609	7.4017	11.4436	16.1564	4.64352	13.8109	12.4427	8.87665	-0.383834	0.307808	0.871114
hsa-let-7e-3p	chr19:52196091_52196112	210.193	85.6035	64.2998	130.715	144.749	227.508	89.4094	88.3036	101.042	111.311	208.123	81.4187	89.2604	96.9387	132.082	79.616	136.068	109.788	-0.276927	0.308371	0.871114
hsa-miR-1185-1-3p	chr14:101509366_101509387	3708.12	218.184	212.927	1543.52	136.643	47.4896	4494.04	235.161	70.1682	1168.77	2160.6	7743.65	1471.65	962.043	3900.56	7577.33	1480.13	2809.99	0.485611	0.309304	0.871114
hsa-miR-329-5p	chr14:101493134_101493156,chr14:101493451_101493473	83.284	10.4394	7.37866	213.084	15.0539	0	208.08	16.9996	4.21009	90.6024	88.0891	390.81	109.096	70.5009	249.718	316.027	76.76	148.45	0.486117	0.309442	0.871114
hsa-miR-7705	chr8:101715230_101715252	0	0	0	1.79062	3.47398	2.20882	0	0.472212	0	1.29432	0.968013	0	0	0	0	1.21861	1.06763	0.439239	-0.47564	0.309784	0.871114
hsa-miR-190b	chr1:154166189_154166209	25.7784	46.9775	61.1375	29.5452	33.5818	24.297	53.6456	29.7493	56.1345	20.7091	20.3283	20.7247	42.7229	24.9691	28.3771	45.0886	39.2804	32.0893	-0.269786	0.311605	0.871114
hsa-miR-425-3p	chr3:49057592_49057613	293.477	347.634	629.295	218.456	311.5	292.669	308.056	271.049	291.9	278.279	211.995	361.203	257.863	386.286	288.414	326.994	343.012	297.109	-0.199987	0.313876	0.871114
hsa-miR-193b-5p	chr16:14397837_14397858	87.2499	17.7471	9.48685	193.387	83.3755	91.666	17.0691	9.44423	19.6471	159.201	106.481	26.6461	12.2065	16.1564	35.0844	8.12408	71.4259	43.6657	-0.460947	0.314559	0.871114
hsa-miR-432-3p	chr14:101350881_101350901	19.8295	0	0	1.79062	0	0	11.3794	0.944423	0	7.76592	9.68013	20.7247	3.05164	10.2814	7.22326	28.0281	4.71422	9.7444	0.478489	0.315002	0.871114
hsa-miR-151b	chr14:100575775_100575792	87.2499	48.0215	76.9489	73.4155	111.167	50.8028	34.9509	67.054	68.7648	77.6592	67.7609	41.4495	38.1455	44.063	72.7485	30.4653	68.9367	56.4567	-0.259373	0.31525	0.871114
hsa-miR-1288-5p	chr17:16185342_16185364	0	0	0	0	0	0	1.62562	0	0	0	0	0	0	0	0	0	0.232232	0	-0.240007	0.316419	0.871114
hsa-miR-572	chr4:11370511_11370530	0	0	0	0	0	0	1.62562	0	0	0	0	0	0	0	0	0	0.232232	0	-0.240007	0.316419	0.871114
hsa-miR-4654	chr1:162126906_162126927	11.8977	6.26367	6.32457	4.47655	4.63197	0	3.25125	5.19433	1.40336	1.29432	2.90404	5.92136	3.81455	4.4063	4.12758	2.43722	5.26368	3.50034	-0.379842	0.316607	0.871114
hsa-miR-101-3p	chr1:65524125_65524145,chr9:4850345_4850365	2496.54	10059.5	16567.2	2641.17	3644.2	5132.19	14979.3	13833.9	13477.9	4291.96	3340.61	13866.3	9151.86	13474.5	7358.95	20126.2	7931.44	10991.4	0.378634	0.317971	0.871114
hsa-miR-139-5p	chr11:72326146_72326168	1324.61	3389.69	10387.1	879.195	631.106	446.181	4049.43	5180.16	4530.06	3615.03	3157.66	3501	6929.51	4995.28	1637.62	6344.5	3015.32	4432.31	0.414885	0.318182	0.871114
hsa-miR-3200-5p	chr22:31127556_31127577	7.93181	0	4.21638	0	1.15799	8.83528	0.812812	2.83327	1.40336	1.29432	0.968013	1.48034	0	0	3.09568	3.24963	3.27918	1.59162	-0.473905	0.318643	0.871114
hsa-miR-148b-5p	chr12:54731024_54731045	168.551	156.592	224.522	119.076	189.911	182.228	147.119	160.552	110.866	135.904	190.698	167.278	154.871	111.626	128.471	190.916	169.714	150.131	-0.162969	0.318876	0.871114
hsa-miR-203b-3p	chr14:104583765_104583787	0	0	0	0	0	0	0	0	0	0	0	0	0	0	1.54784	0.406204	0	0.217116	0.303437	0.319408	0.871114
hsa-miR-376c-5p	chr14:101506031_101506051	23.7954	1.04394	0	28.6499	0	0	21.9459	0.944423	0	10.3546	23.2323	68.0956	13.7324	8.81261	23.7336	61.743	10.7765	23.4054	0.471435	0.319958	0.871114
hsa-miR-148b-3p	chr12:54731062_54731083	4370.43	3568.2	9581.72	5379.92	6500.97	8108.57	4381.87	7354.22	5043.69	3634.45	4163.42	5921.36	6034.61	3128.48	3668.38	6376.18	5984.53	5036.09	-0.232881	0.320874	0.871114
hsa-miR-4733-5p	chr17:29421413_29421434	0	2.08789	1.05409	1.79062	1.15799	0	0	0.944423	1.40336	1.29432	0	0	0	0	0	0.406204	0.870085	0.449812	-0.470314	0.321218	0.871114
hsa-miR-6728-5p	chr1:8926622_8926644	0	0	0	0	1.15799	0	0.812812	2.83327	0	0	0	1.48034	0	0	1.03189	0.812408	0.281544	0.684212	0.451354	0.321314	0.871114
hsa-miR-3130-3p	chr2:207648001_207648021,chr2:207647969_207647989	1.98295	0	2.10819	1.79062	0	1.10441	2.43844	0.944423	0	9.06024	9.68013	0	0.762909	0	1.54784	1.62482	1.34637	2.62448	0.474234	0.321521	0.871114
hsa-miR-3651	chr9:95054743_95054766	3.96591	1.04394	0	0.89531	0	0	2.43844	1.41663	1.40336	1.29432	3.87205	1.48034	0.762909	1.46877	2.06379	2.03102	1.19194	1.7548	0.456127	0.32165	0.871114
hsa-miR-548al	chr11:74110346_74110367	17.8466	3.13183	13.7032	2.68593	0	11.0441	8.12812	8.97202	8.42018	2.58864	5.80808	1.48034	0.762909	5.87507	6.70731	5.68686	8.07711	5.1446	-0.42169	0.32377	0.871114
hsa-miR-378e	chr5:169455549_169455567	3.96591	0	2.10819	0.89531	0	0	1.62562	0.472212	0	0	0	0	0	1.46877	0	2.03102	1.22786	0.441333	-0.45948	0.324188	0.871114
hsa-miR-4311	chr15:66332581_66332598	1.98295	0	0	0	0	0	0	0	0	0	0	0	0	0	0	0	0.283279	0	-0.231024	0.3252	0.871114
hsa-miR-4722-5p	chr16:88782723_88782745	1.98295	0	0	0	0	0	0	0	0	0	0	0	0	0	0	0	0.283279	0	-0.231024	0.3252	0.871114
hsa-miR-520c-3p	chr19:54210760_54210781	1.98295	0	0	0	0	0	0	0	0	0	0	0	0	0	0	0	0.283279	0	-0.231024	0.3252	0.871114
hsa-miR-518c-5p	chr19:54212012_54212034	1.98295	0	0	0	0	0	0	0	0	0	0	0	0	0	0	0	0.283279	0	-0.231024	0.3252	0.871114
hsa-miR-7157-3p	chr2:141344195_141344216	1.98295	0	0	0	0	0	0	0	0	0	0	0	0	0	0	0	0.283279	0	-0.231024	0.3252	0.871114
hsa-miR-7157-5p	chr2:141344232_141344254	1.98295	0	0	0	0	0	0	0	0	0	0	0	0	0	0	0	0.283279	0	-0.231024	0.3252	0.871114
hsa-miR-4433-3p	chr2:64567943_64567963	1.98295	0	0	0	0	0	0	0	0	0	0	0	0	0	0	0	0.283279	0	-0.231024	0.3252	0.871114
hsa-miR-198	chr3:120114550_120114571	1.98295	0	0	0	0	0	0	0	0	0	0	0	0	0	0	0	0.283279	0	-0.231024	0.3252	0.871114
hsa-miR-566	chr3:50210774_50210792	1.98295	0	0	0	0	0	0	0	0	0	0	0	0	0	0	0	0.283279	0	-0.231024	0.3252	0.871114
hsa-miR-5705	chr4:88221657_88221679	1.98295	0	0	0	0	0	0	0	0	0	0	0	0	0	0	0	0.283279	0	-0.231024	0.3252	0.871114
hsa-miR-223-3p	chrX:65238779_65238800	1.98295	0	0	0	0	0	0	0	0	0	0	0	0	0	0	0	0.283279	0	-0.231024	0.3252	0.871114
hsa-miR-7-5p	chr15:89155087_89155109,chr19:4770712_4770734,chr9:86584727_86584749	6250.27	106817	172993	30357.3	20517.3	27408.1	80459.5	107613	99184.1	33647.1	15995.4	169326	83650	160987	138259	48045.4	63543.3	95189.7	0.420952	0.325443	0.871114
hsa-miR-135b-3p	chr1:205417451_205417472	57.5056	192.086	185.521	35.8124	67.1636	66.2646	164.188	120.886	276.463	103.546	64.8568	59.2136	208.274	173.315	152.72	149.889	109.792	145.463	0.34025	0.325811	0.871114
hsa-miR-3677-5p	chr16:2320716_2320737	1.98295	4.17578	2.10819	1.79062	0	3.31323	6.5025	0.944423	4.21009	5.17728	0	2.96068	1.52582	1.46877	1.03189	2.03102	2.83904	2.15	-0.430105	0.326336	0.871114
hsa-miR-3918	chr6:159185747_159185767	0	2.08789	1.05409	0.89531	1.15799	0	1.62562	0.944423	1.40336	2.58864	0	2.96068	3.05164	0	4.12758	0.812408	0.974416	1.76541	0.460118	0.326537	0.871114
hsa-miR-744-3p	chr17:11985283_11985304	35.6932	53.2412	64.2998	26.8593	44.0037	39.7587	59.3353	59.0265	58.9413	41.4182	47.4326	44.4102	37.3826	54.3444	55.2063	85.709	46.1702	53.7634	0.213446	0.3266	0.871114
hsa-miR-301b	chr22:22007314_22007336	27.7613	107.526	258.253	24.1734	38.2138	68.4734	183.696	175.191	117.883	31.0637	38.7205	293.107	182.335	167.44	74.2964	252.253	101.157	148.032	0.407472	0.327796	0.871114
hsa-miR-6747-3p	chr11:62334483_62334503	19.8295	30.2744	13.7032	51.928	39.3718	22.0882	29.2612	25.9716	14.0336	22.0034	20.3283	20.7247	18.3098	52.8756	28.893	12.1861	29.4938	23.9251	-0.293048	0.329983	0.871114
hsa-miR-3132	chr2:220413839_220413862	9.91476	0	2.10819	2.68593	4.63197	0	0	1.41663	0	1.29432	3.87205	0	1.52582	1.46877	2.06379	0.406204	2.76298	1.33862	-0.464108	0.330209	0.871114
hsa-miR-5683	chr6:6169576_6169599	0	9.3955	67.4621	0	0	12.1485	28.4484	13.2219	40.6975	0	0.968013	57.7332	64.8473	60.2195	31.9887	48.7445	16.7792	35.3801	0.46237	0.330714	0.871114
hsa-miR-1322	chr8:10682885_10682903	0	5.21972	4.21638	0	0	1.10441	6.5025	6.13875	5.61345	2.58864	1.93603	2.96068	1.52582	5.87507	5.67542	3.24963	2.43472	3.9515	0.425972	0.330813	0.871114
hsa-miR-654-3p	chr14:101506606_101506627	13890.6	1027.24	758.948	11602.3	939.132	224.195	25629.6	1187.61	325.58	7170.53	11481.6	39009.9	9585.19	5669.44	17541.2	35845.5	7724.58	14201.8	0.46413	0.331016	0.871114
hsa-miR-33b-3p	chr17:17717171_17717192	7.93181	7.30761	5.27047	5.37186	11.5799	12.1485	1.62562	6.61096	12.6303	2.58864	4.84006	5.92136	6.86618	1.46877	4.64352	2.84343	7.3194	5.37924	-0.356381	0.33138	0.871114
hsa-miR-4765	chr2:32860367_32860388	0	0	0	0	0	0	0	0.472212	0	0	0	0	1.52582	0	0	0	0	0.222003	0.291022	0.332253	0.871114
hsa-miR-300	chr14:101507751_101507772	0	0	0	0	0	0	0	0	0	1.29432	0	0	0	0	0	0.812408	0	0.234081	0.291743	0.332294	0.871114
hsa-miR-933	chr2:176032370_176032391	3.96591	9.3955	11.595	2.68593	5.78996	2.20882	6.5025	7.55539	9.82354	5.17728	4.84006	4.44102	8.392	14.6877	9.80299	6.90547	6.02052	7.95838	0.320501	0.332448	0.871114
hsa-miR-6791-5p	chr19:6736763_6736784	0	0	0	0	0	0	0	0	0	0	0.968013	0	0	0	1.03189	0	0	0.222212	0.290505	0.332931	0.871114
hsa-miR-181d-3p	chr19:13985767_13985787	0	1.04394	2.10819	0	3.47398	4.41764	1.62562	0	2.80673	1.29432	0	1.48034	3.05164	0	1.03189	0.406204	1.80991	1.11901	-0.4601	0.333362	0.871114
hsa-miR-6837-3p	chr7:44091406_44091428	9.91476	12.5273	6.32457	5.37186	11.5799	4.41764	4.87687	3.30548	2.80673	12.9432	4.84006	7.4017	3.05164	7.34384	7.22326	6.09306	7.859	6.11211	-0.324425	0.334786	0.871114
hsa-miR-4663	chr8:124228071_124228094	0	0	0	0	0	0	0	0	0	0	0	0	1.52582	0	0	0.406204	0	0.214669	0.288316	0.335225	0.871114
hsa-miR-6750-3p	chr11:64665835_64665855	0	1.04394	0	0	0	0	0	0.472212	0	0	0	0	0.762909	0	0.515947	1.62482	0.149135	0.375098	0.412881	0.335348	0.871114
hsa-miR-4783-3p	chr2:128181122_128181144	0	0	1.05409	0	0	0	0	0	1.40336	0	0	0	1.52582	0	0.515947	0.812408	0.150585	0.47306	0.412787	0.335459	0.871114
hsa-miR-3122	chr1:212250964_212250985	0	0	1.05409	0	0	0	0.812812	0.472212	2.80673	0	0	0	0	0	1.03189	2.03102	0.266701	0.70465	0.437802	0.335573	0.871114
hsa-miR-150-5p	chr19:50004089_50004110	5.94886	0	1.05409	0	2.31599	2.20882	0.812812	0.472212	0	0	0.968013	0	0.762909	2.93754	0	2.03102	1.76294	0.796854	-0.460759	0.335686	0.871114
hsa-miR-6775-3p	chr16:87868198_87868218	0	0	0	0	0	0	0	0.472212	0	0	0	0	0	0	0	1.21861	0	0.187869	0.287169	0.335843	0.871114
hsa-miR-6740-5p	chr1:201972257_201972278	0	0	1.05409	0	0	0	0	0	0	1.29432	0	0	0	4.4063	1.03189	0	0.150585	0.748057	0.376193	0.336071	0.871114
hsa-miR-496	chr14:101526965_101526986	89.2329	7.30761	2.10819	18.8015	6.94796	0	73.9659	1.88885	7.01682	28.475	38.7205	131.75	32.8051	26.4378	75.8442	115.362	28.3377	50.9223	0.458427	0.336309	0.871114
hsa-miR-379-5p	chr14:101488408_101488428	30767.5	775.651	996.12	18348.5	1446.33	343.471	31342	1654.63	394.345	13627.9	22577.9	49883	12058.5	12596.2	19827.8	67602.1	12002.8	22246.9	0.458114	0.33804	0.871114
hsa-miR-4733-3p	chr17:29421376_29421397	0	1.04394	1.05409	1.79062	1.15799	1.10441	0.812812	0	0	0	0.968013	0	0	0	2.06379	0.812408	0.994839	0.427134	-0.457851	0.338292	0.871114
hsa-miR-548z	chr12:65016310_65016332	0	3.13183	2.10819	3.58124	0	2.20882	1.62562	1.88885	0	0	0.968013	0	1.52582	2.93754	0.515947	2.03102	1.80796	1.09635	-0.439173	0.338518	0.871114
hsa-miR-548h-3p	chr8:26906388_26906410	0	3.13183	2.10819	3.58124	0	2.20882	1.62562	1.88885	0	0	0.968013	0	1.52582	2.93754	0.515947	2.03102	1.80796	1.09635	-0.439173	0.338518	0.871114
hsa-miR-422a	chr15:64163188_64163209	1.98295	2.08789	0	3.58124	4.63197	3.31323	4.87687	1.88885	1.40336	2.58864	0.968013	1.48034	1.52582	0	1.54784	4.87445	2.92488	1.80859	-0.412106	0.338965	0.871114
hsa-miR-628-5p	chr15:55665189_55665210	71.3863	101.263	156.006	111.018	160.961	85.0395	106.478	174.246	150.16	102.251	99.7053	84.3793	154.871	148.346	110.413	148.264	113.165	130.293	0.193162	0.339054	0.871114
hsa-miR-3124-3p	chr1:249120617_249120638	0	0	0	0	0	0	0	0	0	0	0	0	0.762909	0	1.03189	0	0	0.199423	0.282636	0.341143	0.871114
hsa-miR-5582-3p	chr11:46774675_46774696	0	2.08789	10.5409	0.89531	0	1.10441	0.812812	4.2499	2.80673	3.88296	1.93603	1.48034	3.05164	2.93754	4.64352	5.28065	2.20591	3.36326	0.423671	0.342853	0.871114
hsa-miR-515-5p	chr19:54182270_54182293,chr19:54188276_54188299	0	0	0	0	0	0	0	0	0	0	0.968013	1.48034	0	0	0	0	0	0.272039	0.280649	0.343846	0.871114
hsa-miR-532-3p	chrX:49767810_49767831	723.778	154.504	280.389	389.46	880.075	766.46	163.375	123.719	123.496	453.012	1422.98	155.436	104.519	196.815	187.805	166.544	479.72	326.036	-0.404341	0.344123	0.871114
hsa-miR-6870-5p	chr20:10630320_10630338	0	0	0	0	0	0	0	0	0	0	0.968013	0	0	1.46877	0	0	0	0.270753	0.280369	0.344143	0.871114
hsa-miR-6876-3p	chr8:25202967_25202990	0	0	0	0	0	0	0	0	0	0	0.968013	0	0	1.46877	0	0	0	0.270753	0.280369	0.344143	0.871114
hsa-miR-4769-3p	chrX:47446875_47446896	0	0	0	0	0	0	0	0	0	0	0.968013	0	0	1.46877	0	0	0	0.270753	0.280369	0.344143	0.871114
hsa-miR-544a	chr14:101515049_101515070	5.94886	0	0	1.79062	0	0	3.25125	0.472212	0	0	0	14.8034	2.28873	1.46877	3.09568	7.71787	1.5701	3.3163	0.444202	0.344173	0.871114
hsa-miR-1237-3p	chr11:64136155_64136175	3.96591	1.04394	0	0.89531	0	1.10441	0.812812	1.88885	0	0	0	0	0	1.46877	0	0.406204	1.11748	0.418202	-0.445641	0.344593	0.871114
hsa-miR-411-3p	chr14:101489712_101489733	1887.77	67.8564	88.544	1058.26	62.5316	15.4617	1905.23	100.109	23.8572	616.096	1240.99	3505.44	852.933	584.57	1343.53	3756.57	726.522	1336.01	0.45045	0.346269	0.871114
hsa-miR-3611	chr10:35368537_35368557	0	0	4.21638	0	1.15799	0	0.812812	0.944423	1.40336	0	0	0	0	0	0	0.812408	0.883884	0.351133	-0.425021	0.346612	0.871114
hsa-miR-6820-5p	chr22:38363575_38363593	0	2.08789	2.10819	2.68593	1.15799	1.10441	0.812812	0.944423	0	2.58864	1.93603	0	0.762909	2.93754	0	0	1.42246	1.01884	-0.446366	0.347079	0.871114
hsa-miR-6854-5p	chr9:100991471_100991494	0	0	3.16228	0.89531	0	0	1.62562	0	0	0	0	1.48034	1.52582	0	0	0.406204	0.811889	0.379151	-0.425311	0.347293	0.871114
hsa-miR-765	chr1:156905948_156905968	11.8977	6.26367	3.16228	8.05779	5.78996	1.10441	4.06406	3.77769	2.80673	7.76592	3.87205	2.96068	5.34037	4.4063	3.61163	3.65584	5.76284	4.24413	-0.327248	0.347697	0.871114
hsa-miR-6750-5p	chr11:64665881_64665904	0	0	0	0	2.31599	0	0	0.472212	1.40336	0	0	0	0.762909	0	3.09568	0.812408	0.330855	0.727397	0.42479	0.347773	0.871114
hsa-miR-3619-3p	chr22:46486970_46486991	0	0	0	0	0	0	0	0	0	1.29432	0.968013	0	0	0	0	0	0	0.25137	0.275827	0.349003	0.871114
hsa-miR-6882-5p	chr15:75133022_75133043	3.96591	4.17578	6.32457	4.47655	2.31599	6.62646	6.5025	2.83327	1.40336	3.88296	1.93603	4.44102	8.392	1.46877	3.09568	4.87445	4.91254	3.59195	-0.339794	0.349185	0.871114
hsa-miR-541-5p	chr14:101530841_101530865	19.8295	1.04394	3.16228	17.0109	1.15799	0	23.5716	1.88885	0	12.9432	11.6162	42.9298	9.15491	7.34384	29.409	32.4963	9.3966	16.4202	0.444151	0.35075	0.871114
hsa-let-7b-5p	chr22:46509571_46509592	237.954	579.389	52.7047	429.749	541.941	946.479	102.414	291.827	428.026	396.062	646.632	159.877	299.823	1038.42	1595.31	467.135	412.947	591.456	0.38747	0.350807	0.871114
hsa-miR-616-5p	chr12:57913006_57913027	1.98295	1.04394	3.16228	0	9.26394	0	0	0	0	1.29432	2.90404	1.48034	0.762909	1.46877	1.03189	1.62482	2.20759	1.17412	-0.446033	0.35136	0.871114
hsa-miR-6884-3p	chr17:38182587_38182609	0	1.04394	0	0	0	0	0	0.944423	0	1.29432	0	0	0	0	1.03189	0.406204	0.149135	0.408538	0.400306	0.35171	0.871114
hsa-miR-607	chr10:98588441_98588461	0	0	0	0	0	0	0	0	0	0	0	1.48034	0.762909	0	0	0	0	0.24925	0.273452	0.351848	0.871114
hsa-miR-4757-5p	chr2:19548200_19548222	3.96591	0	0	0	0	0	0	0.472212	0	0	0	0	0	0	0	0	0.566558	0.052468	-0.277173	0.352824	0.871114
hsa-miR-660-3p	chrX:49777900_49777920	17.8466	1.04394	6.32457	9.84842	8.10595	16.5661	2.43844	1.41663	2.80673	7.76592	22.2643	4.44102	3.81455	4.4063	2.06379	4.06204	8.88201	5.89347	-0.406448	0.353756	0.871114
hsa-miR-466	chr3:31203206_31203228	0	0	0	0	0	0	0	0	0	0	0	0	0.762909	0	0	0.812408	0	0.175035	0.271073	0.353826	0.871114
hsa-miR-4727-3p	chr17:36982124_36982145	0	0	0	0	0	0	0	0	1.40336	0	0	0	0.762909	0	0	0	0	0.240697	0.271413	0.354038	0.871114
hsa-miR-3159	chr11:18409343_18409364	0	0	0	0	0	0	0.812812	1.41663	0	0	0	0	0.762909	0	0.515947	0.406204	0.116116	0.344633	0.392527	0.355619	0.871114
hsa-miR-4659a-3p	chr8:6602733_6602754	3.96591	8.35156	9.48685	1.79062	0	3.31323	1.62562	11.3331	8.42018	0	2.90404	11.8427	9.15491	2.93754	5.15947	2.84343	4.07626	6.06615	0.40626	0.355669	0.871114
hsa-miR-219b-5p	chr9:131154913_131154934	3.96591	20.8789	15.8114	6.26717	8.10595	7.73087	9.75375	13.2219	12.6303	9.06024	16.4562	5.92136	19.8356	10.2814	10.3189	17.873	10.3591	12.8443	0.282143	0.356034	0.871114
hsa-miR-4446-3p	chr3:113313765_113313786	3.96591	2.08789	2.10819	2.68593	4.63197	1.10441	0	4.2499	9.82354	3.88296	1.93603	0	6.86618	1.46877	2.57974	0.812408	2.36919	3.51328	0.413628	0.357023	0.871114
hsa-miR-6760-5p	chr12:111741951_111741973	0	0	1.05409	0	0	0	0	0	0	0	0	1.48034	0	2.93754	1.54784	0	0.150585	0.662857	0.362962	0.357076	0.871114
hsa-miR-4477a	chr9:68415320_68415341	0	0	0	0	0	0	0	0	0	1.29432	0	0	0.762909	0	0	0	0	0.228581	0.268216	0.357486	0.871114
hsa-miR-4683	chr10:35930109_35930131	7.93181	3.13183	3.16228	0	1.15799	1.10441	0.812812	0.944423	0	1.29432	1.93603	1.48034	0	1.46877	0.515947	3.65584	2.47159	1.25507	-0.432856	0.357567	0.871114
hsa-let-7c-3p	chr21:17912203_17912224	79.3181	375.82	138.086	153.098	185.279	262.849	234.09	272.938	210.504	173.439	222.643	220.571	242.605	190.94	493.245	203.508	204.077	247.822	0.253995	0.358524	0.871114
hsa-miR-6515-5p	chr19:13051300_13051320	9.91476	3.13183	4.21638	3.58124	6.94796	11.0441	4.06406	2.83327	5.61345	6.4716	5.80808	0	3.05164	10.2814	4.64352	3.24963	6.12862	4.6614	-0.334283	0.358771	0.871114
hsa-miR-539-5p	chr14:101513666_101513687	364.863	24.0107	24.2442	243.524	22.0019	5.52205	377.958	28.3327	2.80673	244.626	215.867	583.254	234.213	173.315	413.79	447.637	151.732	260.427	0.435452	0.359056	0.871114
hsa-miR-1260b	chr11:96074611_96074629	5917.13	2509.64	5211.45	2616.1	5034.95	4984.2	4278.64	3095.82	2983.55	5020.66	5136.27	3302.64	2834.97	4576.68	4055.86	3161.08	4364.59	3796.39	-0.191063	0.359702	0.871114
hsa-miR-128-2-5p	chr3:35785982_35786004	0	12.5273	7.37866	18.8015	8.10595	12.1485	12.1922	18.8885	25.2605	15.5318	6.77609	8.88203	7.62909	7.34384	14.4465	16.2482	10.1649	13.4452	0.305367	0.360692	0.871114
hsa-miR-3684	chr4:99918585_99918605	0	0	0	0	0	0	0	0	0	0	0	0	0	0	1.03189	0.406204	0	0.159789	0.264465	0.360951	0.871114
hsa-miR-6767-5p	chr16:2495398_2495420	7.93181	3.13183	4.21638	2.68593	2.31599	0	5.68969	0	1.40336	1.29432	0.968013	2.96068	4.57746	2.93754	2.57974	4.46824	3.71023	2.35437	-0.401778	0.361816	0.871114
hsa-miR-548ar-3p	chr13:115010016_115010036	3.96591	3.13183	6.32457	2.68593	2.31599	7.73087	2.43844	8.97202	7.01682	2.58864	0.968013	1.48034	19.0727	2.93754	2.06379	6.49926	4.08479	5.73324	0.393293	0.361988	0.871114
hsa-miR-4466	chr6:157100844_157100861	3.96591	0	1.05409	0	3.47398	0	0	0	1.40336	1.29432	0	0	0.762909	0	1.03189	0	1.21343	0.499165	-0.418117	0.362014	0.871114
hsa-miR-4797-5p	chr3:197020790_197020810	3.96591	1.04394	2.10819	1.79062	1.15799	2.20882	1.62562	0	2.80673	0	1.93603	0	1.52582	1.46877	2.06379	1.21861	1.98587	1.22442	-0.412195	0.363708	0.871114
hsa-miR-6866-3p	chr17:38318233_38318254	0	0	1.05409	0	2.31599	0	0	0	0	0	0	0	0	0	0	0.812408	0.48144	0.0902675	-0.322235	0.364057	0.871114
hsa-miR-5008-5p	chr1:228129342_228129363	0	0	0	0	0	1.10441	0.812812	0	0	0	0	0	0	0	0	0.406204	0.273889	0.0451338	-0.309873	0.364203	0.871114
hsa-miR-3144-5p	chr6:120336337_120336358	0	0	0	0	0	0	0	0	0	0	0	1.48034	0	0	0.515947	0	0	0.22181	0.262392	0.364571	0.871114
hsa-miR-603	chr10:24564674_24564695	0	0	1.05409	0	0	1.10441	0	0.472212	0	0	0	0	0	0	0	0	0.308358	0.052468	-0.311695	0.364893	0.871114
hsa-miR-1827	chr12:100583710_100583727	0	0	0	0	0	0	0	0	1.40336	0	0	0	0	0	0.515947	0	0	0.213257	0.260092	0.367071	0.871114
hsa-miR-3140-5p	chr4:153410537_153410557	0	0	0	0	0	0	0	0.472212	0	0	0	1.48034	0	0	0	0	0	0.21695	0.260048	0.36734	0.871114
hsa-miR-550b-2-5p	chr7:30329470_30329491,chr7:32772653_32772674	0	0	0	0	0	0	0	0.472212	0	0	0	1.48034	0	0	0	0	0	0.21695	0.260048	0.36734	0.871114
hsa-miR-374c-3p	chrX:73438422_73438443	0	0	0	0	0	0	0	0.472212	0	0	0	1.48034	0	0	0	0	0	0.21695	0.260048	0.36734	0.871114
hsa-miR-326	chr11:75046152_75046171	51.5568	36.5381	96.9767	25.0687	22.0019	20.9838	48.7687	51.4711	44.9076	44.0069	46.4646	48.8512	39.6713	127.783	35.0844	51.1817	43.1278	54.3802	0.28628	0.367599	0.871114
hsa-miR-423-3p	chr17:28444149_28444171	46192.9	59741.8	61794.2	61474.7	61748.8	62458.8	50686.2	57747.2	51179.3	64146.5	58507.6	57571.9	48537.8	43308.1	56171.2	50683.7	57728.2	54205.9	-0.0898513	0.368193	0.871114
hsa-miR-499b-5p	chr20:33578246_33578266	0	0	3.16228	1.79062	1.15799	0	0	0	1.40336	1.29432	0	0	0	0	0.515947	0.812408	0.872986	0.447337	-0.419199	0.368251	0.871114
hsa-miR-4479	chr9:139781229_139781250	0	0	0	0	0	0	0.812812	0.472212	0	1.29432	1.93603	0	0	0	0	0.406204	0.116116	0.456529	0.376648	0.369563	0.871114
hsa-miR-548av-3p	chr18:70520556_70520575	7.93181	6.26367	7.37866	3.58124	4.63197	6.62646	7.31531	7.55539	4.21009	5.17728	2.90404	11.8427	1.52582	4.4063	3.61163	3.65584	6.24702	4.98768	-0.309712	0.369924	0.871114
hsa-miR-6504-5p	chr16:81644957_81644977	0	0	0	0	0	0	0	0	0	0	0.968013	0	0.762909	0	0	0	0	0.192325	0.256103	0.370793	0.871114
hsa-miR-598-3p	chr8:10892731_10892752	642.477	1318.5	2156.68	568.522	715.64	710.135	1578.48	1317.47	1362.67	969.445	827.651	1557.32	1425.88	2201.68	1084	1222.67	1098.63	1329.87	0.249085	0.371156	0.871114
hsa-miR-548ay-3p	chr3:32547797_32547818	9.91476	4.17578	3.16228	0	0	2.20882	7.31531	8.49981	4.21009	5.17728	0.968013	2.96068	8.392	5.87507	3.09568	6.90547	3.82528	5.12045	0.382454	0.371913	0.871114
hsa-miR-4766-3p	chr22:41209897_41209917	0	0	0	0	0	0	0	0	0	0	0	1.48034	0	0	0	0.406204	0	0.209616	0.256213	0.37193	0.871114
hsa-miR-6131	chr5:10478219_10478237	0	0	0	0	0	0	0	0	0	0	0	0	0	1.46877	0	0.406204	0	0.20833	0.255851	0.372325	0.871114
hsa-miR-4785	chr2:161264330_161264350	1.98295	1.04394	1.05409	0	0	4.41764	0	0.472212	0	0	0.968013	0	0	2.93754	1.03189	0	1.21409	0.601073	-0.418824	0.372331	0.871114
hsa-miR-323a-5p	chr14:101492084_101492105	116.994	5.21972	6.32457	145.936	4.63197	5.52205	141.429	7.08317	2.80673	102.251	76.473	211.688	54.9295	110.158	162.007	205.133	60.8654	103.614	0.424059	0.372471	0.871114
hsa-miR-6503-5p	chr11:59976591_59976613	0	0	0	0.89531	1.15799	0	0	0.472212	0	0	0	0	0	0	0	0	0.293329	0.052468	-0.305226	0.373714	0.871114
hsa-miR-6841-5p	chr8:24811355_24811376	0	8.35156	10.5409	5.37186	1.15799	3.31323	6.5025	8.0276	11.2269	3.88296	0.968013	5.92136	0.762909	11.7501	13.4146	11.3737	5.03401	7.48091	0.382735	0.373838	0.871114
hsa-miR-4492	chr11:118781474_118781490	3.96591	2.08789	3.16228	11.639	6.94796	2.20882	11.3794	2.36106	0	6.4716	3.87205	5.92136	0	11.7501	4.64352	4.06204	5.91304	4.34242	-0.384473	0.374994	0.871114
hsa-miR-1260a	chr14:77732574_77732591	5542.35	2160.97	4488.34	2411.97	4729.24	4666.13	3912.88	2721.83	2475.53	4790.28	4934.93	2929.59	2488.61	4215.36	3639.49	2775.19	3987.41	3441.2	-0.199905	0.375577	0.871114
hsa-miR-98-3p	chrX:53583202_53583223	0	5.21972	0	0.89531	1.15799	7.73087	0.812812	2.36106	4.21009	1.29432	2.90404	2.96068	0	2.93754	13.9306	2.84343	2.25953	3.71575	0.419185	0.3756	0.871114
hsa-miR-186-5p	chr1:71533364_71533385	2403.34	2197.5	2525.61	1941.03	2318.3	2522.47	1541.9	1927.57	2288.89	2334.95	2792.72	1881.51	1958.39	1207.33	2025.09	1403.43	2207.17	1979.99	-0.151349	0.376075	0.871114
hsa-miR-365a-3p	chr16:14403197_14403218	289.511	89.7793	89.5981	241.734	213.071	309.235	65.025	41.5546	84.2018	243.332	427.862	145.073	42.7229	55.8132	119.184	25.1846	185.422	131.659	-0.369027	0.376084	0.871114
hsa-miR-365b-3p	chr17:29902497_29902518	289.511	89.7793	89.5981	241.734	213.071	309.235	65.025	41.5546	84.2018	243.332	427.862	145.073	42.7229	55.8132	119.184	25.1846	185.422	131.659	-0.369027	0.376084	0.871114
hsa-miR-548o-3p	chr20:37145250_37145271,chr7:102046195_102046216	138.807	137.801	240.334	116.39	133.169	266.163	177.193	271.994	172.614	165.673	138.426	168.759	350.175	149.814	128.471	285.561	172.837	203.499	0.22106	0.377063	0.871114
hsa-miR-9-5p	chr1:156390184_156390206,chr15:89911263_89911285,chr5:87962720_87962742	5593.91	717123	940621	24264.7	26597.9	262298	1.12044e+06	786228	739658	146772	43671.9	1.19633e+06	733254	1.27787e+06	790021	887462	442420	733474	0.417287	0.377646	0.871114
hsa-let-7d-5p	chr9:96941123_96941144	89.2329	1446.91	92.7604	349.171	494.463	1137.54	594.979	640.319	783.077	292.516	400.757	803.824	514.201	1170.61	2612.76	471.197	600.722	854.362	0.372569	0.377955	0.871114
hsa-miR-6737-5p	chr1:153934871_153934891	0	0	0	0	1.15799	0	0	0	0	0	0	0	0	0	0	0	0.165428	0	-0.188512	0.378017	0.871114
hsa-miR-6769b-5p	chr1:206648151_206648173	0	0	0	0	1.15799	0	0	0	0	0	0	0	0	0	0	0	0.165428	0	-0.188512	0.378017	0.871114
hsa-miR-4781-5p	chr1:54519764_54519784	0	0	0	0	1.15799	0	0	0	0	0	0	0	0	0	0	0	0.165428	0	-0.188512	0.378017	0.871114
hsa-miR-6716-5p	chr11:118514733_118514752	0	0	0	0	1.15799	0	0	0	0	0	0	0	0	0	0	0	0.165428	0	-0.188512	0.378017	0.871114
hsa-miR-6743-5p	chr11:209341_209362	0	0	0	0	1.15799	0	0	0	0	0	0	0	0	0	0	0	0.165428	0	-0.188512	0.378017	0.871114
hsa-miR-5586-5p	chr14:60113717_60113738	0	0	0	0	1.15799	0	0	0	0	0	0	0	0	0	0	0	0.165428	0	-0.188512	0.378017	0.871114
hsa-miR-6782-5p	chr17:42285178_42285202	0	0	0	0	1.15799	0	0	0	0	0	0	0	0	0	0	0	0.165428	0	-0.188512	0.378017	0.871114
hsa-miR-513a-5p	chrX:146295056_146295073,chrX:146307418_146307435	0	0	0	0	1.15799	0	0	0	0	0	0	0	0	0	0	0	0.165428	0	-0.188512	0.378017	0.871114
hsa-miR-3191-3p	chr19:47730209_47730231	3.96591	4.17578	2.10819	2.68593	5.78996	0	0.812812	0	0	1.29432	0.968013	1.48034	2.28873	4.4063	1.54784	3.65584	2.79123	1.73793	-0.40373	0.379013	0.871114
hsa-miR-3127-3p	chr2:97464061_97464082	3.96591	26.0986	13.7032	17.0109	20.8439	13.2529	15.4434	21.2495	22.4538	32.358	27.1044	16.2837	15.2582	13.2189	13.9306	14.6233	15.7598	19.6089	0.234987	0.379052	0.871114
hsa-miR-6878-5p	chr1:150464826_150464848	0	3.13183	1.05409	0	0	3.31323	0.812812	0	1.40336	0	0.968013	0	0.762909	0	0	2.03102	1.18742	0.573923	-0.41423	0.380652	0.871114
hsa-miR-184	chr15:79502182_79502203	140.79	1295.54	89.5981	755.642	692.48	570.98	347.884	403.741	464.513	631.628	648.568	153.955	647.71	102.814	315.76	312.371	556.13	409.007	-0.346674	0.381221	0.871114
hsa-miR-4526	chr18:13611166_13611187	0	1.04394	0	0.89531	0	0	0	0.472212	0	0	0	0	0	0	0	0	0.277036	0.052468	-0.299196	0.381814	0.871114
hsa-miR-3661	chr5:133561468_133561489	19.8295	33.4062	41.1097	8.9531	13.8959	15.4617	27.6356	50.0544	43.5043	16.8262	4.84006	28.1264	38.1455	14.6877	36.1163	32.4963	22.8988	29.4219	0.310214	0.381876	0.871114
hsa-miR-1178-3p	chr12:120151454_120151474	0	3.13183	4.21638	0.89531	8.10595	1.10441	2.43844	1.88885	1.40336	1.29432	1.93603	0	0.762909	1.46877	1.54784	5.28065	2.84176	1.73141	-0.392452	0.383178	0.871114
hsa-miR-378j	chr17:35975046_35975064	0	0	0	0	0	1.10441	0	0	0	0	0	0	0	0	0	0	0.157773	0	-0.184463	0.383561	0.871114
hsa-miR-8059	chr17:48846021_48846042	0	0	0	0	0	1.10441	0	0	0	0	0	0	0	0	0	0	0.157773	0	-0.184463	0.383561	0.871114
hsa-miR-3606-3p	chr2:189860397_189860417	0	0	0	0	0	1.10441	0	0	0	0	0	0	0	0	0	0	0.157773	0	-0.184463	0.383561	0.871114
hsa-miR-6819-5p	chr22:36682927_36682948	0	0	0	0	0	1.10441	0	0	0	0	0	0	0	0	0	0	0.157773	0	-0.184463	0.383561	0.871114
hsa-miR-4662a-3p	chr8:125834269_125834290	0	0	0	0	0	1.10441	0	0	0	0	0	0	0	0	0	0	0.157773	0	-0.184463	0.383561	0.871114
hsa-miR-4659b-3p	chr8:6602696_6602717	0	0	0	0	0	1.10441	0	0	0	0	0	0	0	0	0	0	0.157773	0	-0.184463	0.383561	0.871114
hsa-miR-3915	chrX:32601828_32601849	0	0	0	0	0	1.10441	0	0	0	0	0	0	0	0	0	0	0.157773	0	-0.184463	0.383561	0.871114
hsa-miR-1228-3p	chr12:57588338_57588357	35.6932	2.08789	1.05409	3.58124	3.47398	5.52205	2.43844	0.944423	0	7.76592	21.2963	1.48034	2.28873	1.46877	3.09568	0.812408	7.69298	4.35028	-0.414267	0.384623	0.871114
hsa-miR-887-3p	chr5:15935338_15935359	196.312	141.976	88.544	181.748	237.389	379.917	100.789	45.8045	98.2354	384.413	380.429	63.6546	69.4247	49.9381	104.221	45.0886	189.525	137.912	-0.35244	0.384671	0.871114
hsa-miR-1234-3p	chr8:145625478_145625499	1.98295	0	2.10819	0	1.15799	0	0.812812	2.36106	1.40336	0	2.90404	0	4.57746	0	1.54784	0	0.865993	1.42153	0.415195	0.384801	0.871114
hsa-miR-4461	chr5:134263774_134263796	3.96591	4.17578	0	0.89531	3.47398	1.10441	0.812812	0	4.21009	0	0	1.48034	3.81455	0	0	0.812408	2.06117	1.14638	-0.415586	0.384812	0.871114
hsa-miR-1252-3p	chr12:79813076_79813097	0	2.08789	0	0	0	1.10441	0	0	0	0	0	0	0.762909	0	0	0.406204	0.456043	0.129901	-0.343024	0.384848	0.871114
hsa-miR-425-5p	chr3:49057632_49057654	1620.07	1899.98	3987.64	1642.89	2271.98	3824.57	2046.66	2573.08	2232.75	1571.3	1513.97	2264.92	2938.73	2076.84	1747.51	2374.26	2470.54	2143.71	-0.193022	0.385319	0.871114
hsa-miR-6886-3p	chr19:11224187_11224207	1.98295	0	2.10819	0	1.15799	0	0	1.41663	0	1.29432	0	1.48034	1.52582	0	4.12758	0.406204	0.749877	1.13899	0.412361	0.387494	0.871114
hsa-miR-3620-5p	chr1:228284986_228285007	0	5.21972	1.05409	3.58124	5.78996	1.10441	1.62562	1.41663	0	0	5.80808	2.96068	0	2.93754	1.54784	1.62482	2.62501	1.81062	-0.396514	0.387669	0.871114
hsa-miR-4640-3p	chr6:30858726_30858747	3.96591	4.17578	10.5409	6.26717	3.47398	7.73087	8.94094	7.55539	12.6303	3.88296	1.93603	7.4017	5.34037	2.93754	3.61163	2.43722	6.44223	5.30368	-0.311143	0.387711	0.871114
hsa-miR-6795-5p	chr19:15290133_15290156	0	0	1.05409	1.79062	0	0	3.25125	1.41663	2.80673	0	0.968013	1.48034	3.05164	0	2.06379	2.03102	0.870852	1.53535	0.406367	0.388255	0.871114
hsa-miR-549a	chr15:81134334_81134354	3.96591	0	0	5.37186	1.15799	0	0	0.944423	0	0	1.93603	0	0.762909	0	1.03189	1.21861	1.49939	0.654874	-0.409597	0.388564	0.871114
hsa-miR-4326	chr20:61918170_61918189	124.926	224.448	206.603	78.7873	121.589	110.441	89.4094	137.886	145.95	71.1876	114.225	130.27	142.664	74.9072	154.268	69.4609	136.601	115.647	-0.219637	0.388997	0.871114
hsa-miR-1296-3p	chr10:65132729_65132750	0	0	1.05409	0	0	0	0	0	0	0	0	0	0	0	0	0	0.150585	0	-0.180418	0.3892	0.871114
hsa-miR-6781-3p	chr17:40975898_40975919	0	0	1.05409	0	0	0	0	0	0	0	0	0	0	0	0	0	0.150585	0	-0.180418	0.3892	0.871114
hsa-miR-6868-5p	chr17:74094131_74094152	0	0	1.05409	0	0	0	0	0	0	0	0	0	0	0	0	0	0.150585	0	-0.180418	0.3892	0.871114
hsa-miR-637	chr19:3961427_3961450	0	0	1.05409	0	0	0	0	0	0	0	0	0	0	0	0	0	0.150585	0	-0.180418	0.3892	0.871114
hsa-miR-4436a	chr2:89111939_89111959	0	0	1.05409	0	0	0	0	0	0	0	0	0	0	0	0	0	0.150585	0	-0.180418	0.3892	0.871114
hsa-miR-2115-3p	chr3:48357871_48357892	0	0	1.05409	0	0	0	0	0	0	0	0	0	0	0	0	0	0.150585	0	-0.180418	0.3892	0.871114
hsa-miR-875-3p	chr8:100549025_100549045	0	0	1.05409	0	0	0	0	0	0	0	0	0	0	0	0	0	0.150585	0	-0.180418	0.3892	0.871114
hsa-miR-4664-5p	chr8:144815293_144815314	0	0	1.05409	0	0	0	0	0	0	0	0	0	0	0	0	0	0.150585	0	-0.180418	0.3892	0.871114
hsa-miR-19b-2-5p	chrX:133303757_133303778	0	0	1.05409	0	0	0	0	0	0	0	0	0	0	0	0	0	0.150585	0	-0.180418	0.3892	0.871114
hsa-miR-4735-3p	chr1:196551547_196551567	0	0	0	0	0	0	0	0.472212	0	0	0.968013	0	0	0	0	0	0	0.160025	0.240463	0.389243	0.871114
hsa-miR-6742-5p	chr1:228584784_228584805	0	0	0	0	0	0	0	0.472212	0	0	0.968013	0	0	0	0	0	0	0.160025	0.240463	0.389243	0.871114
hsa-miR-4480	chr10:12620795_12620815	0	1.04394	0	0	0	0	0	0	0	0	0	0	0	0	0	0	0.149135	0	-0.179558	0.390414	0.871114
hsa-miR-4712-3p	chr15:50652582_50652602	0	1.04394	0	0	0	0	0	0	0	0	0	0	0	0	0	0	0.149135	0	-0.179558	0.390414	0.871114
hsa-miR-517-5p	chr19:54215536_54215557,chr19:54224335_54224356,chr19:54244586_54244607	0	1.04394	0	0	0	0	0	0	0	0	0	0	0	0	0	0	0.149135	0	-0.179558	0.390414	0.871114
hsa-miR-6810-3p	chr2:219206681_219206703	0	1.04394	0	0	0	0	0	0	0	0	0	0	0	0	0	0	0.149135	0	-0.179558	0.390414	0.871114
hsa-miR-6769a-5p	chr16:4721324_4721344	0	0	1.05409	1.79062	0	3.31323	0	0.944423	0	0	0.968013	0	0.762909	0	0.515947	0.406204	0.879706	0.399722	-0.407405	0.39059	0.871114
hsa-miR-522-3p	chr19:54254518_54254539	1.98295	11.4834	7.37866	1.79062	3.47398	7.73087	3.25125	2.36106	9.82354	6.4716	1.93603	4.44102	18.3098	16.1564	4.12758	5.28065	5.29882	7.65642	0.35673	0.391075	0.871114
hsa-miR-6867-5p	chr17:38349854_38349876	0	0	0	5.37186	0	0	0	0.472212	0	0	0	0	0	1.46877	0	0	0.767409	0.215664	-0.29449	0.392478	0.871114
hsa-miR-1277-5p	chrX:117520364_117520387	5.94886	17.7471	31.6228	17.0109	15.0539	12.1485	19.5075	29.7493	22.4538	9.06024	9.68013	31.0871	44.2487	8.81261	10.8349	30.4653	17.0057	21.8214	0.298198	0.392637	0.871114
hsa-miR-6761-3p	chr12:112237686_112237707	1.98295	0	0	0.89531	0	1.10441	0.812812	0	0	0	0	0	0	0	0.515947	1.21861	0.685069	0.192729	-0.383688	0.392734	0.871114
hsa-miR-6763-5p	chr12:133158588_133158606	0	0	0	0.89531	0	2.20882	0	0.944423	0	0	0.968013	0	1.52582	0	2.57974	0.812408	0.443447	0.758933	0.403484	0.393256	0.871114
hsa-miR-1287-5p	chr10:100155028_100155049	146.739	135.713	80.1112	75.2061	152.855	216.464	77.2172	70.8317	88.4119	104.84	84.2171	51.8119	48.0633	77.8447	198.64	191.322	126.329	101.776	-0.265829	0.393394	0.871114
hsa-miR-1303	chr5:154065387_154065408	160.619	123.185	62.1916	192.492	90.3234	241.866	60.1481	109.081	89.8152	216.151	196.507	82.899	104.519	35.2504	54.6904	46.7135	132.975	103.958	-0.298965	0.39369	0.871114
hsa-miR-25-3p	chr7:99691194_99691215	8736.89	9539.57	21967.3	7012.97	9851.04	9696.72	15052.5	17959.2	15577.3	10531.9	6716.07	13519.9	19435.9	12021.9	10632.6	17237.3	11693.9	13736.9	0.214793	0.395168	0.871114
hsa-miR-892b	chrX:145078726_145078747	0	0	4.21638	0	0	1.10441	0	2.83327	1.40336	1.29432	0	0	0.762909	2.93754	3.09568	0.406204	0.760113	1.41481	0.405265	0.395329	0.871114
hsa-miR-1271-3p	chr5:175794999_175795020	3.96591	6.26367	8.43276	0.89531	1.15799	2.20882	4.06406	5.66654	9.82354	1.29432	4.84006	5.92136	4.57746	1.46877	6.19136	5.28065	3.8555	5.00712	0.324982	0.395552	0.871114
hsa-miR-370-3p	chr14:101377523_101377544	153149	6376.42	6590.2	178042	11538.2	3485.52	151273	10650.3	2140.13	70663.4	116685	335283	89405.3	77023.7	164242	235034	72922.2	122348	0.404811	0.395554	0.871114
hsa-miR-3163	chr11:66701947_66701968	0	0	1.05409	0	0	4.41764	0	0	0	0	0	0	1.52582	0	0.515947	0.406204	0.781676	0.271997	-0.359039	0.39558	0.871114
hsa-miR-6772-3p	chr16:57806202_57806224	3.96591	3.13183	1.05409	4.47655	5.78996	0	3.25125	2.83327	0	2.58864	2.90404	1.48034	1.52582	4.4063	2.57974	1.62482	3.09566	2.21588	-0.34993	0.395726	0.871114
hsa-miR-6855-3p	chr9:132631929_132631950	5.94886	4.17578	12.6491	2.68593	1.15799	4.41764	4.06406	6.61096	2.80673	6.4716	3.87205	7.4017	2.28873	16.1564	8.25515	6.49926	5.0142	6.70696	0.325142	0.396329	0.871114
hsa-miR-431-3p	chr14:101347406_101347427	1217.53	10.4394	28.4606	549.721	44.0037	13.2529	1178.58	32.5826	5.61345	486.664	676.641	2506.21	328.814	522.881	966.369	1508.64	434.57	781.602	0.405101	0.397098	0.871114
hsa-miR-6132	chr7:116660285_116660303	0	1.04394	0	3.58124	1.15799	2.20882	4.87687	0.472212	0	0	0.968013	2.96068	0.762909	1.46877	1.54784	2.84343	1.83841	1.22487	-0.395767	0.397198	0.871114
hsa-miR-9-3p	chr1:156390146_156390167,chr15:89911302_89911323,chr5:87962684_87962705	91.2158	9226.38	11333.6	283.813	335.818	3957.1	11486.7	11063.9	9604.62	1419.87	618.56	9906.43	10901.2	14020.9	8807.22	9284.6	5244.95	8403.03	0.39824	0.39771	0.871114
hsa-miR-3151-3p	chr8:104166890_104166909	0	0	0	0	0	0	0	0.472212	0	0	0	0	0.762909	0	0	0	0	0.137236	0.229821	0.40179	0.871114
hsa-miR-7109-3p	chr22:32017459_32017480	0	4.17578	1.05409	0	0	2.20882	0.812812	0.944423	0	1.29432	0	2.96068	0	0	0.515947	0.812408	1.17879	0.725308	-0.400925	0.401945	0.871114
hsa-miR-6732-3p	chr1:37945868_37945890	0	1.04394	0	0	0	0	0.812812	0	0	0	0	0	0	0	0.515947	0	0.265251	0.0573275	-0.286262	0.40209	0.871114
hsa-miR-3913-3p	chr12:69978524_69978545,chr12:69978560_69978581	0	0	0	3.58124	0	1.10441	0.812812	0.944423	0	0	0	0	0.762909	0	0.515947	0.812408	0.785495	0.337299	-0.392052	0.402533	0.871114
hsa-miR-34a-3p	chr1:9211752_9211773	0	0	0	0	1.15799	2.20882	2.43844	0	0	2.58864	0.968013	0	0	0	0	0.406204	0.829321	0.440317	-0.376019	0.403137	0.871114
hsa-miR-196b-3p	chr7:27209112_27209133	0	0	0	0.89531	3.47398	13.2529	0.812812	0	0	0	4.84006	2.96068	0	0	2.57974	0	2.63357	1.15339	-0.367702	0.403222	0.871114
hsa-miR-4780	chr2:88382047_88382068	0	1.04394	0	0.89531	0	1.10441	4.06406	0	0	3.88296	0	0	0	0	0	0.812408	1.01539	0.521707	-0.371671	0.403528	0.871114
hsa-miR-4797-3p	chr3:197020759_197020779	0	0	0	0	0	0	2.43844	0.944423	2.80673	2.58864	1.93603	0	0.762909	0	0	0	0.348348	1.0043	0.373607	0.4038	0.871114
hsa-miR-30e-3p	chr1:41220085_41220106	1286.94	962.517	1600.12	1498.75	1749.73	1690.85	1155.82	2056.01	1108.66	1193.36	972.853	953.338	1585.33	1047.23	1084.52	1422.53	1420.67	1269.31	-0.154991	0.407513	0.871114
hsa-miR-3654	chr7:132719620_132719638	0	0	0	0	0	0	0	0	0	0	0	0	0.762909	0	0	0.406204	0	0.129901	0.224922	0.40789	0.871114
hsa-miR-636	chr17:74732548_74732570	5.94886	7.30761	4.21638	0.89531	1.15799	2.20882	8.12812	5.66654	7.01682	5.17728	2.90404	7.4017	10.6807	4.4063	4.12758	3.65584	4.26616	5.67076	0.313749	0.407962	0.871114
hsa-miR-2110	chr10:115933910_115933931	275.63	189.998	138.086	439.597	319.606	250.701	118.671	220.995	211.908	309.342	291.372	133.231	194.542	167.44	229.08	130.391	247.47	209.811	-0.21797	0.408186	0.871114
hsa-miR-216a-5p	chr2:56216155_56216176	5.94886	269.338	667.242	64.4624	63.6896	7.73087	453.549	483.072	637.127	179.91	53.2407	93.2614	241.079	320.191	447.326	599.557	218.852	339.418	0.385589	0.408286	0.871114
hsa-miR-2467-3p	chr2:240273427_240273448	3.96591	5.21972	2.10819	2.68593	4.63197	1.10441	1.62562	4.72212	2.80673	1.29432	1.93603	5.92136	0.762909	10.2814	5.67542	3.65584	3.04882	4.11734	0.335342	0.410279	0.871114
hsa-miR-6731-5p	chr1:25245881_25245902	0	0	0	0.89531	0	0	0	0	0	0	0	0	0	0	0	0	0.127901	0	-0.165848	0.410408	0.871114
hsa-miR-4699-5p	chr12:81552176_81552197	0	0	0	0.89531	0	0	0	0	0	0	0	0	0	0	0	0	0.127901	0	-0.165848	0.410408	0.871114
hsa-miR-1233-5p	chr15:34674327_34674348,chr15:34820548_34820569	0	0	0	0.89531	0	0	0	0	0	0	0	0	0	0	0	0	0.127901	0	-0.165848	0.410408	0.871114
hsa-miR-6803-5p	chr19:55756592_55756613	0	0	0	0.89531	0	0	0	0	0	0	0	0	0	0	0	0	0.127901	0	-0.165848	0.410408	0.871114
hsa-miR-4773	chr2:152224895_152224916,chr2:152224857_152224878	0	0	0	0.89531	0	0	0	0	0	0	0	0	0	0	0	0	0.127901	0	-0.165848	0.410408	0.871114
hsa-miR-1973	chr4:117220906_117220924	0	0	0	0.89531	0	0	0	0	0	0	0	0	0	0	0	0	0.127901	0	-0.165848	0.410408	0.871114
hsa-miR-6875-3p	chr7:100465702_100465723	0	0	0	0.89531	0	0	0	0	0	0	0	0	0	0	0	0	0.127901	0	-0.165848	0.410408	0.871114
hsa-miR-4288	chr8:28362643_28362659	0	0	0	0.89531	0	0	0	0	0	0	0	0	0	0	0	0	0.127901	0	-0.165848	0.410408	0.871114
hsa-miR-4659a-5p	chr8:6602698_6602719	0	0	0	0.89531	0	0	0	0	0	0	0	0	0	0	0	0	0.127901	0	-0.165848	0.410408	0.871114
hsa-miR-3150b-3p	chr8:96085152_96085172	0	0	0	0.89531	0	0	0	0	0	0	0	0	0	0	0	0	0.127901	0	-0.165848	0.410408	0.871114
hsa-miR-147a	chr9:123007263_123007282	0	0	0	0.89531	0	0	0	0	0	0	0	0	0	0	0	0	0.127901	0	-0.165848	0.410408	0.871114
hsa-miR-3617-5p	chr20:44333789_44333810	9.91476	2.08789	4.21638	0	1.15799	0	0.812812	0.472212	1.40336	0	2.90404	0	2.28873	2.93754	2.06379	0.812408	2.59855	1.43134	-0.389547	0.410635	0.871114
hsa-miR-744-5p	chr17:11985226_11985247	11366.3	10073	9006.19	10482.3	12073.2	9581.86	9693.6	9323.35	8686.82	13180.1	12414.8	6765.15	8161.6	9394.24	9881.42	7760.53	10325.2	9507.55	-0.116335	0.410654	0.871114
hsa-miR-1278	chr1:193105682_193105703	85.267	110.658	166.547	109.228	141.275	162.348	83.7197	170.468	143.143	84.1308	143.266	193.924	123.591	80.7822	133.114	184.01	122.72	139.603	0.177936	0.411753	0.871114
hsa-miR-6807-5p	chr19:59061652_59061673	5.94886	15.6592	2.10819	13.4297	8.10595	8.83528	5.68969	9.91644	7.01682	7.76592	5.80808	4.44102	8.392	8.81261	5.67542	5.28065	8.53954	7.01211	-0.263719	0.411844	0.871114
hsa-miR-542-3p	chrX:133675394_133675415	184.415	203.569	110.68	424.377	800.173	712.344	265.79	169.524	61.748	177.322	1177.1	222.051	188.439	138.064	204.831	184.823	385.907	280.434	-0.342771	0.412339	0.871114
hsa-miR-4510	chr15:36219064_36219085	0	6.26367	1.05409	3.58124	0	5.52205	4.87687	3.30548	5.61345	5.17728	2.90404	5.92136	4.57746	5.87507	5.15947	2.43722	3.04256	4.55231	0.315179	0.412354	0.871114
hsa-miR-4787-3p	chr3:50712561_50712584	11.8977	57.417	83.2735	21.4875	25.4758	23.1926	45.5175	44.3879	63.1513	29.7693	27.1044	41.4495	60.2698	54.3444	58.818	45.0886	38.3231	47.1537	0.252646	0.412651	0.871114
hsa-miR-378i	chr22:42319275_42319295	29.7443	78.2959	99.0849	50.1374	54.4257	122.589	32.5125	67.054	64.5547	20.7091	13.5522	130.27	27.4647	13.2189	77.3921	43.4638	66.6843	50.8533	-0.31466	0.413046	0.871114
hsa-miR-4529-3p	chr18:53146501_53146521	0	0	0	0	2.31599	0	0	0	0	0	0	0	0	0	0	0.406204	0.330855	0.0451338	-0.236493	0.414909	0.871114
hsa-miR-4512	chr15:66789303_66789324	0	0	0	0.89531	0	0	0.812812	0	0	0	0	0	0	0	0.515947	0	0.244018	0.0573275	-0.277315	0.414952	0.871114
hsa-miR-548y	chr14:48230264_48230285	1.98295	3.13183	1.05409	0	0	0	0	0.944423	4.21009	0	0.968013	2.96068	0	0	0.515947	4.06204	0.881269	1.51791	0.387933	0.415088	0.871114
hsa-miR-6721-5p	chr6:32137861_32137883	3.96591	11.4834	29.5147	31.3359	20.8439	27.6102	15.4434	14.1663	22.4538	14.2375	4.84006	17.7641	22.8873	20.5628	20.1219	14.6233	20.0282	16.8508	-0.25185	0.41536	0.871114
hsa-miR-3136-5p	chr3:69098155_69098177	0	0	0	0	2.31599	2.20882	0	0	0	0	0.968013	0	0.762909	0	0.515947	0	0.646401	0.249652	-0.346967	0.415396	0.871114
hsa-miR-337-5p	chr14:101340852_101340872	79.3181	0	0	42.9749	10.4219	2.20882	27.6356	2.36106	1.40336	47.8898	63.8888	85.8597	22.1244	14.6877	40.7598	79.616	23.2228	39.8434	0.389744	0.415448	0.871114
hsa-miR-330-5p	chr19:46142307_46142328	249.852	194.174	234.009	172.795	261.706	185.541	182.07	263.966	246.992	192.854	131.65	269.422	308.978	284.941	150.141	275	211.45	235.994	0.154286	0.416171	0.871114
hsa-miR-4651	chr7:75544524_75544543	1.98295	0	1.05409	0	0	0	0	0	0	0	0.968013	0	0	0	0	0	0.433864	0.107557	-0.283744	0.419285	0.871114
hsa-miR-551a	chr1:3477274_3477294	23.7954	25.0547	27.4065	3.58124	4.63197	23.1926	22.7587	13.6941	22.4538	25.8864	38.7205	13.3231	17.5469	23.5003	19.09	33.7149	18.6316	23.1033	0.273698	0.419655	0.871114
hsa-miR-490-5p	chr7:136587952_136587971	5.94886	46.9775	21.0819	29.5452	52.1097	16.5661	21.1331	44.8601	64.5547	20.7091	23.2323	29.6068	24.4131	60.2195	26.3133	21.1226	27.6232	35.0035	0.270188	0.419885	0.871114
hsa-miR-1	chr18:19408976_19408997,chr20:61151558_61151579	420.386	1198.45	1415.65	1328.64	1232.1	6391.22	999.759	609.625	818.161	799.889	1235.18	2640.92	1135.97	1301.33	3300	680.798	1855.17	1391.32	-0.322047	0.420451	0.871114
hsa-miR-642a-3p	chr19:46178236_46178257	9.91476	15.6592	12.6491	17.9062	1.15799	11.0441	8.94094	13.2219	11.2269	6.4716	0.968013	4.44102	10.6807	10.2814	6.70731	12.5923	11.0389	8.51013	-0.293552	0.421131	0.871114
hsa-miR-5088-5p	chr19:50185379_50185402	0	2.08789	2.10819	3.58124	0	1.10441	1.62562	2.83327	5.61345	0	0	0	2.28873	7.34384	1.03189	3.65584	1.50105	2.52967	0.375746	0.42142	0.871114
hsa-miR-488-5p	chr1:176998548_176998568	3.96591	4.17578	24.2442	1.79062	6.94796	11.0441	9.75375	13.6941	12.6303	6.4716	1.93603	8.88203	13.7324	23.5003	10.3189	15.0295	8.84604	11.7995	0.314962	0.421595	0.871114
hsa-miR-105-3p	chrX:151560700_151560721,chrX:151562893_151562914	0	20.8789	10.5409	16.1156	4.63197	8.83528	8.94094	10.8609	14.0336	11.6489	14.5202	11.8427	11.4436	14.6877	15.4784	10.1551	9.99195	12.7412	0.238017	0.422049	0.871114
hsa-miR-215-3p	chr1:220291219_220291241	0	0	0	0	0	0	0	0.472212	0	0	0	0	0	0	0.515947	0	0	0.109795	0.213347	0.42215	0.871114
hsa-miR-4502	chr13:115039360_115039381	0	0	0	0	0	0	0	0.472212	0	0	0	0	0	0	0.515947	0	0	0.109795	0.213347	0.42215	0.871114
hsa-miR-5703	chr2:228336878_228336895	0	0	0	0	0	0	0	0.472212	0	0	0	0	0	0	0.515947	0	0	0.109795	0.213347	0.42215	0.871114
hsa-miR-1236-5p	chr6:31924695_31924716	0	0	0	0	0	0	0	0.472212	0	0	0	0	0	0	0.515947	0	0	0.109795	0.213347	0.42215	0.871114
hsa-miR-876-5p	chr9:28863673_28863694	0	0	0	0	0	0	0	0.472212	0	0	0	0	0	0	0.515947	0	0	0.109795	0.213347	0.42215	0.871114
hsa-miR-4459	chr5:53371390_53371411	0	0	0	0	0	2.20882	0	0	0	0	0	0	0	0	0	0.406204	0.315546	0.0451338	-0.231471	0.423247	0.871114
hsa-miR-4422	chr1:55691329_55691349	0	0	0	0	0	2.20882	0.812812	0.944423	0	0	0	0	0	0	0	0	0.431662	0.104936	-0.282453	0.423474	0.871114
hsa-miR-3910	chr9:94398595_94398614,chr9:94398559_94398578	41.642	20.8789	7.37866	39.3937	113.483	103.814	17.0691	11.3331	43.5043	212.268	333.964	10.3624	23.6502	2.93754	57.7861	7.71787	49.0943	78.1693	0.379334	0.423491	0.871114
hsa-miR-3922-3p	chr12:104985472_104985493	0	0	0	0	0	0	0.812812	0	0	0	0	0	0	0	0	0	0.116116	0	-0.157229	0.423639	0.871114
hsa-miR-8072	chr12:123849361_123849380	0	0	0	0	0	0	0.812812	0	0	0	0	0	0	0	0	0	0.116116	0	-0.157229	0.423639	0.871114
hsa-miR-548ar-5p	chr13:115009980_115010000	0	0	0	0	0	0	0.812812	0	0	0	0	0	0	0	0	0	0.116116	0	-0.157229	0.423639	0.871114
hsa-miR-4721	chr16:28855248_28855269	0	0	0	0	0	0	0.812812	0	0	0	0	0	0	0	0	0	0.116116	0	-0.157229	0.423639	0.871114
hsa-miR-4729	chr17:57443453_57443474	0	0	0	0	0	0	0.812812	0	0	0	0	0	0	0	0	0	0.116116	0	-0.157229	0.423639	0.871114
hsa-miR-6790-5p	chr19:6392972_6392994	0	0	0	0	0	0	0.812812	0	0	0	0	0	0	0	0	0	0.116116	0	-0.157229	0.423639	0.871114
hsa-miR-4778-3p	chr2:66585389_66585410	0	0	0	0	0	0	0.812812	0	0	0	0	0	0	0	0	0	0.116116	0	-0.157229	0.423639	0.871114
hsa-miR-548x-5p	chr21:20058453_20058475	0	0	0	0	0	0	0.812812	0	0	0	0	0	0	0	0	0	0.116116	0	-0.157229	0.423639	0.871114
hsa-miR-2115-5p	chr3:48357908_48357929	0	0	0	0	0	0	0.812812	0	0	0	0	0	0	0	0	0	0.116116	0	-0.157229	0.423639	0.871114
hsa-miR-548g-5p	chr4:148265833_148265855	0	0	0	0	0	0	0.812812	0	0	0	0	0	0	0	0	0	0.116116	0	-0.157229	0.423639	0.871114
hsa-miR-4637	chr5:14826041_14826062	0	0	0	0	0	0	0.812812	0	0	0	0	0	0	0	0	0	0.116116	0	-0.157229	0.423639	0.871114
hsa-miR-548aj-5p	chrX:37883202_37883224	0	0	0	0	0	0	0.812812	0	0	0	0	0	0	0	0	0	0.116116	0	-0.157229	0.423639	0.871114
hsa-miR-2278	chr9:97572259_97572280	0	4.17578	5.27047	5.37186	1.15799	0	3.25125	2.36106	5.61345	3.88296	0.968013	2.96068	6.10327	2.93754	3.09568	7.31167	2.74677	3.91492	0.331748	0.424719	0.871114
hsa-miR-6738-3p	chr1:155921064_155921087	0	2.08789	6.32457	4.47655	6.94796	6.62646	4.06406	4.2499	4.21009	1.29432	0.968013	1.48034	5.34037	4.4063	4.12758	4.06204	4.36107	3.34877	-0.294141	0.42486	0.871114
hsa-miR-3198	chr12:54625191_54625212,chr22:18246956_18246977	1.98295	1.04394	1.05409	3.58124	5.78996	1.10441	3.25125	3.77769	4.21009	1.29432	0	4.44102	3.81455	2.93754	6.70731	3.24963	2.54398	3.38135	0.331678	0.425051	0.871114
hsa-miR-2277-3p	chr5:92956416_92956436	0	3.13183	10.5409	0.89531	4.63197	3.31323	7.31531	7.08317	8.42018	6.4716	3.87205	0	7.62909	4.4063	3.09568	11.3737	4.26123	5.81687	0.329752	0.425531	0.871114
hsa-miR-99a-3p	chr21:17911458_17911479	67.4204	103.351	146.519	55.5092	67.1636	75.0998	120.296	100.581	112.269	98.3683	118.098	82.899	83.92	76.3759	104.737	147.858	90.7656	102.79	0.17039	0.425862	0.871114
hsa-miR-6715a-3p	chr10:114059418_114059438	0	0	1.05409	0	0	0	0	0.944423	0	1.29432	0	0	0	0	1.54784	0	0.150585	0.420732	0.31856	0.42621	0.871114
hsa-miR-4660	chr8:8905963_8905985	1.98295	3.13183	1.05409	6.26717	0	5.52205	2.43844	3.30548	5.61345	0	1.93603	0	0	1.46877	3.61163	1.62482	2.91379	1.95113	-0.363971	0.427079	0.871114
hsa-miR-4796-3p	chr3:114462299_114462320	0	0	0	0	1.15799	1.10441	0	1.41663	0	1.29432	0	0	0.762909	0	1.03189	0.406204	0.3232	0.545774	0.367266	0.428379	0.871114
hsa-miR-548n	chr7:34980416_34980437	0	4.17578	4.21638	3.58124	1.15799	1.10441	6.5025	3.77769	7.01682	0	0.968013	2.96068	6.86618	7.34384	3.61163	6.09306	2.96261	4.2931	0.328285	0.428963	0.871114
hsa-miR-138-1-3p	chr3:44155766_44155787	0	9.3955	2.10819	1.79062	1.15799	4.41764	4.87687	2.83327	2.80673	1.29432	1.93603	2.96068	1.52582	4.4063	3.09568	3.24963	3.3924	2.67872	-0.319922	0.429404	0.871114
hsa-miR-4500	chr13:88270926_88270942	0	0	0	0	0	0	0	0	0	0	0	0	0	0	0.515947	0.406204	0	0.102461	0.207664	0.42947	0.871114
hsa-miR-5189-5p	chr16:88535351_88535374	0	0	0	0	0	0	0	0	0	0	0	0	0	0	0.515947	0.406204	0	0.102461	0.207664	0.42947	0.871114
hsa-miR-5011-3p	chr18:64748882_64748903	0	0	0	0	0	0	0	0	0	0	0	0	0	0	0.515947	0.406204	0	0.102461	0.207664	0.42947	0.871114
hsa-miR-6893-5p	chr8:145660977_145660997	0	0	0	0	0	0	0	0	0	0	0	0	0	0	0.515947	0.406204	0	0.102461	0.207664	0.42947	0.871114
hsa-miR-3659	chr1:38554961_38554981	1.98295	19.835	6.32457	5.37186	0	0	1.62562	6.13875	12.6303	9.06024	3.87205	5.92136	11.4436	2.93754	7.22326	6.09306	5.01999	7.2578	0.348236	0.431452	0.873369
hsa-miR-4686	chr11:2194302_2194324	1.98295	0	0	2.68593	0	2.20882	0.812812	0.944423	0	0	0.968013	0	0	2.93754	0	0.812408	1.09865	0.629153	-0.374245	0.431559	0.873369
hsa-miR-1185-2-3p	chr14:101510587_101510608	305.375	14.6152	25.2983	136.087	12.7379	5.52205	354.386	21.2495	7.01682	104.84	164.562	458.905	133.509	60.2195	278.095	523.191	122.003	194.621	0.373326	0.432355	0.873992
hsa-miR-6794-5p	chr19:12963079_12963098	1.98295	13.5713	2.10819	2.68593	5.78996	1.10441	8.94094	4.2499	5.61345	7.76592	0.968013	1.48034	3.81455	5.87507	1.54784	4.87445	5.1691	4.02106	-0.325975	0.433549	0.874634
hsa-miR-4759	chr21:28326284_28326304	0	0	0	0	0	0	0	0.472212	0	0	0	0	0	0	0	0.406204	0	0.0976017	0.203923	0.434317	0.874634
hsa-miR-6844	chr8:125520756_125520776	0	0	0	0	0	1.10441	0	0	0	0	0	0	2.28873	0	0.515947	0.812408	0.157773	0.401898	0.312785	0.434654	0.874634
hsa-miR-433-5p	chr14:101348234_101348255	63.4545	1.04394	0	27.7546	1.15799	0	78.03	1.41663	2.80673	24.5921	58.0808	96.222	15.2582	23.5003	65.0093	104.801	24.4916	43.5207	0.37154	0.435538	0.874634
hsa-miR-1273h-3p	chr16:24214507_24214528	0	7.30761	6.32457	0	1.15799	4.41764	21.9459	9.44423	12.6303	2.58864	0	2.96068	15.2582	14.6877	11.3508	13.8109	5.87911	9.19238	0.36587	0.436144	0.874634
hsa-miR-7976	chr3:127306001_127306019	11.8977	12.5273	15.8114	12.5343	2.31599	7.73087	21.9459	10.3887	11.2269	10.3546	11.6162	5.92136	12.9695	8.81261	9.28705	11.3737	12.1091	10.2167	-0.226687	0.43635	0.874634
hsa-miR-589-3p	chr7:5535465_5535488	3.96591	1.04394	4.21638	0	1.15799	3.31323	0.812812	0.944423	0	1.29432	3.87205	7.4017	0.762909	5.87507	2.06379	4.46824	2.07289	2.96472	0.355143	0.43671	0.874634
hsa-miR-1229-5p	chr5:179225323_179225346	1.98295	0	0	0	0	1.10441	1.62562	0.472212	0	0	1.93603	0	0	0	0	0	0.673284	0.267582	-0.331597	0.43711	0.874634
hsa-miR-4511	chr15:66011635_66011656	0	0	0	3.58124	1.15799	3.31323	0.812812	0	2.80673	1.29432	0	0	2.28873	0	0.515947	0.406204	1.26647	0.812436	-0.370585	0.437168	0.874634
hsa-miR-6806-3p	chr19:58846096_58846117	9.91476	10.4394	5.27047	4.47655	9.26394	12.1485	7.31531	11.8053	8.42018	2.58864	6.77609	4.44102	6.86618	8.81261	3.61163	6.49926	8.40414	6.64677	-0.248026	0.43765	0.874634
hsa-miR-133a-3p	chr18:19405673_19405694,chr20:61162177_61162198	63.4545	45.9336	82.2194	51.928	41.6877	215.36	47.9559	19.3607	44.9076	56.9501	85.1851	100.663	35.0938	79.3135	111.445	23.5598	78.3627	61.8309	-0.28467	0.43805	0.874634
hsa-miR-605-3p	chr10:53059383_53059404	3.96591	1.04394	1.05409	0.89531	5.78996	7.73087	4.87687	1.41663	1.40336	3.88296	5.80808	2.96068	4.57746	0	2.57974	0.812408	3.62242	2.60459	-0.338054	0.438614	0.874782
hsa-miR-134-3p	chr14:101521069_101521091	27.7613	2.08789	0	15.2203	3.47398	2.20882	11.3794	1.41663	0	10.3546	22.2643	23.6854	8.392	5.87507	13.9306	34.1211	8.87595	13.3377	0.363986	0.43983	0.875204
hsa-miR-1298-3p	chrX:113949721_113949741	204.244	18.791	10.5409	24.1734	105.377	7.73087	0	5.66654	50.5211	124.255	60.0168	0	6.86618	2.93754	1.03189	17.4668	52.9797	29.8624	-0.367039	0.440107	0.875204
hsa-miR-5690	chr6:35632537_35632557	0	0	2.10819	0.89531	0	0	3.25125	0.944423	2.80673	0	1.93603	2.96068	0.762909	1.46877	2.06379	1.62482	0.893536	1.61868	0.362088	0.44032	0.875204
hsa-miR-3161	chr11:48118343_48118365	3.96591	3.13183	0	1.79062	0	0	0	0	0	11.6489	5.80808	13.3231	0	0	0	0	1.26977	3.42	0.31371	0.440965	0.875204
hsa-miR-6883-3p	chr17:8048312_8048333	5.94886	3.13183	3.16228	1.79062	3.47398	1.10441	1.62562	0.472212	0	0	3.87205	4.44102	0	0	2.06379	4.87445	2.89109	1.74706	-0.35666	0.441509	0.875204
hsa-miR-302c-5p	chr4:113569558_113569579	0	0	0	0	0	0	0	0	0	0	0	0	0	0	0	2.43722	0	0.270803	0.189155	0.44176	0.875204
hsa-miR-30b-3p	chr8:135812775_135812796	23.7954	19.835	17.9196	13.4297	23.1599	23.1926	21.9459	17.4718	19.6471	18.1205	14.5202	13.3231	22.8873	22.0315	19.09	15.842	20.4683	18.1037	-0.154617	0.443039	0.876766
hsa-miR-4476	chr9:36893463_36893484	0	0	0	0	0	0	0	0	0	0	0	2.96068	0	0	0	0	0	0.328964	0.188078	0.443895	0.877489
hsa-miR-3690	chrX:1412820_1412842,chrY:1362820_1362842	9.91476	0	0	8.9531	3.47398	5.52205	1.62562	2.36106	0	3.88296	11.6162	1.48034	0.762909	0	0	2.03102	4.21279	2.45938	-0.365713	0.444749	0.877697
hsa-miR-374b-5p	chrX:73438422_73438443	1340.48	2113.99	5293.67	1259.7	1268	2355.71	2825.34	3052.85	3093.01	1879.35	1988.3	2670.53	2645.01	3298.85	2033.86	4296.01	2350.98	2773.09	0.215245	0.445035	0.877697
hsa-miR-34b-5p	chr11:111383675_111383697	0	0	0	1.79062	3.47398	0	0.812812	0.944423	0	0	0	0	0	2.93754	0	0.406204	0.868202	0.476463	-0.344861	0.445647	0.877697
hsa-miR-33a-5p	chr22:42296953_42296973	1.98295	37.582	41.1097	11.639	20.8439	18.775	63.3994	33.0548	64.5547	16.8262	12.5842	41.4495	28.2276	36.7192	22.1857	74.3353	27.9046	36.6597	0.297951	0.446387	0.877697
hsa-miR-4764-5p	chr22:33832626_33832646	0	0	3.16228	1.79062	0	0	1.62562	0.472212	4.21009	3.88296	0.968013	2.96068	0.762909	0	1.54784	1.21861	0.93979	1.78037	0.360138	0.446544	0.877697
hsa-miR-377-5p	chr14:101528393_101528414	192.346	2.08789	3.16228	98.4842	16.2119	2.20882	142.242	6.61096	7.01682	80.2478	133.586	192.444	61.0327	63.157	140.338	251.034	65.2491	103.941	0.362716	0.446943	0.877697
hsa-miR-520a-3p	chr19:54194187_54194208	0	0	0	0	2.31599	0	3.25125	0	0	0	1.93603	5.92136	0	10.2814	0	0.812408	0.795319	2.10568	0.321278	0.447956	0.878721
hsa-miR-592	chr7:126698202_126698223	49.5738	137.801	329.932	14.325	113.483	30.9235	138.991	105.775	360.664	139.786	49.3686	75.4973	156.396	233.534	120.732	152.326	116.433	154.898	0.309958	0.44891	0.879044
hsa-miR-548s	chr2:11907621_11907643	0	0	2.10819	1.79062	0	2.20882	0	1.88885	2.80673	0	0.968013	2.96068	4.57746	0	0	0.812408	0.872519	1.55713	0.361673	0.449654	0.879044
hsa-miR-6840-3p	chr7:99954319_99954340	0	0	0	0	1.15799	0	0.812812	0	0	0	0	0	0.762909	0	0	0	0.281544	0.0847677	-0.260318	0.450013	0.879044
hsa-miR-3157-3p	chr10:97824078_97824099	3.96591	12.5273	8.43276	0.89531	0	7.73087	1.62562	0	8.42018	2.58864	0	2.96068	0	0	10.3189	2.43722	5.0254	2.96952	-0.361028	0.450086	0.879044
hsa-miR-551b-5p	chr3:168269663_168269684	43.625	129.449	140.195	22.3828	68.3216	51.9072	88.5965	137.886	123.496	36.2409	10.6481	128.79	179.284	69.0321	98.5459	114.956	77.7824	99.8753	0.288397	0.451147	0.879833
hsa-miR-615-3p	chr12:54427794_54427815	642.477	8552	2406.5	4181.1	9361.21	29034.9	7784.3	669.124	29.4706	2032.08	9591.07	59534.8	15770.1	29492.9	8599.81	3267.1	8851.79	14331.8	0.359999	0.451474	0.879833
hsa-miR-3150a-5p	chr8:96085153_96085174	5.94886	13.5713	9.48685	17.9062	17.3699	16.5661	8.94094	14.1663	5.61345	22.0034	15.4882	26.6461	16.784	14.6877	15.4784	9.74889	12.8272	15.6241	0.20844	0.45334	0.881037
hsa-miR-487b-5p	chr14:101512806_101512827	81.3011	6.26367	2.10819	55.5092	2.31599	1.10441	122.735	2.83327	1.40336	41.4182	50.3367	136.191	55.6924	42.5943	81.5196	150.295	38.7625	62.476	0.357992	0.453973	0.881037
hsa-miR-4793-3p	chr3:48681634_48681656	0	2.08789	5.27047	0	1.15799	0	1.62562	5.66654	4.21009	0	0.968013	0	3.05164	0	4.12758	1.62482	1.44885	2.18319	0.354658	0.456541	0.881037
hsa-miR-370-5p	chr14:101377488_101377509	255.801	7.30761	5.27047	173.69	23.1599	2.20882	302.366	12.7497	0	78.9535	190.698	461.866	95.3637	118.97	249.718	450.48	109.972	184.311	0.3558	0.456962	0.881037
hsa-miR-3928-3p	chr22:31556048_31556069	9.91476	35.4941	21.0819	19.6968	19.6859	18.775	34.9509	25.4994	36.4874	28.475	14.5202	29.6068	29.7535	20.5628	20.1219	36.5584	22.7999	26.8428	0.18626	0.45744	0.881037
hsa-miR-3943	chr7:43190516_43190538	0	10.4394	30.5688	0	6.94796	1.10441	8.94094	10.8609	29.4706	10.3546	4.84006	2.96068	12.2065	19.094	6.19136	13.8109	8.28593	12.1988	0.340082	0.458122	0.881037
hsa-miR-4666a-3p	chr1:228649826_228649846	0	0	1.05409	0	0	0	0.812812	0	0	0	0	0	0.762909	0	0	0	0.266701	0.0847677	-0.254989	0.458283	0.881037
hsa-miR-30b-5p	chr8:135812813_135812834	345.034	309.008	1029.85	153.098	289.498	362.246	386.086	460.406	454.69	203.208	246.843	386.369	378.403	290.816	262.101	430.576	410.689	345.935	-0.220424	0.458928	0.881037
hsa-miR-454-5p	chr17:57215189_57215210	192.346	469.775	465.91	303.51	280.234	336.845	439.731	544.932	371.891	313.225	222.643	451.503	436.384	392.161	469.512	382.238	355.479	398.277	0.154232	0.45898	0.881037
hsa-miR-136-5p	chr14:101351053_101351075	1163.99	15.6592	14.7573	1039.46	82.2175	25.4014	1094.86	49.11	2.80673	427.125	777.314	2227.91	624.06	374.536	864.727	1988.37	490.906	815.106	0.354339	0.458983	0.881037
hsa-miR-550a-3-5p	chr7:29720405_29720424	11.8977	10.4394	6.32457	8.9531	6.94796	6.62646	7.31531	12.2775	19.6471	10.3546	2.90404	13.3231	9.15491	8.81261	9.28705	5.68686	8.3578	10.1609	0.227408	0.45932	0.881037
hsa-miR-218-2-3p	chr5:168195173_168195194	1.98295	0	1.05409	3.58124	1.15799	0	1.62562	2.83327	2.80673	3.88296	3.87205	0	0	0	1.03189	3.24963	1.34313	1.96406	0.347273	0.459541	0.881037
hsa-miR-6884-5p	chr17:38182636_38182657	1.98295	0	5.27047	1.79062	3.47398	1.10441	0	1.41663	5.61345	1.29432	0	4.44102	1.52582	7.34384	2.57974	2.43722	1.94606	2.96134	0.338555	0.459679	0.881037
hsa-miR-6827-5p	chr3:134086678_134086699	9.91476	8.35156	5.27047	21.4875	9.26394	12.1485	2.43844	9.44423	8.42018	12.9432	10.6481	5.92136	6.10327	8.81261	6.19136	5.28065	9.8393	8.19611	-0.249303	0.45977	0.881037
hsa-miR-5706	chr5:118490341_118490362	0	0	0	0	0	0	0	0	0	0	0	0	0	0	0	2.03102	0	0.225669	0.176689	0.459852	0.881037
hsa-miR-6505-3p	chr12:48526630_48526650	9.91476	13.5713	11.595	18.8015	10.4219	6.62646	11.3794	16.0552	14.0336	18.1205	12.5842	10.3624	9.91782	26.4378	3.09568	20.7164	11.7586	14.5915	0.24045	0.460271	0.881037
hsa-miR-1914-3p	chr20:62572827_62572848	1.98295	0	0	0.89531	1.15799	1.10441	2.43844	0.472212	0	0	0	1.48034	0.762909	1.46877	1.03189	0.812408	1.08273	0.669837	-0.352126	0.460959	0.881037
hsa-miR-6874-3p	chr7:5751471_5751493	0	0	0	0	2.31599	0	0	0.944423	2.80673	0	0	0	0	0	1.03189	1.21861	0.330855	0.666851	0.32554	0.46152	0.881037
hsa-miR-1343-3p	chr11:34963435_34963456	39.6591	25.0547	55.867	69.8342	56.7416	82.8307	40.6406	61.8597	33.6807	37.5353	62.9208	53.2922	50.352	48.4693	44.3714	24.7784	52.9469	46.3622	-0.182733	0.462026	0.881037
hsa-miR-3194-3p	chr20:50069449_50069470	0	0	1.05409	0	1.15799	0	0	0	0	0	0.968013	0	0	0	0	0	0.316013	0.107557	-0.255762	0.46215	0.881037
hsa-miR-3120-3p	chr1:172107998_172108018	1.98295	1.04394	1.05409	2.68593	3.47398	3.31323	3.25125	1.88885	7.01682	0	1.93603	2.96068	3.05164	4.4063	2.57974	5.28065	2.40077	3.23563	0.300716	0.463363	0.881037
hsa-miR-671-5p	chr7:150935535_150935557	267.699	189.998	322.553	257.849	276.76	363.351	180.444	203.523	188.051	297.693	323.316	279.784	183.098	208.565	174.906	299.779	265.522	239.857	-0.140324	0.463797	0.881037
hsa-miR-605-5p	chr10:53059348_53059370	5.94886	1.04394	3.16228	5.37186	3.47398	0	0.812812	0	2.80673	2.58864	4.84006	1.48034	3.81455	0	1.03189	0.812408	2.83053	1.93051	-0.340752	0.464114	0.881037
hsa-miR-6856-3p	chr9:133501729_133501750	3.96591	2.08789	2.10819	0.89531	1.15799	1.10441	0	0.944423	2.80673	3.88296	1.93603	1.48034	0.762909	4.4063	2.57974	1.21861	1.6171	2.22423	0.327144	0.464473	0.881037
hsa-miR-548c-5p	chr12:65016313_65016334	0	1.04394	0	0	2.31599	0	0	0.472212	0	0	0	1.48034	0	0	0	0	0.47999	0.21695	-0.288023	0.464896	0.881037
hsa-miR-548o-5p	chr20:37145212_37145233	0	1.04394	0	0	2.31599	0	0	0.472212	0	0	0	1.48034	0	0	0	0	0.47999	0.21695	-0.288023	0.464896	0.881037
hsa-miR-663a	chr20:26188879_26188900	0	2.08789	1.05409	0	1.15799	0	0	0.472212	0	1.29432	0	0	0	0	0	0.812408	0.614282	0.286549	-0.32802	0.466363	0.882882
hsa-miR-3924	chr10:59064249_59064270	0	0	0	0	2.31599	12.1485	0	1.88885	0	1.29432	3.87205	1.48034	0	0	0.515947	0	2.06636	1.00572	-0.319806	0.467643	0.883498
hsa-miR-6833-3p	chr6:32147633_32147653	5.94886	1.04394	1.05409	0.89531	3.47398	0	1.62562	1.88885	1.40336	2.58864	3.87205	4.44102	0.762909	4.4063	1.03189	2.84343	2.00597	2.58205	0.318085	0.467676	0.883498
hsa-miR-760	chr1:94312436_94312455	277.613	613.84	397.394	673.273	502.569	381.021	357.637	564.765	486.967	491.841	524.663	553.647	422.652	744.665	505.112	303.434	457.621	510.861	0.147746	0.468854	0.884788
hsa-miR-3180-3p	chr16:15005138_15005159,chr16:16403793_16403814,chr16:18496046_18496067	7.93181	10.4394	11.595	14.325	20.8439	17.6706	11.3794	12.7497	12.6303	18.1205	15.4882	13.3231	7.62909	8.81261	13.4146	5.68686	13.455	11.9839	-0.198687	0.469839	0.884835
hsa-miR-346	chr10:88024504_88024526	23.7954	59.5049	95.9226	70.7295	35.8978	35.3411	36.5766	118.053	67.3614	89.308	46.4646	38.4888	66.3731	47.0006	41.7917	33.7149	51.1097	60.9507	0.219349	0.469868	0.884835
hsa-miR-561-5p	chr2:189162244_189162265	17.8466	3.13183	14.7573	5.37186	5.78996	7.73087	1.62562	8.49981	4.21009	3.88296	7.7441	5.92136	6.86618	5.87507	4.12758	6.49926	8.03629	5.95849	-0.25963	0.470365	0.88484
hsa-miR-5189-3p	chr16:88535392_88535412	0	0	0	0	2.31599	2.20882	0	0	0	0	0	0	0.762909	0	0	1.21861	0.646401	0.220169	-0.285599	0.471389	0.88576
hsa-miR-4442	chr3:25706366_25706382	0	1.04394	0	0	0	0	0	0	0	0	0	1.48034	0.762909	0	1.54784	0	0.149135	0.421232	0.28215	0.471855	0.88576
hsa-miR-625-5p	chr14:65937834_65937854	13.8807	11.4834	10.5409	24.1734	17.3699	11.0441	9.75375	10.3887	9.82354	12.9432	19.3603	7.4017	9.91782	4.4063	21.6698	8.12408	14.0352	11.5595	-0.219155	0.473314	0.88576
hsa-miR-4640-5p	chr6:30858668_30858690	0	3.13183	3.16228	0	0	0	1.62562	2.83327	1.40336	2.58864	2.90404	0	3.05164	1.46877	2.06379	0	1.13139	1.81261	0.341108	0.47355	0.88576
hsa-miR-4438	chr2:214622846_214622866	0	0	0	0.89531	1.15799	0	0	0	0	0	0.968013	0	0	0	0	0	0.293329	0.107557	-0.247295	0.47595	0.88576
hsa-miR-3679-5p	chr2:134884701_134884723	0	1.04394	3.16228	0	0	0	0.812812	1.41663	2.80673	1.29432	0.968013	0	0	1.46877	1.54784	1.21861	0.717006	1.19121	0.339788	0.476615	0.88576
hsa-miR-4707-3p	chr14:23426166_23426187	0	1.04394	3.16228	0	3.47398	0	0	1.88885	0	0	0	0	0.762909	0	0	1.62482	1.09717	0.475175	-0.320955	0.477679	0.88576
hsa-miR-4671-3p	chr1:234442258_234442278	0	0	1.05409	0	0	1.10441	1.62562	2.36106	0	0	0.968013	0	3.05164	0	0.515947	0.812408	0.54059	0.856563	0.337641	0.47809	0.88576
hsa-miR-548as-3p	chr13:93142452_93142473	0	0	0	0	0	0	0	0	0	0	1.93603	0	0	0	0	0	0	0.215114	0.164164	0.479314	0.88576
hsa-miR-561-3p	chr2:189162279_189162300	0	0	0	0	0	0	0	0	0	0	1.93603	0	0	0	0	0	0	0.215114	0.164164	0.479314	0.88576
hsa-miR-6513-5p	chr2:219144887_219144909	0	0	0	0	0	0	0	0	0	0	1.93603	0	0	0	0	0	0	0.215114	0.164164	0.479314	0.88576
hsa-miR-5588-3p	chr3:184970998_184971016	0	0	0	0	0	0	0	0	0	0	1.93603	0	0	0	0	0	0	0.215114	0.164164	0.479314	0.88576
hsa-miR-433-3p	chr14:101348286_101348307	7913.97	222.36	104.355	8842.98	650.792	53.0117	10573.9	300.327	44.9076	4804.51	5590.27	18633	4282.21	4551.71	8811.34	12276.3	4051.62	6588.29	0.338307	0.479512	0.88576
hsa-miR-6802-3p	chr19:55751280_55751301	3.96591	1.04394	2.10819	1.79062	0	1.10441	4.87687	0.944423	4.21009	1.29432	1.93603	0	1.52582	2.93754	0.515947	1.62482	2.12714	1.66544	-0.317256	0.479615	0.88576
hsa-miR-4749-3p	chr19:50357889_50357908	0	0	1.05409	0	0	0	1.62562	0	0	1.29432	1.93603	1.48034	0	1.46877	0	1.62482	0.382817	0.867141	0.326262	0.479646	0.88576
hsa-miR-3117-3p	chr1:67094168_67094188	77.3352	70.9882	75.8948	62.6717	89.1654	67.369	59.3353	55.2488	129.109	55.6557	57.1127	57.7332	56.4553	104.283	70.1688	146.233	71.8228	81.3333	0.170861	0.479685	0.88576
hsa-miR-5006-5p	chr13:42142491_42142511	0	1.04394	0	0	0	0	0	0.944423	0	0	0	0	0	4.4063	0	0	0.149135	0.594525	0.244747	0.480649	0.88576
hsa-miR-3065-3p	chr17:79099726_79099748	3.96591	44.8896	53.7588	2.68593	11.5799	7.73087	57.7097	66.1096	25.2605	15.5318	6.77609	22.2051	45.7746	60.2195	22.7017	54.0251	26.0458	35.4004	0.307795	0.480779	0.88576
hsa-miR-3613-3p	chr13:50570562_50570585	0	2.08789	3.16228	2.68593	2.31599	3.31323	0.812812	4.72212	4.21009	0	2.90404	2.96068	2.28873	1.46877	2.06379	3.24963	2.05402	2.65198	0.292392	0.480925	0.88576
hsa-miR-6795-3p	chr19:15290094_15290114	0	0	0	0	0	1.10441	1.62562	1.41663	1.40336	0	0	0	0	0	1.03189	2.43722	0.390005	0.698791	0.323422	0.481241	0.88576
hsa-miR-876-3p	chr9:28863634_28863655	3.96591	2.08789	3.16228	2.68593	12.7379	27.6102	2.43844	2.83327	8.42018	7.76592	12.5842	5.92136	3.81455	4.4063	4.64352	3.65584	7.81266	6.00501	-0.299159	0.48253	0.88576
hsa-miR-27b-5p	chr9:97847745_97847766	150.704	57.417	53.7588	162.051	163.277	196.585	67.4634	54.7765	78.5883	346.878	146.17	39.9692	51.1149	33.7817	58.302	47.9321	121.608	95.2791	-0.277216	0.482536	0.88576
hsa-miR-3188	chr19:18392939_18392961	0	2.08789	0	2.68593	5.78996	6.62646	8.94094	3.77769	8.42018	5.17728	0.968013	1.48034	3.05164	11.7501	12.8987	1.62482	3.73303	5.46097	0.317606	0.482663	0.88576
hsa-miR-3148	chr8:29814834_29814855	3.96591	7.30761	4.21638	2.68593	3.47398	0	0.812812	10.3887	8.42018	3.88296	0.968013	1.48034	6.10327	1.46877	2.06379	2.84343	3.20895	4.17993	0.308904	0.482855	0.88576
hsa-miR-4781-3p	chr1:54519797_54519818	0	4.17578	0	0.89531	4.63197	0	1.62562	0.944423	0	1.29432	3.87205	0	0	2.93754	0.515947	0.406204	1.61838	1.10783	-0.335553	0.483232	0.88576
hsa-miR-4681	chr10:121137487_121137508	0	0	1.05409	0	0	0	0	0.944423	0	0	0	0	0	1.46877	1.03189	0	0.150585	0.382787	0.278349	0.48473	0.886264
hsa-miR-6830-5p	chr5:131553585_131553606	0	0	2.10819	0	0	1.10441	0	0	0	0	0.968013	0	0.762909	0	0	0	0.458943	0.192325	-0.273689	0.485254	0.886264
hsa-miR-4664-3p	chr8:144815259_144815280	3.96591	9.3955	13.7032	1.79062	10.4219	4.41764	5.68969	16.5274	2.80673	2.58864	3.87205	20.7247	16.0211	5.87507	7.73921	5.28065	7.05493	9.0484	0.280479	0.48588	0.886264
hsa-miR-548h-5p	chr14:64561802_64561823,chr16:11400348_11400369,chr17:13446914_13446935,chr6:132113314_132113335,chr8:26906443_26906464	17.8466	0	13.7032	4.47655	4.63197	8.83528	2.43844	4.72212	0	1.29432	5.80808	10.3624	2.28873	17.6252	3.09568	0	7.41886	5.02183	-0.329536	0.486702	0.886264
hsa-miR-5094	chr15:90393922_90393943	0	4.17578	5.27047	0	3.47398	2.20882	4.06406	2.83327	2.80673	0	0	2.96068	1.52582	0	5.15947	1.62482	2.74187	1.87898	-0.318854	0.487057	0.886264
hsa-miR-6761-5p	chr12:112237643_112237663	9.91476	1.04394	5.27047	0	0	0	0.812812	2.36106	0	1.29432	0.968013	2.96068	1.52582	2.93754	0	0.812408	2.43457	1.42887	-0.332605	0.487077	0.886264
hsa-miR-3152-3p	chr9:18573348_18573369	3.96591	0	0	0	1.15799	2.20882	0	0	0	1.29432	6.77609	1.48034	0	5.87507	1.54784	0	1.04753	1.88596	0.317063	0.488463	0.886264
hsa-miR-5188	chr12:125400156_125400178	1.98295	0	0	1.79062	0	0	0.812812	0	0	2.58864	0	0	0	0	0	0.406204	0.655198	0.33276	-0.295117	0.48861	0.886264
hsa-miR-3944-5p	chr10:135185125_135185145	0	1.04394	0	0	0	0	0	0.472212	1.40336	0	0	0	0	1.46877	0.515947	0	0.149135	0.428921	0.286372	0.488821	0.886264
hsa-miR-340-5p	chr5:179442361_179442382	6724.19	37035	94159.1	7193.82	8165.01	14863.1	35996.2	44890.3	51367.3	11151.9	8917.33	53312.9	40480	46120.8	29252.1	58405.6	29162.4	38210.9	0.289394	0.488915	0.886264
hsa-miR-6716-3p	chr11:118514766_118514787	59.4886	64.7246	43.2179	62.6717	46.3197	51.9072	50.3944	56.1932	53.3278	42.7125	41.6245	44.4102	35.8567	66.0946	54.1744	54.0251	54.1034	49.8243	-0.109259	0.488956	0.886264
hsa-miR-1976	chr1:26881065_26881084	1.98295	2.08789	3.16228	1.79062	0	0	0.812812	0	0	1.29432	0.968013	2.96068	0	0	2.57974	0.406204	1.40522	0.912105	-0.329921	0.490594	0.887421
hsa-miR-488-3p	chr1:176998510_176998530	11.8977	11.4834	22.136	5.37186	5.78996	5.52205	4.06406	7.55539	5.61345	3.88296	2.90404	0	6.10327	17.6252	14.9625	6.09306	9.46643	7.19332	-0.277735	0.49126	0.887421
hsa-miR-6784-3p	chr17:43191735_43191756	0	0	1.05409	0	0	0	1.62562	0	0	0	0	1.48034	0	0	0	0.406204	0.382817	0.209616	-0.272415	0.491417	0.887421
hsa-miR-138-5p	chr16:56892439_56892461,chr3:44155726_44155748	21.8125	107.526	129.654	25.964	22.0019	19.8794	98.3503	90.6646	178.227	47.8898	50.3367	29.6068	48.8262	116.033	51.5947	82.0532	60.7411	77.248	0.267882	0.491934	0.887421
hsa-miR-3942-5p	chr15:35664522_35664543	0	0	0	0	0	0	0.812812	0.944423	0	0	0	0	0.762909	0	0	0.812408	0.116116	0.279971	0.273701	0.492074	0.887421
hsa-miR-1273h-5p	chr16:24214469_24214489	3.96591	1.04394	2.10819	0	0	1.10441	5.68969	2.83327	2.80673	1.29432	1.93603	1.48034	3.05164	4.4063	3.61163	2.03102	1.98745	2.6057	0.297749	0.493701	0.889247
hsa-miR-767-5p	chrX:151561953_151561975	255.801	466.643	275.119	510.327	231.599	257.327	291.8	235.634	373.295	643.277	445.286	248.697	313.556	351.036	324.531	375.739	326.945	367.894	0.157039	0.494695	0.889247
hsa-miR-509-3p	chrX:146340293_146340314,chrX:146341180_146341201,chrX:146342068_146342089	9.91476	2.08789	2.10819	14.325	3.47398	12.1485	0.812812	1.88885	1.40336	9.06024	9.68013	0	3.05164	4.4063	10.3189	0.812408	6.41016	4.51354	-0.312025	0.495875	0.889247
hsa-miR-3193	chr20:30194989_30195010	3.96591	1.04394	0	2.68593	0	0	1.62562	0.944423	4.21009	0	0	0	0.762909	0	1.03189	0.406204	1.33163	0.81728	-0.324218	0.498049	0.889247
hsa-miR-3152-5p	chr9:18573314_18573335	45.6079	4.17578	7.37866	20.5921	26.6338	24.297	1.62562	2.83327	2.80673	23.2977	49.3686	57.7332	3.05164	85.1885	9.28705	7.71787	18.6159	26.8094	0.31636	0.49909	0.889247
hsa-miR-4644	chr6:170639901_170639923	0	1.04394	1.05409	0.89531	1.15799	0	0.812812	0.472212	0	1.29432	0.968013	0	0.762909	1.46877	0	0	0.709165	0.551802	-0.319991	0.501505	0.889247
hsa-miR-5585-5p	chr1:32552550_32552571	0	0	0	0	0	0	0	0	0	0	0	0	1.52582	0	0	0	0	0.169535	0.14983	0.501893	0.889247
hsa-miR-4710	chr14:105144060_105144077	0	0	0	0	0	0	0	0	0	0	0	0	1.52582	0	0	0	0	0.169535	0.14983	0.501893	0.889247
hsa-miR-6800-3p	chr19:50335333_50335353	3.96591	0	0	0	0	0	3.25125	0	0	0	0.968013	0	0	2.93754	0.515947	0	1.03102	0.491277	-0.278043	0.502057	0.889247
hsa-miR-652-3p	chrX:109298617_109298637	747.573	1006.36	1317.62	766.386	544.257	506.924	904.66	751.289	945.867	960.385	1047.39	1504.02	680.515	894.48	680.534	826.219	827.683	921.189	0.14464	0.502822	0.889247
hsa-miR-6788-5p	chr18:10759622_10759642	1.98295	0	0	0.89531	2.31599	1.10441	0	0.472212	1.40336	1.29432	0	0	1.52582	0	0	0	0.899808	0.521746	-0.314517	0.502976	0.889247
hsa-miR-6734-5p	chr1:43830359_43830381	3.96591	0	2.10819	1.79062	1.15799	1.10441	0	0	0	1.29432	0	0	1.52582	0	2.06379	1.62482	1.44673	0.723194	-0.31934	0.50462	0.889247
hsa-miR-149-5p	chr2:241395432_241395454	6258.2	10375.8	16816	3452.32	4248.68	3756.1	11908.5	11699	14298.9	7192.53	4536.11	7207.77	9200.69	12115.9	8593.61	11270.9	8116.51	9568.38	0.208537	0.5047	0.889247
hsa-miR-3128	chr2:178120712_178120734	1.98295	0	1.05409	0	2.31599	0	0	1.88885	0	1.29432	0	0	2.28873	0	0.515947	2.43722	0.764719	0.936118	0.317381	0.505253	0.889247
hsa-miR-5699-3p	chr10:687639_687660	5.94886	15.6592	5.27047	0	3.47398	6.62646	7.31531	7.55539	4.21009	6.4716	2.90404	5.92136	16.0211	10.2814	5.15947	12.1861	6.32775	7.85673	0.263444	0.508297	0.889247
hsa-miR-519a-3p	chr19:54255703_54255724,chr19:54265651_54265672	0	1.04394	0	1.79062	0	0	0	0.472212	0	0	0	4.44102	1.52582	1.46877	0	0.406204	0.404938	0.92378	0.302846	0.508588	0.889247
hsa-miR-4791	chr3:19356399_19356416	41.642	31.3183	64.2998	22.3828	57.8996	27.6102	52.02	41.0824	47.7143	32.358	28.0724	34.0478	21.3615	60.2195	18.5741	50.7755	42.4533	37.1339	-0.18303	0.508624	0.889247
hsa-miR-624-5p	chr14:31483912_31483933	1.98295	3.13183	2.10819	0	1.15799	2.20882	5.68969	1.41663	2.80673	3.88296	5.80808	1.48034	2.28873	7.34384	0	5.28065	2.32564	3.36755	0.297266	0.51196	0.889247
hsa-miR-668-3p	chr14:101521637_101521659	118.977	4.17578	6.32457	74.3108	6.94796	1.10441	160.937	7.55539	0	69.8932	64.8568	205.767	56.4553	33.7817	116.604	182.386	53.2539	81.9221	0.31352	0.512368	0.889247
hsa-miR-301a-3p	chr17:57228510_57228532	11.8977	55.3291	110.68	14.325	17.3699	64.0557	48.7687	73.1928	96.8321	15.5318	15.4882	82.899	76.2909	54.3444	27.3452	83.2718	46.0609	58.3551	0.260658	0.51309	0.889247
hsa-miR-551b-3p	chr3:168269702_168269722	39.6591	46.9775	103.301	6.26717	16.2119	12.1485	79.6556	59.0265	77.185	22.0034	7.7441	75.4973	60.2698	73.4384	32.5047	97.0827	43.4602	56.0835	0.272441	0.513455	0.889247
hsa-miR-6792-5p	chr19:7682325_7682345	0	1.04394	0	0	2.31599	0	0	0.472212	0	0	0	0	0	0	1.03189	0	0.47999	0.167123	-0.257729	0.514368	0.889247
hsa-miR-29c-5p	chr1:207975248_207975269	35.6932	21.9228	34.7851	11.639	15.0539	22.0882	31.6997	32.1104	28.0673	22.0034	12.5842	34.0478	22.1244	44.063	40.2439	19.0916	24.6974	28.2595	0.182103	0.514737	0.889247
hsa-miR-3170	chr13:98860787_98860808	0	1.04394	1.05409	2.68593	5.78996	2.20882	1.62562	2.83327	1.40336	3.88296	0.968013	4.44102	0.762909	0	0	0.406204	2.05834	1.63308	-0.303702	0.516263	0.889247
hsa-miR-1285-5p	chr7:91833381_91833401	1.98295	5.21972	6.32457	8.9531	8.10595	9.93969	1.62562	4.72212	18.2437	11.6489	6.77609	4.44102	9.91782	7.34384	5.67542	2.43722	6.02166	7.91179	0.244854	0.516617	0.889247
hsa-miR-301a-5p	chr17:57228548_57228569	176.483	559.554	1030.9	221.142	288.34	416.362	550.274	740.428	597.833	245.921	225.547	719.445	604.987	659.477	463.836	677.142	463.294	548.291	0.210148	0.516845	0.889247
hsa-miR-7106-5p	chr12:113596958_113596977	1.98295	0	0	0	0	1.10441	0	0.472212	0	0	0	0	0	0	0.515947	0	0.441052	0.109795	-0.250978	0.517191	0.889247
hsa-miR-3919	chr3:159000489_159000509	0	0	1.05409	0	1.15799	0	0	0	0	0	0	0	0	1.46877	0	0	0.316013	0.163196	-0.227471	0.517862	0.889247
hsa-miR-597-5p	chr8:9599197_9599218	0	2.08789	3.16228	0	0	0	1.62562	0.944423	4.21009	0	1.93603	0	3.81455	1.46877	1.54784	0.406204	0.982257	1.59199	0.307536	0.519251	0.889247
hsa-miR-4761-3p	chr22:19951337_19951357	0	0	0	0	0	0	0	0	0	0	0	0	0	0	0	1.21861	0	0.135401	0.138518	0.520089	0.889247
hsa-miR-374a-5p	chrX:73507160_73507181	75.3522	158.68	357.338	156.679	120.431	269.476	164.188	280.494	221.731	100.957	116.162	248.697	366.959	146.877	144.465	334.712	186.021	217.895	0.200497	0.520112	0.889247
hsa-miR-6758-3p	chr12:57906514_57906533	0	5.21972	2.10819	1.79062	2.31599	2.20882	1.62562	1.41663	0	1.29432	0	1.48034	0	4.4063	2.57974	3.24963	2.18128	1.603	-0.29154	0.520151	0.889247
hsa-miR-520g-3p	chr19:54225474_54225497	0	0	0	0	2.31599	0	1.62562	0.944423	0	1.29432	0.968013	0	3.05164	0	0	2.03102	0.563087	0.921046	0.301701	0.520289	0.889247
hsa-miR-6777-5p	chr17:17716832_17716854	0	0	0	0	0	3.31323	4.87687	1.41663	1.40336	0	1.93603	10.3624	0	1.46877	2.57974	0.406204	1.17001	2.17479	0.303332	0.520465	0.889247
hsa-miR-552-3p	chr1:35135215_35135235	11.8977	17.7471	11.595	4.47655	4.63197	0	31.6997	8.0276	18.2437	14.2375	9.68013	14.8034	23.6502	13.2189	13.4146	18.2792	11.7211	14.8395	0.253429	0.520572	0.889247
hsa-miR-1247-5p	chr14:102026699_102026720	148.721	853.947	1933.21	47.4515	171.383	128.111	317.81	1008.17	583.799	78.9535	148.106	235.374	624.06	149.814	149.109	429.764	514.376	378.572	-0.291421	0.520964	0.889247
hsa-miR-127-5p	chr14:101349338_101349359	1685.51	22.9668	18.9737	803.989	45.1617	7.73087	1403.73	35.8881	5.61345	641.982	1330.05	2053.23	429.518	443.568	1061.3	2062.7	569.723	895.984	0.306242	0.521673	0.889247
hsa-miR-4501	chr13:97079483_97079503	0	0	0	0	3.47398	0	0.812812	0.472212	2.80673	0	1.93603	1.48034	0	2.93754	1.03189	0	0.612399	1.18497	0.30037	0.522447	0.889247
hsa-miR-4690-5p	chr11:65403781_65403802	0	0	0	0	0	0	0	0	0	0	0	1.48034	0	0	0	0	0	0.164482	0.137331	0.524503	0.889247
hsa-miR-7975	chr19:55634593_55634610	0	0	0	0	0	0	0	0	0	0	0	1.48034	0	0	0	0	0	0.164482	0.137331	0.524503	0.889247
hsa-miR-6816-3p	chr22:20102216_20102233	0	0	0	0	0	0	0	0	0	0	0	1.48034	0	0	0	0	0	0.164482	0.137331	0.524503	0.889247
hsa-miR-1204	chr8:128808211_128808231	0	0	0	0	0	0	0	0	0	0	0	1.48034	0	0	0	0	0	0.164482	0.137331	0.524503	0.889247
hsa-miR-3937	chrX:39520530_39520552	0	0	0	0	0	0	0	0	0	0	0	1.48034	0	0	0	0	0	0.164482	0.137331	0.524503	0.889247
hsa-miR-21-5p	chr17:57918634_57918655	184329	90971.4	173142	95911.9	364716	174187	130829	176717	158948	89198	118895	175592	118537	152304	172612	214246	173441	153005	-0.166158	0.525045	0.889247
hsa-miR-6890-3p	chr3:49137287_49137306	3.96591	0	0	0	0	0	0	0	0	1.29432	0	0	0	0	0	0	0.566558	0.143813	-0.184299	0.52513	0.889247
hsa-miR-6771-5p	chr16:50326532_50326553	0	0	0	0	0	0	0	0	0	0	0	0	0	1.46877	0	0	0	0.163196	0.136916	0.525196	0.889247
hsa-miR-6785-3p	chr17:73494689_73494709	0	0	0	0	0	0	0	0	0	0	0	0	0	1.46877	0	0	0	0.163196	0.136916	0.525196	0.889247
hsa-miR-498	chr19:54177484_54177506	0	0	0	0	0	0	0	0	0	0	0	0	0	1.46877	0	0	0	0.163196	0.136916	0.525196	0.889247
hsa-miR-523-3p	chr19:54201691_54201713	0	0	0	0	0	0	0	0	0	0	0	0	0	1.46877	0	0	0	0.163196	0.136916	0.525196	0.889247
hsa-miR-4274	chr4:7461818_7461835	0	0	0	0	0	0	0	0	0	0	0	0	0	1.46877	0	0	0	0.163196	0.136916	0.525196	0.889247
hsa-miR-378h	chr5:154209026_154209046	0	0	0	0	0	0	0	0	0	0	0	0	0	1.46877	0	0	0	0.163196	0.136916	0.525196	0.889247
hsa-miR-5687	chr5:54804687_54804708	0	0	0	0	0	0	0	0	0	0	0	0	0	1.46877	0	0	0	0.163196	0.136916	0.525196	0.889247
hsa-miR-3925-3p	chr6:36590223_36590243	0	0	0	0	0	0	0	0	0	0	0	0	0	1.46877	0	0	0	0.163196	0.136916	0.525196	0.889247
hsa-miR-653-3p	chr7:93112096_93112117	3.96591	63.6806	79.0571	15.2203	38.2138	17.6706	79.6556	68.9429	28.0673	1.29432	7.7441	45.8905	32.0422	27.9066	32.5047	48.3383	42.4948	32.5256	-0.274871	0.525899	0.889247
hsa-miR-505-5p	chrX:139006355_139006376	61.4715	248.459	109.626	248.896	125.063	130.32	99.9759	156.302	99.6388	88.0137	94.8652	168.759	148.767	161.564	154.784	88.9587	146.259	129.073	-0.169712	0.526525	0.889247
hsa-miR-3127-5p	chr2:97464025_97464047	15.8636	12.5273	8.43276	21.4875	17.3699	13.2529	9.75375	13.2219	16.8404	20.7091	7.7441	14.8034	11.4436	5.87507	12.8987	9.34269	14.0982	12.5421	-0.169225	0.52658	0.889247
hsa-miR-7641	chr11:104123325_104123343,chr14:76070554_76070572	63.4545	37.582	18.9737	80.5779	140.117	37.5499	52.8328	25.4994	14.0336	63.4217	37.7525	13.3231	23.6502	186.534	39.212	35.7459	61.584	48.7969	-0.259942	0.526624	0.889247
hsa-miR-4669	chr9:137271295_137271316	0	0	0	5.37186	0	0	0	0	0	6.4716	2.90404	2.96068	0	0	4.12758	0	0.767409	1.82932	0.253859	0.527036	0.889247
hsa-miR-4666a-5p	chr1:228649784_228649804	0	0	0	0	0	0	0	0	1.40336	0	0	0	0	0	0	0	0	0.155929	0.134503	0.52925	0.889247
hsa-miR-6769a-3p	chr16:4721371_4721391	0	0	0	0	0	0	0	0	1.40336	0	0	0	0	0	0	0	0	0.155929	0.134503	0.52925	0.889247
hsa-miR-4786-3p	chr2:240882440_240882461	0	0	0	0	0	0	0	0	1.40336	0	0	0	0	0	0	0	0	0.155929	0.134503	0.52925	0.889247
hsa-miR-6824-3p	chr3:48671069_48671089	0	0	0	0	0	0	0	0	1.40336	0	0	0	0	0	0	0	0	0.155929	0.134503	0.52925	0.889247
hsa-miR-4802-3p	chr4:40504068_40504090	0	0	0	0	0	0	0	0	1.40336	0	0	0	0	0	0	0	0	0.155929	0.134503	0.52925	0.889247
hsa-miR-449c-3p	chr5:54468103_54468125	0	0	0	0	0	0	0	0	1.40336	0	0	0	0	0	0	0	0	0.155929	0.134503	0.52925	0.889247
hsa-miR-6836-3p	chr7:2297150_2297170	0	0	0	0	0	0	0	0	1.40336	0	0	0	0	0	0	0	0	0.155929	0.134503	0.52925	0.889247
hsa-miR-548d-5p	chr17:65467656_65467677,chr8:124360325_124360346	3.96591	1.04394	3.16228	3.58124	1.15799	3.31323	5.68969	5.19433	1.40336	3.88296	1.93603	5.92136	6.10327	2.93754	2.06379	4.87445	3.13061	3.81301	0.242122	0.530513	0.889247
hsa-miR-3688-3p	chr4:160049966_160049987,chr4:160050013_160050034	3.96591	5.21972	0	3.58124	10.4219	14.3573	6.5025	5.66654	5.61345	12.9432	9.68013	2.96068	3.05164	0	2.57974	1.62482	6.29266	4.90224	-0.274564	0.530613	0.889247
hsa-miR-548ao-3p	chr8:41128584_41128605	17.8466	14.6152	5.27047	11.639	11.5799	3.31323	7.31531	7.08317	19.6471	22.0034	21.2963	10.3624	9.91782	4.4063	7.73921	7.71787	10.2257	12.2415	0.217953	0.530865	0.889247
hsa-miR-1253	chr17:2651433_2651453	0	0	1.05409	0	0	0	0	0	2.80673	0	0	0	0	0	0.515947	0.406204	0.150585	0.41432	0.243317	0.532732	0.889247
hsa-miR-503-3p	chrX:133680361_133680383	0	2.08789	0	2.68593	5.78996	9.93969	0.812812	4.2499	0	2.58864	7.7441	0	0	1.46877	1.03189	1.21861	3.04518	2.03355	-0.298105	0.532888	0.889247
hsa-miR-585-5p	chr5:168690653_168690674	1.98295	0	0	1.79062	1.15799	2.20882	0	0	0	0	3.87205	0	0	0	0	0.812408	1.02006	0.520495	-0.275814	0.534228	0.889247
hsa-miR-92b-5p	chr1:155164987_155165008	210.193	3643.37	4173.16	530.919	1057.25	976.298	2882.23	3105.74	2245.38	724.819	364.941	3993.95	2979.16	2752.47	4002.2	1996.9	1924.77	2462.84	0.261395	0.535511	0.889247
hsa-miR-6793-5p	chr19:10939654_10939675	0	0	0	1.79062	2.31599	2.20882	2.43844	3.77769	2.80673	0	0.968013	4.44102	3.05164	0	0.515947	1.21861	1.25055	1.86441	0.290565	0.535752	0.889247
hsa-miR-6734-3p	chr1:43830319_43830341	0	0	0	0	0	0	0.812812	0	0	0	0	0	0.762909	1.46877	0	0.812408	0.116116	0.338232	0.241177	0.53629	0.889247
hsa-miR-4484	chr10:127508372_127508391	0	0	0	0	0	0	0	0	0	1.29432	0	0	0	0	0	0	0	0.143813	0.130224	0.536546	0.889247
hsa-miR-4507	chr14:106324294_106324313	0	0	0	0	0	0	0	0	0	1.29432	0	0	0	0	0	0	0	0.143813	0.130224	0.536546	0.889247
hsa-miR-2116-5p	chr15:59463428_59463448	0	0	0	0	0	0	0	0	0	1.29432	0	0	0	0	0	0	0	0.143813	0.130224	0.536546	0.889247
hsa-miR-3529-3p	chr15:89155087_89155110	0	0	0	0	0	0	0	0	0	1.29432	0	0	0	0	0	0	0	0.143813	0.130224	0.536546	0.889247
hsa-miR-4520b-5p	chr17:6558768_6558787	0	0	0	0	0	0	0	0	0	1.29432	0	0	0	0	0	0	0	0.143813	0.130224	0.536546	0.889247
hsa-miR-4520a-5p	chr17:6558801_6558820	0	0	0	0	0	0	0	0	0	1.29432	0	0	0	0	0	0	0	0.143813	0.130224	0.536546	0.889247
hsa-miR-521	chr19:54219901_54219922,chr19:54251943_54251964	0	0	0	0	0	0	0	0	0	1.29432	0	0	0	0	0	0	0	0.143813	0.130224	0.536546	0.889247
hsa-miR-4279	chr5:31936218_31936233	0	0	0	0	0	0	0	0	0	1.29432	0	0	0	0	0	0	0	0.143813	0.130224	0.536546	0.889247
hsa-miR-4536-3p	chrX:55477995_55478015,chrX:55477928_55477948	0	0	0	0	0	0	0	0	0	1.29432	0	0	0	0	0	0	0	0.143813	0.130224	0.536546	0.889247
hsa-miR-509-5p	chrX:146340329_146340349,chrX:146342104_146342124	1.98295	4.17578	0	6.26717	2.31599	12.1485	1.62562	5.19433	1.40336	5.17728	7.7441	0	0	1.46877	4.12758	0	4.07372	2.7906	-0.294292	0.537129	0.889247
hsa-miR-5000-5p	chr2:75317962_75317983	1.98295	0	1.05409	0	0	0	0.812812	0.472212	4.21009	2.58864	0	0	0	0	0	1.21861	0.54998	0.943284	0.283469	0.537256	0.889247
hsa-miR-6763-3p	chr12:133158627_133158647	0	2.08789	0	0	0	0	0.812812	0	1.40336	0	0	1.48034	0	4.4063	0	1.21861	0.414386	0.945402	0.27119	0.537953	0.889247
hsa-miR-599	chr8:100548879_100548898	0	0	1.05409	0.89531	0	0	0	0	0	0	0	0	0	1.46877	0	0	0.278486	0.163196	-0.215781	0.538509	0.889247
hsa-miR-509-3-5p	chrX:146341214_146341235	113.028	30.2744	28.4606	53.7186	93.7974	61.8469	19.5075	15.1108	23.8572	45.3012	57.1127	8.88203	56.4553	33.7817	151.688	5.68686	57.2334	44.2085	-0.262238	0.538583	0.889247
hsa-miR-29a-3p	chr7:130561507_130561528	206.227	345.546	548.129	130.715	379.822	165.661	273.105	442.462	286.286	94.4853	281.692	534.402	245.657	552.257	367.87	270.126	292.744	341.693	0.194274	0.539472	0.889247
hsa-miR-548az-5p	chr8:120337430_120337451	0	0	2.10819	1.79062	1.15799	1.10441	1.62562	0.472212	1.40336	0	1.93603	1.48034	0	0	1.03189	1.21861	1.11241	0.838049	-0.289816	0.540649	0.889247
hsa-miR-6507-3p	chr10:100684259_100684280	1.98295	0	0	0	4.63197	1.10441	0	0	0	2.58864	0.968013	0	0	0	1.54784	0	1.10276	0.567166	-0.267084	0.540997	0.889247
hsa-miR-5696	chr2:101925915_101925936	0	0	0	0	0	0	0.812812	0	1.40336	0	0.968013	0	0	1.46877	0	0	0.116116	0.426683	0.234003	0.541579	0.889247
hsa-miR-6768-5p	chr16:2513973_2513995	0	1.04394	0	0	0	0	0.812812	0	1.40336	0	0	0	0	0	0	0	0.265251	0.155929	-0.21334	0.541936	0.889247
hsa-miR-4419b	chr12:128729092_128729109	1.98295	0	0	0	1.15799	0	0	0.944423	0	1.29432	0.968013	0	0	0	2.06379	0	0.448707	0.585616	0.272612	0.543337	0.889247
hsa-miR-939-5p	chr8:145619408_145619431	31.7272	1.04394	4.21638	8.05779	1.15799	13.2529	4.06406	3.30548	2.80673	18.1205	14.5202	4.44102	0	11.7501	0	1.21861	9.07433	6.24029	-0.288927	0.54484	0.889247
hsa-miR-4680-3p	chr10:112657889_112657909	0	0	0	0	0	0	0	0	0	0	0	0	0	0	1.03189	0	0	0.114655	0.124197	0.54524	0.889247
hsa-miR-548as-5p	chr13:93142416_93142437	0	0	0	0	0	0	0	0	0	0	0	0	0	0	1.03189	0	0	0.114655	0.124197	0.54524	0.889247
hsa-miR-6848-5p	chr8:145540951_145540973	1.98295	0	0	1.79062	3.47398	2.20882	0.812812	0.944423	0	1.29432	0.968013	4.44102	0	0	1.54784	0.406204	1.46703	1.06687	-0.287463	0.545564	0.889247
hsa-miR-4695-3p	chr1:19209698_19209719	5.94886	0	1.05409	0	2.31599	0	0	0.472212	0	1.29432	0.968013	0	0	1.46877	1.54784	0.406204	1.33128	0.684151	-0.287102	0.545846	0.889247
hsa-miR-1277-3p	chrX:117520403_117520424	1.98295	0	0	0	0	0	0	0	0	0	0	1.48034	0.762909	2.93754	0	0	0.283279	0.575643	0.233505	0.546332	0.889247
hsa-miR-4713-3p	chr15:51534430_51534451	0	0	1.05409	0	0	0	0.812812	0	0	0	0	1.48034	0	0	0	0	0.266701	0.164482	-0.211007	0.547243	0.889247
hsa-miR-3180	chr16:2186077_2186095,chr16:15248806_15248824	11.8977	14.6152	14.7573	16.1156	39.3718	17.6706	16.2562	16.0552	15.437	31.0637	19.3603	20.7247	10.6807	11.7501	17.5422	7.31167	18.6692	16.6584	-0.178663	0.548169	0.889247
hsa-miR-4755-3p	chr20:32636968_32636989	0	0	0	0.89531	1.15799	1.10441	0	0	0	0	0	1.48034	0	0	0.515947	0.406204	0.451102	0.266943	-0.263772	0.549144	0.889247
hsa-miR-32-3p	chr9:111808511_111808532	97.1647	88.7353	255.091	58.1952	99.5874	114.859	80.4684	118.525	200.681	75.0705	109.385	148.034	147.241	130.72	117.636	106.425	113.443	128.191	0.159118	0.549611	0.889247
hsa-miR-339-3p	chr7:1062591_1062613	579.022	368.513	368.933	164.737	552.363	558.831	362.514	323.465	387.328	588.915	582.744	267.941	271.596	290.816	357.551	322.526	422.13	376.987	-0.149863	0.549845	0.889247
hsa-miR-7152-3p	chr10:73550538_73550557	0	2.08789	0	3.58124	0	0	0	0	0	0	0	0	0	2.93754	0.515947	0.812408	0.809876	0.473988	-0.253881	0.550039	0.889247
hsa-miR-3065-5p	chr17:79099686_79099708	7.93181	45.9336	156.006	9.84842	11.5799	28.7146	75.5915	122.775	70.1682	9.06024	6.77609	57.7332	113.673	67.5633	26.3133	95.8641	47.9437	63.3252	0.268414	0.550202	0.889247
hsa-miR-224-3p	chrX:151127056_151127078	7.93181	1.04394	2.10819	4.47655	10.4219	3.31323	0	0	4.21009	6.4716	8.71211	0	0.762909	1.46877	2.57974	2.43722	4.18509	2.96027	-0.281393	0.550902	0.889247
hsa-miR-124-3p	chr20:61809904_61809923,chr8:9760911_9760930,chr8:65291767_65291786	7.93181	1234.99	2267.36	151.307	185.279	266.163	1990.58	1182.42	1942.25	519.022	242.971	905.968	1065.78	2169.37	853.376	1721.09	871.943	1178.03	0.274731	0.551014	0.889247
hsa-miR-6799-5p	chr19:50295128_50295147	0	1.04394	0	0	1.15799	0	0.812812	0.472212	0	0	0	1.48034	0	0	0	0.406204	0.430679	0.262084	-0.261989	0.55185	0.889247
hsa-miR-1266-5p	chr15:52569363_52569385	1.98295	1.04394	5.27047	1.79062	1.15799	1.10441	0.812812	4.2499	0	0	0	4.44102	4.57746	0	6.70731	1.62482	1.88046	2.40006	0.279707	0.552673	0.889247
hsa-miR-1271-5p	chr5:175794963_175794984	477.892	364.337	576.59	293.662	398.35	512.446	435.667	503.85	522.051	481.487	586.616	424.857	501.231	317.254	383.349	477.29	436.992	466.443	0.0935905	0.553233	0.889247
hsa-miR-1256	chr1:21314870_21314891	0	1.04394	3.16228	0	1.15799	0	1.62562	0.472212	1.40336	2.58864	0	1.48034	0	0	0.515947	0.812408	0.99855	0.808101	-0.283389	0.553736	0.889247
hsa-miR-5585-3p	chr1:32552587_32552608	1.98295	1.04394	0	0	4.63197	2.20882	3.25125	1.88885	2.80673	0	0.968013	1.48034	8.392	1.46877	3.09568	1.62482	1.87413	2.41391	0.274182	0.55379	0.889247
hsa-miR-1261	chr11:90602348_90602366	926.039	502.137	411.097	444.969	626.474	274.998	658.378	695.568	371.891	660.103	631.144	1009.59	512.675	559.601	178.518	1048.41	549.156	629.723	0.176804	0.553908	0.889247
hsa-miR-4647	chr6:44221990_44222012	11.8977	6.26367	4.21638	14.325	11.5799	1.10441	6.5025	8.97202	14.0336	12.9432	8.71211	2.96068	9.91782	5.87507	11.8668	7.31167	7.98422	9.177	0.198252	0.55474	0.889247
hsa-miR-1252-5p	chr12:79813041_79813062	0	22.9668	34.7851	4.47655	1.15799	5.52205	20.3203	17.4718	23.8572	3.88296	1.93603	13.3231	35.8567	8.81261	18.5741	29.2467	12.747	16.9957	0.268079	0.555637	0.889247
hsa-miR-548j-3p	chr22:26951205_26951225	0	2.08789	4.21638	0.89531	1.15799	4.41764	1.62562	3.77769	1.40336	0	0	4.44102	9.15491	2.93754	1.03189	2.43722	2.05726	2.79818	0.271486	0.555696	0.889247
hsa-miR-6798-3p	chr19:49513209_49513229	7.93181	3.13183	3.16228	1.79062	0	3.31323	5.68969	4.72212	2.80673	3.88296	0.968013	2.96068	2.28873	1.46877	2.57974	2.43722	3.57421	2.67944	-0.235623	0.556022	0.889247
hsa-miR-6807-3p	chr19:59061721_59061743	0	0	0	0	0	0	0	0.944423	0	0	0	0	0	0	0	0	0	0.104936	0.11818	0.556082	0.889247
hsa-miR-3653	chr22:29729165_29729182	17.8466	5.21972	3.16228	11.639	11.5799	6.62646	13.8178	3.30548	2.80673	14.2375	12.5842	4.44102	2.28873	17.6252	8.25515	8.93649	9.98455	8.27561	-0.223504	0.556459	0.889247
hsa-miR-3149	chr8:77879014_77879036	3.96591	0	3.16228	7.16248	2.31599	7.73087	4.87687	9.91644	8.42018	1.29432	5.80808	2.96068	6.10327	1.46877	3.61163	5.28065	4.17349	4.98489	0.233858	0.557009	0.889247
hsa-miR-6843-3p	chr8:27468118_27468138	0	3.13183	2.10819	0	6.94796	1.10441	4.06406	1.41663	0	2.58864	1.93603	0	0	8.81261	1.03189	1.62482	2.47949	1.93451	-0.277061	0.559468	0.889247
hsa-miR-19b-1-5p	chr13:92003461_92003483	0	1.04394	1.05409	0	0	2.20882	2.43844	1.88885	1.40336	0	0	0	1.52582	1.46877	2.57974	2.43722	0.963614	1.25597	0.275221	0.560514	0.889247
hsa-miR-5004-3p	chr6:33406174_33406195	15.8636	15.6592	17.9196	15.2203	17.3699	15.4617	17.8819	14.6386	11.2269	15.5318	14.5202	25.1658	12.9695	19.094	13.4146	14.2171	16.4823	15.6421	-0.122391	0.562184	0.889247
hsa-miR-4999-5p	chr19:8454224_8454244	7.93181	1.04394	7.37866	11.639	9.26394	6.62646	2.43844	3.30548	0	5.17728	7.7441	2.96068	4.57746	5.87507	7.73921	8.93649	6.61747	5.1462	-0.223418	0.562626	0.889247
hsa-miR-6764-3p	chr14:100743734_100743754	0	0	3.16228	0.89531	1.15799	1.10441	0	0.944423	0	0	0	0	0	1.46877	1.03189	1.21861	0.902857	0.518189	-0.275932	0.562627	0.889247
hsa-miR-373-3p	chr19:54292002_54292024	17.8466	0	0	0	0	0	0	0	0	0	0	0	0	0	0	0	2.54951	0	-0.0881628	0.562855	0.889247
hsa-miR-5579-5p	chr11:79133250_79133270	0	0	3.16228	0	0	1.10441	2.43844	1.41663	2.80673	0	1.93603	1.48034	0.762909	2.93754	0	2.43722	0.957876	1.53082	0.275292	0.564031	0.889247
hsa-miR-4520b-3p	chr17:6558800_6558821	0	0	0	0	2.31599	0	0	0	0	0	0	0	0	0	0.515947	0.406204	0.330855	0.102461	-0.198768	0.564378	0.889247
hsa-miR-4428	chr1:237634464_237634485	0	0	0	0	0	0	0	0	0	0	0.968013	0	0	0	0	0	0	0.107557	0.114426	0.564665	0.889247
hsa-miR-4503	chr14:37421563_37421584	0	0	0	0	0	0	0	0	0	0	0.968013	0	0	0	0	0	0	0.107557	0.114426	0.564665	0.889247
hsa-miR-4708-3p	chr14:65801841_65801862	0	0	0	0	0	0	0	0	0	0	0.968013	0	0	0	0	0	0	0.107557	0.114426	0.564665	0.889247
hsa-miR-4714-5p	chr15:99327664_99327685	0	0	0	0	0	0	0	0	0	0	0.968013	0	0	0	0	0	0	0.107557	0.114426	0.564665	0.889247
hsa-miR-4731-3p	chr17:15154951_15154972	0	0	0	0	0	0	0	0	0	0	0.968013	0	0	0	0	0	0	0.107557	0.114426	0.564665	0.889247
hsa-miR-6778-3p	chr17:18244128_18244148	0	0	0	0	0	0	0	0	0	0	0.968013	0	0	0	0	0	0	0.107557	0.114426	0.564665	0.889247
hsa-miR-4737	chr17:58120438_58120457	0	0	0	0	0	0	0	0	0	0	0.968013	0	0	0	0	0	0	0.107557	0.114426	0.564665	0.889247
hsa-miR-122-3p	chr18:56118356_56118377	0	0	0	0	0	0	0	0	0	0	0.968013	0	0	0	0	0	0	0.107557	0.114426	0.564665	0.889247
hsa-miR-6798-5p	chr19:49513168_49513190	0	0	0	0	0	0	0	0	0	0	0.968013	0	0	0	0	0	0	0.107557	0.114426	0.564665	0.889247
hsa-miR-6805-3p	chr19:55899588_55899610	0	0	0	0	0	0	0	0	0	0	0.968013	0	0	0	0	0	0	0.107557	0.114426	0.564665	0.889247
hsa-miR-6838-3p	chr7:44112977_44112996	0	0	0	0	0	0	0	0	0	0	0.968013	0	0	0	0	0	0	0.107557	0.114426	0.564665	0.889247
hsa-miR-6846-3p	chr8:145112224_145112244	0	0	0	0	0	0	0	0	0	0	0.968013	0	0	0	0	0	0	0.107557	0.114426	0.564665	0.889247
hsa-miR-513b-5p	chrX:146280611_146280632	0	0	0	0	0	0	0	0	0	0	0.968013	0	0	0	0	0	0	0.107557	0.114426	0.564665	0.889247
hsa-miR-4768-3p	chrX:17444050_17444069	0	0	0	0	0	0	0	0	0	0	0.968013	0	0	0	0	0	0	0.107557	0.114426	0.564665	0.889247
hsa-miR-548am-3p	chrX:16645142_16645163	9.91476	69.9443	167.601	14.325	22.0019	22.0882	20.3203	129.386	78.5883	16.8262	3.87205	96.222	95.3637	5.87507	78.424	49.9631	46.5994	61.6134	0.262041	0.565631	0.889377
hsa-miR-5008-3p	chr1:228129311_228129331	0	3.13183	0	0	2.31599	1.10441	0	2.36106	1.40336	0	0	0	0.762909	0	0	0	0.936033	0.503037	-0.253982	0.566205	0.889377
hsa-miR-4469	chr8:42751346_42751367	0	0	5.27047	0	0	0	0.812812	0.472212	0	2.58864	0	1.48034	0	0	0	0	0.869041	0.504577	-0.234835	0.566604	0.889377
hsa-miR-6087	chrX:108297774_108297791	1.98295	1.04394	0	0	3.47398	1.10441	0	1.88885	0	0	0	0	0.762909	10.2814	2.06379	0.406204	1.08647	1.71146	0.269405	0.567077	0.889377
hsa-miR-4668-5p	chr9:114694380_114694402	0	0	2.10819	0.89531	2.31599	0	0	4.2499	0	1.29432	0	0	2.28873	0	2.57974	0	0.759927	1.15697	0.264367	0.567818	0.889377
hsa-miR-6511b-5p	chr16:2156721_2156744,chr16:15227974_15227997	7.93181	10.4394	9.48685	14.325	16.2119	29.8191	8.12812	10.3887	8.42018	19.4148	15.4882	17.7641	5.34037	14.6877	11.3508	8.93649	13.7632	12.4213	-0.17625	0.568617	0.889377
hsa-miR-3176	chr16:593336_593354	11.8977	18.791	35.8392	15.2203	5.78996	22.0882	30.8869	16.5274	36.4874	25.8864	19.3603	31.0871	35.8567	24.9691	22.7017	4.87445	20.0733	24.1945	0.196518	0.569026	0.889377
hsa-miR-556-5p	chr1:162312351_162312372	3.96591	11.4834	30.5688	6.26717	15.0539	14.3573	10.5666	25.4994	7.01682	10.3546	21.2963	19.2444	16.0211	23.5003	6.70731	11.7799	13.1804	15.7133	0.19636	0.569171	0.889377
hsa-miR-6782-3p	chr17:42285140_42285162	0	0	1.05409	0	1.15799	0	0	0.472212	0	0	0	0	0	0	0.515947	0	0.316013	0.109795	-0.218541	0.569221	0.889377
hsa-miR-151a-5p	chr8:141742722_141742742	1598.26	941.638	1294.43	1396.68	1924.58	1091.16	973.749	1346.75	1183.04	1724.03	1587.54	609.9	776.642	1254.33	1503.99	770.975	1317.21	1195.24	-0.131072	0.571169	0.891473
hsa-miR-1224-5p	chr3:183959193_183959211	1.98295	15.6592	5.27047	0.89531	10.4219	2.20882	8.12812	8.97202	11.2269	2.58864	3.87205	4.44102	6.10327	23.5003	8.7711	4.46824	6.36668	8.21595	0.235382	0.571695	0.891473
hsa-miR-5087	chr1:147806646_147806668	0	0	0	0	0	0	0	0	0	0	0	0	0	0	0	0.812408	0	0.0902675	0.108038	0.575048	0.891473
hsa-miR-5191	chr1:201688707_201688728	0	0	0	0	0	0	0	0	0	0	0	0	0	0	0	0.812408	0	0.0902675	0.108038	0.575048	0.891473
hsa-miR-208b-5p	chr14:23887241_23887262	0	0	0	0	0	0	0	0	0	0	0	0	0	0	0	0.812408	0	0.0902675	0.108038	0.575048	0.891473
hsa-miR-4800-3p	chr4:2251818_2251836	0	0	0	0	0	0	0	0	0	0	0	0	0	0	0	0.812408	0	0.0902675	0.108038	0.575048	0.891473
hsa-miR-3610	chr8:117886979_117886998	0	0	0	0	0	0	0	0	0	0	0	0	0	0	0	0.812408	0	0.0902675	0.108038	0.575048	0.891473
hsa-miR-4670-5p	chr9:95290312_95290333	0	0	0	0	0	0	0	0	0	0	0	0	0	0	0	0.812408	0	0.0902675	0.108038	0.575048	0.891473
hsa-miR-3202	chrX:153246556_153246577,chrX:153246599_153246620	0	0	0	0	0	0	0	0	0	0	0	0	0	0	0	0.812408	0	0.0902675	0.108038	0.575048	0.891473
hsa-miR-4716-5p	chr15:49461318_49461339	0	0	0	0	2.31599	0	0	0	0	0	0.968013	0	0	0	0	0	0.330855	0.107557	-0.1598	0.576516	0.891589
hsa-miR-4706	chr14:65511415_65511439	0	1.04394	3.16228	0.89531	0	5.52205	0	1.41663	0	0	0.968013	0	5.34037	0	0	0.406204	1.51766	0.903469	-0.2601	0.576719	0.891589
hsa-miR-28-5p	chr3:188406582_188406603	3803.3	1955.31	1916.34	2325.12	2874.14	2293.86	1862.97	1687.68	1566.15	3955.44	3749.11	1748.28	1279.4	2235.46	1773.83	1728.8	2433.01	2191.57	-0.139532	0.577045	0.891589
hsa-miR-877-3p	chr6:30552174_30552194	27.7613	21.9228	35.8392	26.8593	22.0019	29.8191	43.0791	25.0272	29.4706	41.4182	23.2323	37.0085	22.1244	38.188	35.0844	43.0576	29.6118	32.7346	0.119395	0.577115	0.891589
hsa-miR-4665-5p	chr9:6007835_6007857	1.98295	7.30761	10.5409	6.26717	5.78996	5.52205	7.31531	16.9996	9.82354	2.58864	1.93603	2.96068	11.4436	4.4063	11.8668	5.28065	6.38943	7.47843	0.210816	0.578813	0.891615
hsa-miR-6511a-5p	chr16:15019798_15019820,chr16:16418449_16418471,chr16:16462737_16462759,chr16:18437910_18437932	5.94886	7.30761	5.27047	10.7437	16.2119	18.775	8.12812	6.61096	8.42018	10.3546	13.5522	14.8034	4.57746	11.7501	9.80299	5.68686	10.3408	9.50652	-0.173454	0.57959	0.891615
hsa-miR-107	chr10:91352513_91352535	1856.04	1883.28	4049.83	1244.48	1461.39	2723.47	2830.21	2129.67	2051.72	2296.12	2179.96	2031.03	1985.85	1953.46	1716.04	2598.49	2292.67	2104.7	-0.11717	0.579632	0.891615
hsa-miR-149-3p	chr2:241395473_241395493	17.8466	103.351	63.2457	41.1843	25.4758	33.1323	54.4584	76.0261	53.3278	42.7125	26.1363	63.6546	75.528	66.0946	69.6529	29.2467	48.3848	55.8199	0.172047	0.580173	0.891615
hsa-miR-4687-5p	chr11:3877303_3877324	0	1.04394	3.16228	1.79062	0	0	0.812812	1.41663	0	0	0.968013	2.96068	0.762909	0	0.515947	0	0.972809	0.73602	-0.264327	0.580222	0.891615
hsa-miR-1305	chr4:183090496_183090517	5.94886	3.13183	7.37866	0.89531	1.15799	1.10441	0.812812	2.83327	4.21009	1.29432	0.968013	4.44102	6.10327	2.93754	3.09568	4.06204	2.91855	3.32725	0.231234	0.580816	0.891615
hsa-miR-5001-3p	chr2:233415203_233415224	21.8125	11.4834	21.0819	27.7546	32.4238	43.072	11.3794	9.44423	16.8404	24.5921	28.0724	32.5675	19.0727	16.1564	21.1538	24.7784	24.1439	21.4087	-0.161766	0.581163	0.891615
hsa-miR-494-5p	chr14:101495985_101496007	23.7954	1.04394	2.10819	23.2781	1.15799	0	19.5075	2.36106	0	6.4716	13.5522	28.1264	8.392	5.87507	29.9249	31.2777	10.1273	13.9979	0.262911	0.581188	0.891615
hsa-miR-1288-3p	chr17:16185372_16185392	1.98295	13.5713	9.48685	6.26717	10.4219	3.31323	13.005	8.97202	15.437	9.06024	9.68013	7.4017	12.2065	10.2814	6.70731	10.1551	8.29263	9.98905	0.161767	0.58284	0.891615
hsa-miR-654-5p	chr14:101506571_101506592	7360.72	256.81	197.116	6586.8	401.823	100.501	6309.05	354.159	89.8152	3449.36	5513.8	10001.2	3127.17	1969.62	5638.27	8091.58	3030.4	4248.33	0.261187	0.584117	0.891615
hsa-miR-4454	chr4:164014759_164014778	1.98295	0	5.27047	0.89531	2.31599	4.41764	6.5025	0.944423	4.21009	1.29432	2.90404	1.48034	2.28873	0	1.54784	21.5288	3.05498	4.02207	0.259285	0.584898	0.891615
hsa-miR-6508-5p	chr21:40818940_40818960	0	0	0	2.68593	0	0	0	0	1.40336	0	0	0	0	0	0	0	0.383704	0.155929	-0.1566	0.587551	0.891615
hsa-miR-4734	chr17:36858523_36858544	0	0	2.10819	0	2.31599	0	2.43844	1.41663	7.01682	0	0	1.48034	1.52582	1.46877	0	1.62482	0.980373	1.6148	0.257771	0.589499	0.891615
hsa-miR-1293	chr12:50627965_50627986	0	0	1.05409	0	1.15799	1.10441	0	0	0	0	0.968013	1.48034	0	0	0	0.406204	0.473785	0.317173	-0.237433	0.589634	0.891615
hsa-miR-369-5p	chr14:101531943_101531964	5752.55	100.219	142.303	3711.96	332.344	83.9351	5055.69	232.328	54.7312	2525.22	3857.53	6057.55	2231.51	1988.71	3451.17	6922.53	2168.43	3035.7	0.257466	0.589779	0.891615
hsa-miR-3935	chr16:56279489_56279510	0	0	0	0	0	0	0	0	0	0	0	0	0.762909	0	0	0	0	0.0847677	0.101077	0.590091	0.891615
hsa-miR-4730	chr17:78393227_78393249	0	0	0	0	0	0	0	0	0	0	0	0	0.762909	0	0	0	0	0.0847677	0.101077	0.590091	0.891615
hsa-miR-3186-3p	chr17:79418142_79418162	0	0	0	0	0	0	0	0	0	0	0	0	0.762909	0	0	0	0	0.0847677	0.101077	0.590091	0.891615
hsa-miR-526a	chr19:54209520_54209541,chr19:54230182_54230203	0	0	0	0	0	0	0	0	0	0	0	0	0.762909	0	0	0	0	0.0847677	0.101077	0.590091	0.891615
hsa-miR-520c-5p	chr19:54210722_54210743	0	0	0	0	0	0	0	0	0	0	0	0	0.762909	0	0	0	0	0.0847677	0.101077	0.590091	0.891615
hsa-miR-518d-5p	chr19:54238146_54238167	0	0	0	0	0	0	0	0	0	0	0	0	0.762909	0	0	0	0	0.0847677	0.101077	0.590091	0.891615
hsa-miR-1301-5p	chr2:25551558_25551576	0	0	0	0	0	0	0	0	0	0	0	0	0.762909	0	0	0	0	0.0847677	0.101077	0.590091	0.891615
hsa-miR-4779	chr2:86420160_86420181	0	0	0	0	0	0	0	0	0	0	0	0	0.762909	0	0	0	0	0.0847677	0.101077	0.590091	0.891615
hsa-miR-4448	chr3:183604648_183604667	0	0	0	0	0	0	0	0	0	0	0	0	0.762909	0	0	0	0	0.0847677	0.101077	0.590091	0.891615
hsa-miR-4653-3p	chr7:100802805_100802827	0	0	0	0	0	0	0	0	0	0	0	0	0.762909	0	0	0	0	0.0847677	0.101077	0.590091	0.891615
hsa-miR-489-5p	chr7:93113297_93113318	0	0	0	0	0	0	0	0	0	0	0	0	0.762909	0	0	0	0	0.0847677	0.101077	0.590091	0.891615
hsa-miR-548i	chr3:125509336_125509357,chr4:9557878_9557899,chr8:7946552_7946573,chrX:83480805_83480826	0	5.21972	4.21638	1.79062	2.31599	4.41764	4.87687	4.72212	2.80673	0	2.90404	5.92136	6.10327	2.93754	6.70731	3.24963	3.26246	3.928	0.205885	0.591677	0.89239
hsa-miR-4723-5p	chr17:26687683_26687706	0	1.04394	0	3.58124	1.15799	2.20882	2.43844	3.77769	0	0	0	0	0.762909	2.93754	0	1.62482	1.49006	1.01144	-0.256493	0.591932	0.89239
hsa-miR-629-3p	chr15:70371726_70371747	3.96591	2.08789	12.6491	5.37186	3.47398	11.0441	13.8178	7.08317	9.82354	1.29432	4.84006	7.4017	20.5986	1.46877	7.73921	21.5288	7.48724	9.08646	0.224523	0.5921	0.89239
hsa-miR-3162-5p	chr11:59362600_59362622	1.98295	0	0	0	0	0	0	0.472212	0	0	0	0	0	0	0	0	0.283279	0.052468	-0.150004	0.593186	0.893274
hsa-miR-4658	chr7:99754234_99754256	1.98295	1.04394	0	0	0	0	0.812812	0	2.80673	0	0	0	0	0	0	0	0.54853	0.311858	-0.207542	0.593987	0.893729
hsa-miR-3141	chr5:153975605_153975623	0	0	0	0	2.31599	0	0.812812	0.472212	1.40336	0	0	2.96068	0	2.93754	0	0.406204	0.446971	0.908888	0.242913	0.594962	0.893797
hsa-miR-383-5p	chr8:14710992_14711013	247.869	486.478	72.7326	661.634	181.805	322.488	242.218	110.97	287.689	1357.74	1032.87	113.986	164.026	202.69	139.822	153.139	316.461	395.881	0.229795	0.595032	0.893797
hsa-miR-154-5p	chr14:101526106_101526127	315.29	6.26367	5.27047	90.4264	9.26394	3.31323	213.77	6.13875	1.40336	120.372	185.858	259.059	60.2698	80.7822	128.471	328.213	91.9424	130.063	0.253874	0.595751	0.894126
hsa-miR-181c-3p	chr19:13985577_13985598	551.261	772.519	1066.74	248.896	451.617	545.578	825.817	736.65	895.346	507.373	554.671	652.83	602.698	807.822	536.585	1039.07	637.49	703.672	0.131857	0.59765	0.895662
hsa-miR-378a-3p	chr5:149112430_149112451	1300.82	1454.22	2125.06	1385.05	1864.37	3006.2	1970.26	1787.79	1873.49	1967.37	954.46	1885.95	865.139	1336.58	1599.95	3018.1	1872.28	1698.76	-0.130238	0.597946	0.895662
hsa-miR-3622a-5p	chr8:27559207_27559228	3.96591	7.30761	1.05409	16.1156	16.2119	7.73087	4.06406	3.77769	0	14.2375	19.3603	1.48034	3.05164	4.4063	8.25515	3.24963	8.06429	6.42428	-0.233538	0.598545	0.895662
hsa-miR-127-3p	chr14:101349372_101349393	88766.9	1413.5	756.84	76279.6	4967.79	546.683	65157.5	2632.11	261.026	31915.3	52066.5	132418	31122.9	21925.8	74817	93616.6	33984.1	48975	0.251381	0.599138	0.895662
hsa-miR-1292-3p	chr20:2633465_2633484	0	0	0	0	1.15799	5.52205	0.812812	0.472212	1.40336	1.29432	0.968013	0	1.52582	0	1.03189	0	1.07041	0.743958	-0.249446	0.599277	0.895662
hsa-miR-659-5p	chr22:38243739_38243760	17.8466	8.35156	15.8114	21.4875	20.8439	33.1323	10.5666	14.6386	14.0336	24.5921	24.2003	11.8427	11.4436	24.9691	12.8987	10.5613	18.2914	16.5756	-0.151662	0.599797	0.89569
hsa-miR-3120-5p	chr1:172107960_172107980	0	0	1.05409	3.58124	1.15799	5.52205	0	0	1.40336	1.29432	0.968013	0	3.81455	2.93754	0	0	1.61648	1.15753	-0.24618	0.600668	0.896242
hsa-miR-6859-3p	chr1:17369_17391,chr15:102513772_102513794,chr16:67052_67074	0	0	0	0	0	0	2.43844	1.41663	0	2.58864	0	1.48034	0	0	1.03189	0	0.348348	0.724167	0.222816	0.60201	0.896349
hsa-miR-219a-5p	chr6:33175632_33175652,chr9:131154955_131154975	11.8977	378.952	1073.07	10.7437	18.5279	86.1439	701.457	423.574	456.093	46.5955	13.5522	957.779	430.281	475.881	225.469	1013.07	325.827	449.144	0.248678	0.602166	0.896349
hsa-miR-548j-5p	chr22:26951240_26951261	0	8.35156	13.7032	2.68593	12.7379	4.41764	4.06406	5.66654	16.8404	5.17728	0	5.92136	14.4953	10.2814	4.12758	12.1861	6.56576	8.29954	0.222838	0.602242	0.896349
hsa-miR-3173-5p	chr14:95604298_95604319	27.7613	21.9228	15.8114	18.8015	13.8959	32.0279	13.8178	19.3607	11.2269	7.76592	11.6162	19.2444	28.9906	19.094	22.1857	20.7164	20.577	17.8001	-0.1373	0.6042	0.896608
hsa-miR-505-3p	chrX:139006319_139006340	301.409	1182.79	1115.23	794.14	438.879	746.581	912.788	1062.48	975.337	447.835	394.949	1197.59	1211.5	793.135	884.333	939.956	784.546	878.568	0.146771	0.604556	0.896608
hsa-miR-548e-5p	chr10:112748698_112748719	0	0	0	0	0	0	0.812812	0	4.21009	0	0	0	0	0	0	0	0.116116	0.467788	0.146103	0.605473	0.896608
hsa-miR-1264	chrX:113887171_113887193	41.642	2.08789	1.05409	3.58124	19.6859	0	0	0	16.8404	20.7091	10.6481	0	3.05164	0	1.54784	3.65584	9.72159	6.27255	-0.240812	0.60581	0.896608
hsa-miR-4656	chr7:4828239_4828261	0	2.08789	1.05409	0	0	0	4.87687	3.77769	2.80673	0	0.968013	2.96068	1.52582	2.93754	0	1.21861	1.14555	1.79945	0.246869	0.605827	0.896608
hsa-miR-493-5p	chr14:101335412_101335433	11969.1	83.5156	28.4606	15402	516.465	96.0836	2756.25	137.886	14.0336	1999.72	8001.59	7087.86	1590.67	644.789	3042.02	4590.51	4407.41	3012.12	-0.244804	0.606691	0.896608
hsa-miR-3615	chr17:72744802_72744822	374.778	2419.86	1476.79	341.113	602.156	599.694	1931.24	1473.3	1855.25	531.965	325.252	1398.92	2304.75	928.261	1298.12	1680.47	1106.52	1310.7	0.195831	0.607311	0.896608
hsa-miR-6847-3p	chr8:145134821_145134842	0	3.13183	1.05409	0	2.31599	1.10441	0	1.88885	0	2.58864	0.968013	2.96068	0.762909	1.46877	3.09568	0	1.08662	1.52595	0.243837	0.609143	0.896608
hsa-miR-548ah-5p	chr4:77496714_77496733	3.96591	24.0107	55.867	4.47655	15.0539	6.62646	36.5766	61.3875	21.0504	5.17728	1.93603	29.6068	25.9389	13.2189	28.893	48.7445	20.9396	26.217	0.226168	0.609401	0.896608
hsa-miR-5584-5p	chr1:45011165_45011186	0	0	0	0	2.31599	2.20882	0	0	0	0	1.93603	0	0.762909	0	0.515947	0	0.646401	0.357209	-0.216291	0.609406	0.896608
hsa-miR-1272	chr15:65054670_65054695	0	0	0	0.89531	0	1.10441	0	0.944423	0	0	0	0	0	0	0	0	0.285674	0.104936	-0.17494	0.609779	0.896608
hsa-miR-4742-5p	chr1:224585991_224586013	0	1.04394	5.27047	2.68593	5.78996	5.52205	4.87687	5.19433	7.01682	0	2.90404	0	2.28873	5.87507	2.57974	2.03102	3.59846	3.09886	-0.211331	0.611557	0.896608
hsa-miR-4740-5p	chr17:79374553_79374574	1.98295	1.04394	0	0	0	0	1.62562	1.41663	0	0	0.968013	0	0	0	0.515947	0	0.664646	0.322288	-0.227838	0.612029	0.896608
hsa-miR-485-5p	chr14:101521764_101521785	6309.76	140.933	107.518	4555.34	244.336	35.3411	3395.93	158.663	57.5379	2822.91	3512.92	5740.76	1283.21	2919.91	4359.24	5532.9	2112.74	2932.01	0.242594	0.612053	0.896608
hsa-miR-3923	chr3:79557087_79557108	0	0	0	0.89531	0	0	0	0	0	0	0	4.44102	0	0	0	0	0.127901	0.493446	0.142883	0.612867	0.896608
hsa-miR-130b-3p	chr22:22007643_22007664	116.994	371.644	567.103	148.622	204.965	241.866	367.391	375.88	387.328	165.673	174.242	341.958	431.807	352.504	260.037	428.139	288.369	324.174	0.149568	0.612982	0.896608
hsa-miR-3179	chr16:14995416_14995437,chr16:16394067_16394088,chr16:18505762_18505783	11.8977	7.30761	5.27047	31.3359	10.4219	8.83528	9.75375	12.2775	9.82354	9.06024	12.5842	5.92136	16.0211	13.2189	9.28705	8.12408	12.1175	10.702	-0.163495	0.614965	0.896608
hsa-miR-4488	chr11:61276071_61276088	91.2158	55.3291	11.595	146.831	103.061	9.93969	34.9509	14.1663	16.8404	77.6592	49.3686	31.0871	8.392	202.69	44.3714	19.904	64.7033	51.6088	-0.225046	0.615461	0.896608
hsa-miR-4709-5p	chr14:74946878_74946899	3.96591	5.21972	3.16228	2.68593	8.10595	9.93969	2.43844	9.44423	4.21009	2.58864	4.84006	1.48034	1.52582	5.87507	3.09568	3.65584	5.07399	4.07953	-0.194961	0.615999	0.896608
hsa-miR-1343-5p	chr11:34963398_34963419	0	2.08789	2.10819	1.79062	0	0	3.25125	4.2499	0	0	0	0	0.762909	1.46877	0	1.21861	1.31971	0.855577	-0.237945	0.616323	0.896608
hsa-miR-548ae	chr2:185243744_185243764,chr5:57825874_57825894	1.98295	0	0	0.89531	0	0	2.43844	0.472212	1.40336	1.29432	0	0	0	0	0	1.21861	0.759529	0.487612	-0.230269	0.61936	0.896608
hsa-miR-7112-3p	chr8:145317576_145317598,chr8:145486629_145486651	0	0	0	0	0	0	2.43844	0	0	0	0	0	0	1.46877	0	0	0.348348	0.163196	-0.143007	0.619761	0.896608
hsa-miR-4690-3p	chr11:65403819_65403839	1.98295	6.26367	15.8114	3.58124	6.94796	8.83528	6.5025	8.49981	9.82354	7.76592	4.84006	2.96068	3.05164	8.81261	4.64352	7.31167	7.13215	6.41216	-0.168488	0.620038	0.896608
hsa-miR-3157-5p	chr10:97824126_97824147	0	2.08789	1.05409	2.68593	0	1.10441	0.812812	0	5.61345	1.29432	0	2.96068	0	0	2.06379	3.24963	1.10645	1.68687	0.23709	0.62033	0.896608
hsa-miR-4504	chr14:50766589_50766610	1.98295	1.04394	8.43276	3.58124	2.31599	1.10441	4.87687	5.19433	4.21009	1.29432	3.87205	2.96068	6.86618	5.87507	2.57974	3.65584	3.33402	4.05648	0.192455	0.620385	0.896608
hsa-miR-5584-3p	chr1:45011203_45011224	0	0	0	0.89531	0	0	0	0.472212	0	0	0	0	0	2.93754	0	0	0.127901	0.378861	0.167865	0.62475	0.896608
hsa-miR-3681-5p	chr2:12339264_12339285	1.98295	0	10.5409	0	1.15799	4.41764	3.25125	9.91644	0	5.17728	1.93603	2.96068	4.57746	5.87507	1.54784	2.84343	3.05011	3.87047	0.225835	0.625573	0.896608
hsa-miR-134-5p	chr14:101521031_101521052	10690.1	287.085	265.632	9398.97	660.056	86.1439	6531.76	437.268	116.479	4553.42	7826.38	11311.3	2696.88	3362.01	7512.19	10833.9	3988.54	5405.53	0.232671	0.626104	0.896608
hsa-miR-2276-3p	chr13:24736608_24736629	15.8636	17.7471	43.2179	1.79062	9.26394	7.73087	46.3303	25.0272	12.6303	7.76592	4.84006	23.6854	26.7018	17.6252	23.2176	10.9675	20.2778	16.9401	-0.198823	0.626332	0.896608
hsa-miR-6759-5p	chr12:58142439_58142460	5.94886	1.04394	1.05409	3.58124	2.31599	0	0.812812	4.72212	1.40336	0	0	0	3.05164	2.93754	6.70731	2.03102	2.10813	2.317	0.228117	0.626458	0.896608
hsa-miR-4766-5p	chr22:41209931_41209951	0	1.04394	0	0	0	1.10441	0	0	0	0	0.968013	0	0	0	0	0.406204	0.306908	0.152691	-0.187114	0.626948	0.896608
hsa-miR-6812-5p	chr20:44054155_44054179	0	0	0	0	2.31599	0	0	0.944423	0	0	0	0	0	0	0	0	0.330855	0.104936	-0.137056	0.628047	0.896608
hsa-miR-6894-5p	chrX:53228099_53228122	0	0	1.05409	0.89531	0	2.20882	2.43844	0.944423	0	2.58864	0.968013	0	0	0	0	1.62482	0.94238	0.680654	-0.230409	0.628888	0.896608
hsa-miR-1247-3p	chr14:102026663_102026686	176.483	564.774	878.061	70.7295	144.749	83.9351	265.79	603.959	304.53	41.4182	86.1531	189.483	409.682	188.002	183.161	311.152	312.074	257.505	-0.203722	0.629071	0.896608
hsa-miR-25-5p	chr7:99691233_99691253	259.767	429.061	451.153	248.001	265.18	397.587	364.14	509.044	399.958	273.101	189.73	415.975	582.1	230.597	531.425	258.752	344.984	376.743	0.118643	0.629245	0.896608
hsa-miR-4477b	chr9:68415357_68415378	0	0	0	0	0	0	0.812812	0	1.40336	0	0	0	1.52582	0	0	0	0.116116	0.325465	0.165231	0.629561	0.896608
hsa-miR-382-5p	chr14:101520653_101520674	8134.07	151.372	196.062	5694.17	507.201	72.891	6672.38	318.271	87.0085	3851.89	5346.33	8856.87	2161.32	2552.72	4985.08	9175.33	3061.16	4148.31	0.230286	0.629867	0.896608
hsa-miR-3167	chr11:126858364_126858385	59.4886	40.7138	28.4606	0	1.15799	11.0441	17.0691	0.472212	44.9076	7.76592	12.5842	16.2837	41.1971	5.87507	0	18.6854	22.562	16.419	-0.230342	0.630292	0.896608
hsa-miR-3944-3p	chr10:135185083_135185105	0	4.17578	4.21638	0.89531	1.15799	1.10441	1.62562	3.30548	2.80673	1.29432	1.93603	1.48034	2.28873	1.46877	4.12758	1.62482	1.88221	2.2592	0.205343	0.631023	0.896608
hsa-miR-4254	chr1:32224271_32224293	0	0	3.16228	1.79062	0	0	2.43844	0.472212	1.40336	1.29432	1.93603	2.96068	0.762909	2.93754	1.54784	1.62482	1.05591	1.65997	0.223369	0.63125	0.896608
hsa-miR-7155-3p	chr11:64109321_64109339	0	0	0	0	4.63197	0	0	0	0	0	0	0	0	0	2.06379	0	0.66171	0.22931	-0.134789	0.631279	0.896608
hsa-miR-374b-3p	chrX:73438392_73438413	19.8295	51.1533	102.247	25.0687	28.9498	48.594	33.3253	50.5266	30.874	5.17728	17.4242	51.8119	70.9506	27.9066	46.4352	41.4328	44.1668	38.0599	-0.173934	0.631914	0.896608
hsa-miR-362-3p	chrX:49773613_49773634	3.96591	0	3.16228	2.68593	6.94796	9.93969	1.62562	1.88885	0	0	13.5522	2.96068	3.81455	1.46877	0	3.24963	4.04677	2.99274	-0.227679	0.632211	0.896608
hsa-miR-4723-3p	chr17:26687735_26687756	1.98295	1.04394	0	0	0	0	2.43844	0.944423	0	0	0	0	0.762909	0	1.03189	0.812408	0.780762	0.394626	-0.225363	0.632333	0.896608
hsa-miR-609	chr10:105978607_105978626	0	0	0	0	0	0	0	0	0	0	0	0	0	0	0.515947	0	0	0.0573275	0.0800188	0.634244	0.896608
hsa-miR-548ak	chr10:12172791_12172811	0	0	0	0	0	0	0	0	0	0	0	0	0	0	0.515947	0	0	0.0573275	0.0800188	0.634244	0.896608
hsa-miR-6860	chr11:66813154_66813175	0	0	0	0	0	0	0	0	0	0	0	0	0	0	0.515947	0	0	0.0573275	0.0800188	0.634244	0.896608
hsa-miR-6759-3p	chr12:58142401_58142422	0	0	0	0	0	0	0	0	0	0	0	0	0	0	0.515947	0	0	0.0573275	0.0800188	0.634244	0.896608
hsa-miR-4519	chr16:30886622_30886639	0	0	0	0	0	0	0	0	0	0	0	0	0	0	0.515947	0	0	0.0573275	0.0800188	0.634244	0.896608
hsa-miR-4763-5p	chr22:46509464_46509484	0	0	0	0	0	0	0	0	0	0	0	0	0	0	0.515947	0	0	0.0573275	0.0800188	0.634244	0.896608
hsa-miR-6499-5p	chr5:150901684_150901705	0	0	0	0	0	0	0	0	0	0	0	0	0	0	0.515947	0	0	0.0573275	0.0800188	0.634244	0.896608
hsa-miR-3692-3p	chr6:157950207_157950230	0	0	0	0	0	0	0	0	0	0	0	0	0	0	0.515947	0	0	0.0573275	0.0800188	0.634244	0.896608
hsa-miR-3150a-3p	chr8:96085190_96085211	0	0	0	0	0	0	0	0	0	0	0	0	0	0	0.515947	0	0	0.0573275	0.0800188	0.634244	0.896608
hsa-miR-4289	chr9:91360792_91360810	0	0	0	0	0	0	0	0	0	0	0	0	0	0	0.515947	0	0	0.0573275	0.0800188	0.634244	0.896608
hsa-miR-450b-3p	chrX:133674224_133674245	0	0	0	0	0	0	0	0	0	0	0	0	0	0	0.515947	0	0	0.0573275	0.0800188	0.634244	0.896608
hsa-miR-506-5p	chrX:146312306_146312327	0	0	0	0	0	0	0	0	0	0	0	0	0	0	0.515947	0	0	0.0573275	0.0800188	0.634244	0.896608
hsa-miR-2114-5p	chrX:149396251_149396272	0	0	0	0	0	0	0	0	0	0	0	0	0	0	0.515947	0	0	0.0573275	0.0800188	0.634244	0.896608
hsa-miR-6885-5p	chr19:6389685_6389709	0	0	0	0	1.15799	0	0	0	2.80673	0	0.968013	0	0	0	0	0	0.165428	0.419415	0.162128	0.634938	0.896608
hsa-miR-4483	chr10:115537759_115537775	0	1.04394	4.21638	0	2.31599	3.31323	3.25125	0.944423	5.61345	1.29432	0	5.92136	0.762909	2.93754	2.06379	5.28065	2.02011	2.7576	0.217972	0.635008	0.896608
hsa-miR-4536-5p	chrX:55477929_55477949,chrX:55477994_55478014	0	0	0	4.47655	1.15799	1.10441	0	0.472212	1.40336	0	0.968013	2.96068	0	0	0.515947	0.812408	0.962708	0.792513	-0.225179	0.635982	0.896608
hsa-miR-616-3p	chr12:57912966_57912987	0	0	1.05409	2.68593	1.15799	1.10441	0	0.944423	0	1.29432	0.968013	2.96068	0	0	3.09568	1.21861	0.85749	1.16464	0.225601	0.636932	0.896608
hsa-miR-210-3p	chr11:568112_568133	402.539	301.7	655.647	179.062	431.931	614.052	413.721	300.799	395.748	336.523	554.671	704.641	267.781	496.444	322.467	894.055	428.379	474.792	0.13394	0.638352	0.896608
hsa-miR-6783-5p	chr17:43012023_43012044	3.96591	1.04394	1.05409	0.89531	3.47398	1.10441	1.62562	0.472212	0	1.29432	2.90404	0	0	2.93754	3.61163	0.812408	1.88047	1.3369	-0.21928	0.638513	0.896608
hsa-miR-124-5p	chr20:61809866_61809887,chr8:9760948_9760969,chr8:65291730_65291751	1.98295	675.432	1268.08	33.1265	59.0576	180.019	754.29	681.401	697.471	147.552	47.4326	717.964	572.945	652.133	594.887	844.498	424.569	550.698	0.22098	0.638639	0.896608
hsa-miR-449b-3p	chr5:54466495_54466516	3.96591	0	0	0	6.94796	0	0	0.472212	4.21009	1.29432	0	0	1.52582	0	0	1.21861	1.55912	0.969006	-0.209799	0.640586	0.896608
hsa-miR-6783-3p	chr17:43011986_43012007	5.94886	2.08789	9.48685	3.58124	4.63197	6.62646	5.68969	4.72212	0	3.88296	4.84006	13.3231	5.34037	7.34384	7.73921	8.12408	5.43614	6.14619	0.165659	0.641183	0.896608
hsa-miR-7845-5p	chr2:208031126_208031146	0	0	1.05409	0	0	1.10441	1.62562	0	1.40336	0	0	4.44102	0.762909	0	1.54784	0.406204	0.54059	0.951259	0.218132	0.642496	0.896608
hsa-miR-548ap-5p	chr15:86368886_86368904	0	0	0	0	0	0	0	0.472212	0	0	0	0	0	0	0	0	0	0.052468	0.0754599	0.644597	0.896608
hsa-miR-548ap-3p	chr15:86368923_86368941	0	0	0	0	0	0	0	0.472212	0	0	0	0	0	0	0	0	0	0.052468	0.0754599	0.644597	0.896608
hsa-miR-4739	chr17:77681025_77681049	0	0	0	0	0	0	0	0.472212	0	0	0	0	0	0	0	0	0	0.052468	0.0754599	0.644597	0.896608
hsa-miR-4527	chr18:44906874_44906895	0	0	0	0	0	0	0	0.472212	0	0	0	0	0	0	0	0	0	0.052468	0.0754599	0.644597	0.896608
hsa-miR-639	chr19:14640415_14640437	0	0	0	0	0	0	0	0.472212	0	0	0	0	0	0	0	0	0	0.052468	0.0754599	0.644597	0.896608
hsa-miR-150-3p	chr19:50004054_50004075	0	0	0	0	0	0	0	0.472212	0	0	0	0	0	0	0	0	0	0.052468	0.0754599	0.644597	0.896608
hsa-miR-6799-3p	chr19:50295169_50295191	0	0	0	0	0	0	0	0.472212	0	0	0	0	0	0	0	0	0	0.052468	0.0754599	0.644597	0.896608
hsa-miR-6814-5p	chr21:43166975_43166996	0	0	0	0	0	0	0	0.472212	0	0	0	0	0	0	0	0	0	0.052468	0.0754599	0.644597	0.896608
hsa-miR-6822-5p	chr3:39179702_39179721	0	0	0	0	0	0	0	0.472212	0	0	0	0	0	0	0	0	0	0.052468	0.0754599	0.644597	0.896608
hsa-miR-6823-3p	chr3:48587394_48587414	0	0	0	0	0	0	0	0.472212	0	0	0	0	0	0	0	0	0	0.052468	0.0754599	0.644597	0.896608
hsa-miR-6873-5p	chr6:33255040_33255061	0	0	0	0	0	0	0	0.472212	0	0	0	0	0	0	0	0	0	0.052468	0.0754599	0.644597	0.896608
hsa-miR-7112-5p	chr8:145317619_145317640,chr8:145486672_145486693	0	0	0	0	0	0	0	0.472212	0	0	0	0	0	0	0	0	0	0.052468	0.0754599	0.644597	0.896608
hsa-miR-4475	chr9:36823539_36823560	0	0	0	0	0	0	0	0.472212	0	0	0	0	0	0	0	0	0	0.052468	0.0754599	0.644597	0.896608
hsa-miR-4769-5p	chrX:47446835_47446858	0	0	0	0	0	0	0	0.472212	0	0	0	0	0	0	0	0	0	0.052468	0.0754599	0.644597	0.896608
hsa-miR-106a-5p	chrX:133304274_133304296	614.715	4768.74	7024.49	1414.59	612.578	1389.35	4684.24	3442.89	3838.2	1537.65	490.782	2186.46	3542.95	452.381	1734.61	4662.41	2929.81	2432.04	-0.195836	0.64553	0.896608
hsa-miR-615-5p	chr12:54427751_54427772	1.98295	5.21972	3.16228	8.05779	15.0539	37.5499	9.75375	0	0	2.58864	12.5842	54.7725	18.3098	32.3129	13.4146	5.28065	11.54	15.4737	0.21882	0.646048	0.896608
hsa-miR-3200-3p	chr22:31127597_31127618	140.79	150.328	269.848	92.217	103.061	141.364	151.996	183.218	183.841	165.673	137.458	116.947	151.056	210.034	156.848	140.953	149.944	160.67	0.0932992	0.646351	0.896608
hsa-miR-18a-5p	chr13:92003010_92003032	237.954	780.871	1275.45	206.817	265.18	522.386	1032.27	659.207	882.715	502.196	414.309	823.069	666.02	593.382	472.608	1293.76	617.276	700.807	0.155587	0.646658	0.896608
hsa-miR-764	chrX:113873928_113873949	0	0	0	0	1.15799	0	0	0	0	2.58864	0.968013	0	0	0	0	0	0.165428	0.395183	0.15597	0.64798	0.896608
hsa-miR-6780b-5p	chr6:43402285_43402307	0	1.04394	0	0	0	0	0	0	0	1.29432	1.93603	0	0	0	0	0	0.149135	0.358927	0.155423	0.649629	0.896608
hsa-miR-548an	chrX:105883058_105883077	0	3.13183	1.05409	0	0	0	0	0.472212	1.40336	0	0	0	1.52582	0	0	0	0.59799	0.377933	-0.190744	0.64992	0.896608
hsa-miR-6797-3p	chr19:42373745_42373766	3.96591	2.08789	0	0	1.15799	2.20882	4.06406	1.41663	0	1.29432	0	2.96068	2.28873	0	3.09568	1.21861	1.92638	1.36385	-0.21142	0.650117	0.896608
hsa-miR-6505-5p	chr12:48526583_48526604	31.7272	20.8789	61.1375	30.4406	24.3178	46.3852	65.8378	55.721	50.5211	37.5353	27.1044	22.2051	24.4131	79.3135	30.9568	76.7725	40.1036	44.9492	0.141114	0.650328	0.896608
hsa-miR-1295a	chr1:171070879_171070899	107.079	6.26367	9.48685	14.325	17.3699	16.5661	7.31531	1.88885	2.80673	20.7091	30.9764	29.6068	4.57746	74.9072	10.8349	0.406204	25.4866	19.6348	-0.213304	0.652382	0.896608
hsa-miR-6770-5p	chr16:15024682_15024705,chr16:16423167_16423190,chr16:18473239_18473262	0	1.04394	2.10819	3.58124	10.4219	3.31323	2.43844	1.88885	4.21009	2.58864	3.87205	4.44102	1.52582	2.93754	1.03189	4.06204	3.27243	2.95088	-0.18829	0.652627	0.896608
hsa-miR-4677-5p	chr1:243509490_243509511	0	3.13183	1.05409	0	0	1.10441	0.812812	1.41663	0	1.29432	0.968013	2.96068	0	1.46877	1.54784	1.21861	0.871879	1.20832	0.212726	0.653952	0.896608
hsa-miR-500b-5p	chrX:49775290_49775307	11.8977	4.17578	2.10819	11.639	13.8959	14.3573	1.62562	2.83327	2.80673	5.17728	30.9764	2.96068	3.05164	4.4063	6.70731	3.24963	8.52851	6.90769	-0.197878	0.654623	0.896608
hsa-miR-627-3p	chr15:42491791_42491810	0	1.04394	2.10819	1.79062	2.31599	1.10441	1.62562	3.77769	2.80673	0	0	2.96068	4.57746	0	0.515947	1.62482	1.42697	1.80704	0.206978	0.655317	0.896608
hsa-miR-200a-3p	chr1:1103296_1103317	29.7443	11.4834	54.8129	15.2203	47.4777	23.1926	13.005	18.4163	33.6807	10.3546	26.1363	39.9692	27.4647	20.5628	6.19136	36.5584	27.848	24.3705	-0.159678	0.656213	0.896608
hsa-miR-769-5p	chr19:46522219_46522240	2242.72	3941.94	8288.35	1455.77	2138.81	2682.61	5612.47	4330.18	5329.97	2486.39	1962.16	5668.22	3023.41	4880.72	3871.67	6373.75	3766.1	4214.05	0.141464	0.656999	0.896608
hsa-miR-4634	chr5:174178746_174178764	0	0	0	0	0	0	1.62562	0	0	0	0.968013	0	0	0	0	0	0.232232	0.107557	-0.124974	0.657075	0.896608
hsa-miR-1255b-5p	chr1:167967903_167967924,chr4:36428027_36428048	3.96591	2.08789	0	2.68593	0	0	0	0.472212	1.40336	0	0.968013	0	3.81455	0	0	0.406204	1.24853	0.784926	-0.206661	0.658722	0.896608
hsa-miR-15a-3p	chr13:50623266_50623287	0	1.04394	0	0	0	0	0	0.472212	0	0	0.968013	1.48034	0	0	0	0	0.149135	0.324507	0.16923	0.658841	0.896608
hsa-miR-5095	chr1:53400608_53400628	0	0	2.10819	0	0	0	0	1.41663	1.40336	0	0	0	0	1.46877	0	0.406204	0.30117	0.521663	0.18705	0.659653	0.896608
hsa-miR-10b-5p	chr2:177015057_177015079	42562.1	58126.8	15030.3	131620	800916	952370	87014.8	14191.4	2531.67	41486.8	375374	732774	118830	569904	94084.5	76062.5	298234	225027	-0.210589	0.659755	0.896608
hsa-miR-656-5p	chr14:101533068_101533088	1.98295	0	0	5.37186	0	0	0.812812	0	0	1.29432	2.90404	0	0	0	1.03189	1.62482	1.1668	0.761674	-0.201797	0.659956	0.896608
hsa-miR-6752-3p	chr11:67257766_67257786	0	0	2.10819	0	0	0	0	0	0	1.29432	0	0	0	0	0	0	0.30117	0.143813	-0.12539	0.66045	0.896608
hsa-miR-7846-3p	chr1:12227067_12227087	0	0	0	0	0	0	0	0	0	0	0	0	0	0	0	0.406204	0	0.0451338	0.0679815	0.662325	0.896608
hsa-miR-378c	chr10:132760897_132760921	0	0	0	0	0	0	0	0	0	0	0	0	0	0	0	0.406204	0	0.0451338	0.0679815	0.662325	0.896608
hsa-miR-7107-3p	chr12:121882082_121882108	0	0	0	0	0	0	0	0	0	0	0	0	0	0	0	0.406204	0	0.0451338	0.0679815	0.662325	0.896608
hsa-miR-6765-3p	chr14:105617115_105617135	0	0	0	0	0	0	0	0	0	0	0	0	0	0	0	0.406204	0	0.0451338	0.0679815	0.662325	0.896608
hsa-miR-6085	chr15:62635310_62635328	0	0	0	0	0	0	0	0	0	0	0	0	0	0	0	0.406204	0	0.0451338	0.0679815	0.662325	0.896608
hsa-miR-6772-5p	chr16:57806238_57806259	0	0	0	0	0	0	0	0	0	0	0	0	0	0	0	0.406204	0	0.0451338	0.0679815	0.662325	0.896608
hsa-miR-642b-3p	chr19:46178199_46178220	0	0	0	0	0	0	0	0	0	0	0	0	0	0	0	0.406204	0	0.0451338	0.0679815	0.662325	0.896608
hsa-miR-519b-3p	chr19:54198517_54198538	0	0	0	0	0	0	0	0	0	0	0	0	0	0	0	0.406204	0	0.0451338	0.0679815	0.662325	0.896608
hsa-miR-518f-3p	chr19:54203321_54203341	0	0	0	0	0	0	0	0	0	0	0	0	0	0	0	0.406204	0	0.0451338	0.0679815	0.662325	0.896608
hsa-miR-518a-3p	chr19:54234310_54234331,chr19:54242639_54242660	0	0	0	0	0	0	0	0	0	0	0	0	0	0	0	0.406204	0	0.0451338	0.0679815	0.662325	0.896608
hsa-miR-517c-3p	chr19:54244623_54244644	0	0	0	0	0	0	0	0	0	0	0	0	0	0	0	0.406204	0	0.0451338	0.0679815	0.662325	0.896608
hsa-miR-4437	chr2:182170320_182170340	0	0	0	0	0	0	0	0	0	0	0	0	0	0	0	0.406204	0	0.0451338	0.0679815	0.662325	0.896608
hsa-miR-378b	chr3:10371946_10371964	0	0	0	0	0	0	0	0	0	0	0	0	0	0	0	0.406204	0	0.0451338	0.0679815	0.662325	0.896608
hsa-miR-548a-5p	chr8:105496648_105496669	0	0	0	0	0	0	0	0	0	0	0	0	0	0	0	0.406204	0	0.0451338	0.0679815	0.662325	0.896608
hsa-miR-6509-3p	chr7:134891758_134891779	1.98295	0	1.05409	8.05779	0	0	0.812812	2.36106	4.21009	0	0.968013	0	0	2.93754	1.03189	0	1.70109	1.27873	-0.205677	0.662355	0.896608
hsa-miR-6796-3p	chr19:40875794_40875814	0	0	1.05409	0	1.15799	0	0	0	0	0	0	0	0	1.46877	0	0.406204	0.316013	0.20833	-0.168993	0.662558	0.896608
hsa-miR-219a-1-3p	chr6:33175673_33175694	592.903	4211.27	5167.17	625.822	1237.89	1125.39	3698.3	2827.6	3254.4	972.034	436.574	3595.74	4260.85	3337.04	3706.05	2662.26	2379.82	2783.62	0.173805	0.66637	0.90014
hsa-miR-495-5p	chr14:101500105_101500126	11.8977	0	0	0.89531	1.15799	0	4.06406	0	0	1.29432	6.77609	10.3624	0	0	2.06379	11.7799	2.57358	3.58628	0.198053	0.666376	0.90014
hsa-miR-15b-3p	chr3:160122433_160122454	132.858	280.821	432.179	212.189	211.913	353.411	283.672	320.632	298.916	141.081	185.858	327.155	243.368	155.689	290.994	305.465	272.435	252.129	-0.10454	0.666883	0.90014
hsa-miR-6776-3p	chr17:2596155_2596177	0	0	0	0	0	1.10441	0	0.472212	0	0	0.968013	1.48034	0	0	0	0	0.157773	0.324507	0.164966	0.66718	0.90014
hsa-miR-5089-3p	chr17:45050435_45050457	0	2.08789	1.05409	1.79062	0	0	2.43844	2.83327	0	1.29432	0.968013	0	0.762909	1.46877	2.06379	2.03102	1.05301	1.26912	0.200023	0.668243	0.900371
hsa-miR-1287-3p	chr10:100154989_100155010	0	1.04394	2.10819	0	3.47398	0	0	1.88885	1.40336	0	0.968013	0	0	1.46877	1.54784	2.84343	0.946588	1.12447	0.204322	0.66944	0.900371
hsa-miR-1283	chr19:54191748_54191769,chr19:54261499_54261520	0	3.13183	2.10819	0	1.15799	0	0	0.944423	0	2.58864	0	2.96068	4.57746	1.46877	0	0	0.914002	1.39333	0.199111	0.669521	0.900371
hsa-miR-92b-3p	chr1:155165028_155165049	3521.72	59232.4	101595	6160.63	17608.4	17175.8	72820.7	66737.2	48525.5	12514.8	4746.17	70544.1	59172.8	46630.4	61455.5	60981.4	39730.6	47923.1	0.187443	0.670922	0.900371
hsa-miR-769-3p	chr19:46522258_46522280	49.5738	78.2959	131.762	34.0218	49.7937	80.6219	88.5965	89.248	94.0253	53.0671	31.9444	68.0956	78.5797	57.2819	66.0412	68.6485	73.2379	67.4369	-0.111402	0.671721	0.900371
hsa-miR-1294	chr5:153726713_153726734	11.8977	5.21972	11.595	18.8015	11.5799	8.83528	4.06406	12.2775	5.61345	11.6489	11.6162	2.96068	14.4953	1.46877	11.3508	6.90547	10.2848	8.70411	-0.146881	0.672332	0.900371
hsa-miR-1302	chr1:30438_30458,chr12:113132887_113132907,chr15:102500707_102500727,chr19:72045_72065,chr2:114340581_114340601,chr2:208134052_208134072,chr20:49231226_49231246,chr7:18166857_18166877,chr8:142867616_142867636,chr9:30216_30236,chr9:100125878_100125898	17.8466	8.35156	10.5409	9.84842	11.5799	15.4617	13.005	16.5274	8.42018	12.9432	7.7441	10.3624	5.34037	8.81261	6.70731	19.0916	12.3763	10.661	-0.126063	0.672494	0.900371
hsa-miR-6751-3p	chr11:64897388_64897408	0	0	0	5.37186	1.15799	3.31323	2.43844	0.944423	0	3.88296	3.87205	1.48034	0.762909	0	2.06379	0	1.7545	1.44516	-0.201942	0.672991	0.900371
hsa-miR-182-3p	chr7:129410246_129410266	0	0	0	0	0	2.20882	1.62562	0	0	0	0	0	0	2.93754	0.515947	0	0.547778	0.38372	-0.164562	0.673199	0.900371
hsa-miR-188-3p	chrX:49768162_49768182	5.94886	1.04394	3.16228	0.89531	3.47398	4.41764	0.812812	2.36106	1.40336	3.88296	2.90404	0	0	0	6.19136	1.21861	2.82212	1.99571	-0.193625	0.673716	0.900371
hsa-miR-324-3p	chr17:7126627_7126646	178.466	159.724	215.035	105.647	162.119	133.634	198.326	140.719	195.067	185.088	198.443	130.27	125.88	116.033	176.454	138.516	164.707	156.274	-0.0728376	0.673864	0.900371
hsa-miR-7978	chr4:21466361_21466381	0	1.04394	0	0	0	2.20882	0	0.472212	1.40336	0	1.93603	0	0	0	1.54784	0.406204	0.464681	0.640627	0.195387	0.673971	0.900371
hsa-miR-1265	chr10:14478588_14478609	0	1.04394	4.21638	0	1.15799	0	4.06406	1.41663	1.40336	0	0.968013	0	1.52582	5.87507	0	7.31167	1.49748	2.05562	0.200604	0.674372	0.900371
hsa-miR-6801-5p	chr19:52725278_52725300	0	0	0	2.68593	0	1.10441	0	0.944423	0	0	0.968013	0	0	1.46877	1.54784	1.62482	0.541477	0.728207	0.197871	0.674397	0.900371
hsa-miR-3064-5p	chr17:62496935_62496955	45.6079	39.6699	33.731	32.2312	47.4777	33.1323	40.6406	34.9437	42.1009	40.1239	29.0404	35.5281	30.5164	42.5943	43.8555	34.5273	38.9272	37.0256	-0.0666145	0.675862	0.901144
hsa-miR-137	chr1:98511647_98511669	61.4715	93.955	287.768	63.567	176.015	88.3528	190.198	131.275	122.093	59.5387	81.3131	233.894	122.065	305.504	130.019	205.133	137.332	154.537	0.141727	0.675984	0.901144
hsa-miR-3622a-3p	chr8:27559243_27559264	1.98295	0	0	5.37186	0	0	0.812812	0	0	3.88296	0.968013	0	0	0	2.06379	0	1.1668	0.768307	-0.179673	0.67678	0.901533
hsa-miR-6850-5p	chr8:146017355_146017376	0	1.04394	0	0	2.31599	0	0	0.472212	1.40336	1.29432	0	0	0	0	0	0	0.47999	0.35221	-0.173743	0.679563	0.903556
hsa-miR-1304-5p	chr11:93466890_93466911	19.8295	12.5273	21.0819	20.5921	39.3718	37.5499	29.2612	30.6938	26.6639	5.17728	16.4562	35.5281	19.0727	23.5003	27.3452	26.4033	25.7448	23.4268	-0.118689	0.679909	0.903556
hsa-miR-3192-3p	chr20:18451306_18451326	0	4.17578	4.21638	0.89531	0	0	0	1.88885	0	1.29432	0	0	1.52582	1.46877	2.06379	0.406204	1.32678	0.960861	-0.197026	0.680325	0.903556
hsa-miR-4753-5p	chr1:235353401_235353422	0	0	0	0	2.31599	0	0	0.472212	0	2.58864	0	0	0	0	1.03189	0.406204	0.330855	0.499883	0.176366	0.68088	0.903556
hsa-miR-664b-3p	chrX:153996910_153996931	5.94886	0	6.32457	1.79062	1.15799	1.10441	0.812812	2.83327	0	6.4716	9.68013	0	3.81455	0	1.54784	1.62482	2.44847	2.8858	0.194304	0.680945	0.903556
hsa-miR-7111-3p	chr6:35438335_35438356	0	3.13183	2.10819	0	0	1.10441	0.812812	0.944423	1.40336	2.58864	1.93603	1.48034	0	0	1.54784	2.03102	1.02246	1.32574	0.193572	0.681329	0.903556
hsa-miR-1275	chr6:33967795_33967811	134.841	304.832	394.232	112.809	279.076	85.0395	390.963	175.191	283.479	141.081	100.673	617.301	253.286	446.505	277.064	175.886	243.113	274.496	0.143976	0.682981	0.90461
hsa-miR-516a-5p	chr19:54260010_54260032,chr19:54264402_54264424	0	0	0	0	0	1.10441	0.812812	0	0	1.29432	0	0	0	0	0	0.406204	0.273889	0.188947	-0.157426	0.683135	0.90461
hsa-miR-378f	chr1:24255611_24255630	0	0	2.10819	1.79062	0	0	0.812812	0.944423	0	1.29432	0	0	0	0	1.03189	0.812408	0.673089	0.453672	-0.191724	0.685018	0.906273
hsa-miR-6846-5p	chr8:145112257_145112278	0	0	0	0	0	0	0.812812	0	0	0	2.90404	0	0	0	0	0	0.116116	0.322671	0.113411	0.685404	0.906273
hsa-miR-6733-3p	chr1:43637323_43637342	0	0	0	0	0	1.10441	0	0	0	1.29432	0.968013	0	0	0	0	0.406204	0.157773	0.296504	0.154182	0.687295	0.907813
hsa-miR-20b-3p	chrX:133303843_133303864	69.4034	114.834	134.924	109.228	59.0576	29.8191	99.9759	118.525	126.303	93.191	24.2003	51.8119	106.044	16.1564	59.3339	109.675	88.1774	78.3601	-0.141357	0.68794	0.907813
hsa-miR-454-3p	chr17:57215148_57215170	398.574	751.64	2278.95	392.146	398.35	906.72	743.723	1125.28	1288.29	609.624	482.07	957.779	1055.1	1110.39	844.605	890.399	838.587	929.282	0.128664	0.688134	0.907813
hsa-miR-6832-3p	chr6:31601616_31601635	3.96591	0	1.05409	1.79062	0	1.10441	1.62562	0.944423	0	1.29432	0	1.48034	0.762909	4.4063	0.515947	0.812408	1.36295	1.13518	-0.189551	0.688598	0.907813
hsa-miR-6728-3p	chr1:8926561_8926581	0	2.08789	0	0	0	0	0	0	0	0	0	0	0	1.46877	0	0	0.29827	0.163196	-0.113635	0.690949	0.909654
hsa-miR-6514-3p	chr11:62560174_62560194	0	2.08789	2.10819	0	2.31599	1.10441	0	1.88885	1.40336	1.29432	1.93603	0	0	0	0	0.812408	1.08807	0.814996	-0.189873	0.69153	0.909654
hsa-miR-489-3p	chr7:93113259_93113280	1.98295	15.6592	10.5409	6.26717	8.10595	4.41764	14.6306	16.9996	18.2437	1.29432	3.87205	10.3624	3.81455	10.2814	8.25515	18.6854	8.80064	10.2009	0.155628	0.691645	0.909654
hsa-miR-1292-5p	chr20:2633425_2633449	89.2329	116.922	89.5981	125.343	92.6394	171.183	98.3503	124.664	71.5715	104.84	82.2811	96.222	150.293	117.501	113.508	93.4269	111.896	106.034	-0.072753	0.692535	0.909654
hsa-miR-6766-5p	chr15:89870013_89870036	0	3.13183	0	0	2.31599	1.10441	0.812812	1.88885	0	1.29432	0.968013	0	1.52582	0	1.03189	0	1.05215	0.745432	-0.189175	0.692537	0.909654
hsa-miR-6853-3p	chr9:35732971_35732992	1.98295	0	3.16228	0.89531	1.15799	5.52205	2.43844	0.472212	2.80673	0	1.93603	1.48034	0.762909	5.87507	1.54784	2.43722	2.16558	1.92426	-0.178199	0.694739	0.911262
hsa-miR-873-3p	chr9:28888887_28888908	33.7102	25.0547	21.0819	40.289	82.2175	65.1602	45.5175	37.3047	36.4874	63.4217	40.6565	78.458	46.5375	64.6258	36.1163	38.5894	44.7187	49.133	0.106935	0.69478	0.911262
hsa-miR-556-3p	chr1:162312390_162312411	0	7.30761	28.4606	2.68593	2.31599	12.1485	4.87687	12.2775	9.82354	1.29432	10.6481	23.6854	12.9695	4.4063	8.25515	6.09306	8.2565	9.93921	0.170043	0.695641	0.911604
hsa-miR-2682-5p	chr1:98510863_98510885	406.505	144.064	776.868	238.153	756.169	234.135	160.124	397.602	376.101	208.385	371.717	754.973	337.206	988.481	275.516	225.037	388.003	437.224	0.14162	0.696243	0.911604
hsa-miR-3663-5p	chr10:118927245_118927265	1.98295	1.04394	0	0	0	0	0	0	2.80673	3.88296	0	0	0	0	0	0	0.432414	0.743298	0.145685	0.696569	0.911604
hsa-miR-345-5p	chr14:100774213_100774234	2012.7	4485.83	4496.77	1902.53	2209.45	2947.67	3743.81	3948.63	4327.97	2887.63	2493.6	2482.53	4409.62	2394.09	3272.14	3650.15	3114.11	3318.48	0.0864215	0.69737	0.911844
hsa-miR-4728-5p	chr17:37882749_37882771	0	1.04394	0	0.89531	0	0	0	0.472212	0	1.29432	0	0	0	0	0	0	0.277036	0.196281	-0.149358	0.69846	0.911844
hsa-miR-196a-5p	chr12:54385546_54385567,chr17:46709894_46709915	118.977	1482.4	14.7573	498.688	2362.31	3869.85	720.965	63.2764	0	245.921	2955.34	3549.85	166.314	265.847	924.577	661.3	1295.42	981.381	-0.18436	0.699086	0.911844
hsa-miR-6742-3p	chr1:228584749_228584768	0	0	1.05409	0	0	1.10441	0	0	0	0	0	1.48034	0	0	0.515947	0	0.308358	0.22181	-0.149202	0.699706	0.911844
hsa-miR-6880-3p	chr12:124821727_124821747	0	0	0	0	0	0	0.812812	0.944423	0	0	0	0	0	0	0	0.812408	0.116116	0.195203	0.133537	0.700365	0.911844
hsa-miR-516b-5p	chr19:54228711_54228732,chr19:54240114_54240135	1.98295	5.21972	4.21638	4.47655	4.63197	0	8.94094	1.41663	1.40336	2.58864	1.93603	10.3624	7.62909	5.87507	2.57974	2.03102	4.20979	3.98022	-0.162612	0.7007	0.911844
hsa-miR-3656	chr11:118889702_118889718	11.8977	2.08789	4.21638	10.7437	17.3699	4.41764	4.87687	1.88885	2.80673	5.17728	4.84006	1.48034	0	35.2504	5.67542	3.24963	7.9443	6.70764	-0.177783	0.700981	0.911844
hsa-miR-6865-3p	chr17:4873386_4873406	0	1.04394	2.10819	0	0	0	0.812812	0	0	0	0	1.48034	0	2.93754	0	0	0.566421	0.490875	-0.160621	0.701664	0.911844
hsa-miR-20b-5p	chrX:133303880_133303902	1033.12	7813.93	12402.5	2679.66	1273.79	2553.39	7472.18	6227.53	6338.99	2780.2	776.346	3804.47	6525.16	870.979	3135.93	8438.07	5032.65	4321.96	-0.161658	0.701755	0.911844
hsa-miR-4417	chr1:5624142_5624159	0	1.04394	0	0	1.15799	0	3.25125	1.41663	0	0	0.968013	0	0	0	0.515947	1.62482	0.779027	0.502823	-0.179296	0.70185	0.911844
hsa-miR-142-3p	chr17:56408606_56408628	0	0	0	0	1.15799	0	0	0	0	0	0	0	0	0	0.515947	0	0.165428	0.0573275	-0.102215	0.702805	0.911949
hsa-miR-3191-5p	chr19:47730247_47730268	0	0	0	1.79062	0	0	0	0.472212	1.40336	0	0	0	0	0	2.06379	0	0.255803	0.437707	0.148375	0.703664	0.911949
hsa-miR-766-3p	chrX:118780726_118780747	366.846	107.526	202.386	130.715	210.755	186.645	143.055	149.691	192.261	286.045	354.293	148.034	134.272	282.003	159.944	160.044	192.561	207.398	0.101191	0.704789	0.911949
hsa-miR-3612	chr12:128778650_128778671	3.96591	22.9668	0	20.5921	16.2119	0	0	0	25.2605	5.17728	21.2963	1.48034	0	0	3.61163	0	9.10525	6.31401	-0.16707	0.704895	0.911949
hsa-miR-106b-3p	chr7:99691625_99691646	1752.93	1624.38	3110.63	1439.66	1936.16	1709.63	2061.29	2641.55	1963.31	1570.01	1137.41	1859.31	2028.58	1380.64	1662.9	2366.95	1947.81	1845.63	-0.0739183	0.705674	0.911949
hsa-miR-4674	chr9:139440634_139440654	0	1.04394	0	0	0	0	0	0.472212	0	0	0	0	0	0	0	0	0.149135	0.052468	-0.0997648	0.705892	0.911949
hsa-miR-590-5p	chr7:73605543_73605564	0	0	3.16228	0	2.31599	0	0.812812	1.41663	1.40336	0	2.90404	1.48034	0.762909	1.46877	1.54784	0	0.898726	1.22043	0.180521	0.705977	0.911949
hsa-miR-1468-5p	chrX:63005935_63005955	190.363	143.02	162.331	221.142	158.645	161.244	140.617	155.358	223.135	262.747	248.779	102.143	114.436	129.252	163.039	202.29	168.195	177.909	0.0781609	0.706043	0.911949
hsa-miR-484	chr16:15737158_15737179	2682.94	5880.54	7435.59	2346.61	2622.85	4604.28	6508.19	4805.7	4635.31	3385.94	3303.83	5042.04	5006.97	3150.51	4257.08	4934.97	4583	4280.26	-0.0917992	0.706519	0.911949
hsa-miR-4635	chr5:1063019_1063039	0	0	0	0	0	1.10441	2.43844	0.472212	1.40336	0	0	0	0.762909	0	0.515947	0.406204	0.506121	0.395626	-0.172784	0.707538	0.912607
hsa-miR-3605-5p	chr1:33798050_33798072	11.8977	26.0986	31.6228	17.0109	10.4219	25.4014	30.0741	33.9992	22.4538	12.9432	10.6481	25.1658	20.5986	32.3129	29.409	25.9971	21.7896	23.7253	0.103063	0.70836	0.91261
hsa-miR-6796-5p	chr19:40875758_40875780	7.93181	0	6.32457	0	5.78996	0	0	2.83327	9.82354	6.4716	0	2.96068	5.34037	4.4063	1.54784	0	2.86376	3.70929	0.178014	0.708743	0.91261
hsa-miR-651-5p	chrX:8095021_8095042	156.653	64.7246	84.3276	153.098	90.3234	132.529	36.5766	71.304	37.8908	93.191	165.53	150.995	48.8262	67.5633	44.8874	152.733	102.605	92.5467	-0.124341	0.709979	0.91261
hsa-miR-6826-3p	chr3:128991065_128991086	3.96591	0	0	0.89531	1.15799	0	0.812812	0.944423	1.40336	1.29432	0	0	1.52582	1.46877	0.515947	1.62482	0.976003	0.975273	0.177367	0.710166	0.91261
hsa-miR-548at-5p	chr17:40646791_40646812	0	0	1.05409	0	0	0	0	0.472212	1.40336	0	0	0	0	0	0.515947	0	0.150585	0.265725	0.141679	0.710902	0.91261
hsa-miR-548l	chr11:94199711_94199732	3.96591	10.4394	6.32457	7.16248	1.15799	6.62646	12.1922	6.61096	5.61345	7.76592	5.80808	7.4017	15.2582	5.87507	6.19136	8.93649	6.83843	7.71791	0.122401	0.711065	0.91261
hsa-miR-4482-5p	chr10:106028135_106028156	0	0	9.48685	1.79062	0	0	1.62562	1.88885	0	9.06024	3.87205	1.48034	1.52582	0	4.12758	0.406204	1.8433	2.48456	0.176894	0.711112	0.91261
hsa-miR-6738-5p	chr1:155921100_155921122	0	0	0	0	0	1.10441	0	0	0	0	0	0	0	0	0.515947	0	0.157773	0.0573275	-0.0984082	0.712101	0.912829
hsa-miR-6864-5p	chr17:4873038_4873061	0	0	1.05409	2.68593	0	0	0.812812	1.41663	0	0	0.968013	1.48034	2.28873	0	0	1.62482	0.650406	0.864281	0.175476	0.712617	0.912829
hsa-miR-3911	chr9:130453042_130453063	31.7272	29.2305	27.4065	20.5921	17.3699	13.2529	30.0741	27.8605	29.4706	18.1205	9.68013	7.4017	22.8873	20.5628	35.0844	25.1846	24.2362	21.8058	-0.1024	0.713251	0.912829
hsa-miR-193b-3p	chr16:14397874_14397895	245.886	161.811	125.437	306.196	269.812	299.295	97.5375	66.1096	188.051	481.487	373.653	213.169	72.4764	120.439	162.523	43.4638	215.139	191.263	-0.138716	0.713323	0.912829
hsa-miR-4749-5p	chr19:50357850_50357871	0	3.13183	4.21638	1.79062	4.63197	2.20882	3.25125	5.19433	2.80673	5.17728	0	1.48034	1.52582	4.4063	2.57974	5.28065	2.74727	3.16124	0.150163	0.714219	0.913322
hsa-miR-517a-3p	chr19:54215575_54215596	1.98295	0	4.21638	0	0	2.20882	1.62562	1.88885	1.40336	0	0.968013	2.96068	0	2.93754	0	0.812408	1.4334	1.21898	-0.17343	0.716972	0.91403
hsa-miR-517b-3p	chr19:54224372_54224393	1.98295	0	4.21638	0	0	2.20882	1.62562	1.88885	1.40336	0	0.968013	2.96068	0	2.93754	0	0.812408	1.4334	1.21898	-0.17343	0.716972	0.91403
hsa-miR-1913	chr6:166922852_166922873	0	0	2.10819	1.79062	1.15799	1.10441	0.812812	2.36106	1.40336	0	0.968013	1.48034	0.762909	2.93754	1.54784	0.406204	0.996289	1.31858	0.169815	0.717311	0.91403
hsa-miR-4648	chr7:2566708_2566727	0	5.21972	7.37866	0	0	1.10441	3.25125	2.83327	7.01682	0	0	4.44102	5.34037	2.93754	2.06379	3.24963	2.42201	3.09805	0.169566	0.718151	0.91403
hsa-miR-493-3p	chr14:101335453_101335474	15185.5	70.9882	42.1638	11566.5	633.422	81.7263	3538.17	167.163	15.437	3036.47	8787.62	6833.25	2204.81	1067.79	2914.58	5766.88	4445.49	3421.56	-0.171894	0.718301	0.91403
hsa-miR-4662b	chr8:125834230_125834251	0	0	0	1.79062	0	0	0	0	0	0	0	0	0.762909	0	0.515947	0	0.255803	0.142095	-0.122778	0.719114	0.91403
hsa-miR-431-5p	chr14:101347363_101347383	1713.27	11.4834	27.4065	640.147	63.6896	9.93969	1467.13	46.7489	2.80673	379.236	552.735	1798.61	574.471	245.284	697.56	2226.81	561.866	724.918	0.171338	0.719801	0.91403
hsa-miR-302c-3p	chr4:113569522_113569544	0	1.04394	12.6491	0	13.8959	0	0	0.944423	1.40336	1.29432	0.968013	1.48034	0.762909	2.93754	1.03189	15.4357	3.94129	2.91762	-0.168239	0.722706	0.91403
hsa-miR-519d-3p	chr19:54216654_54216675	0	0	0	0	0	0	0.812812	0	0	0	0	1.48034	0	0	0	0.812408	0.116116	0.25475	0.121749	0.722946	0.91403
hsa-miR-4506	chr14:94414579_94414598	0	1.04394	0	0	0	0	0	0	0	0	0	0	0	0	0.515947	0	0.149135	0.0573275	-0.0938885	0.723314	0.91403
hsa-miR-1224-3p	chr3:183959257_183959277	0	1.04394	0	0	0	0	0	0	0	0	0	0	0	0	0.515947	0	0.149135	0.0573275	-0.0938885	0.723314	0.91403
hsa-miR-548aq-3p	chr3:185485635_185485656	5.94886	14.6152	6.32457	10.7437	10.4219	34.2367	19.5075	15.1108	7.01682	7.76592	12.5842	14.8034	16.0211	7.34384	16.5103	20.3102	14.5426	13.0518	-0.115528	0.723658	0.91403
hsa-miR-552-5p	chr1:35135251_35135271	0	0	3.16228	2.68593	0	0	0.812812	0	0	2.58864	0	0	2.28873	0	0.515947	1.21861	0.951576	0.734658	-0.164552	0.724517	0.91403
hsa-miR-16-2-3p	chr3:160122585_160122606	1225.46	2468.93	1892.1	1824.64	1287.69	1821.17	1652.45	1373.19	2055.93	1678.73	1519.78	1816.38	1693.66	998.762	2140.66	1695.09	1738.92	1663.58	-0.0620435	0.724797	0.91403
hsa-miR-4662a-5p	chr8:125834232_125834253	15.8636	20.8789	12.6491	10.7437	10.4219	38.6543	32.5125	13.6941	19.6471	15.5318	13.5522	14.8034	10.6807	23.5003	27.3452	28.4343	20.2463	18.5766	-0.108328	0.724992	0.91403
hsa-miR-6791-3p	chr19:6736723_6736743	0	0	1.05409	0	0	0	0	0	0	0	1.93603	0	0	0	0.515947	0	0.150585	0.272441	0.120342	0.725097	0.91403
hsa-miR-579-3p	chr5:32394498_32394520	0	0	3.16228	0	0	1.10441	0.812812	0.472212	0	1.29432	0	0	2.28873	0	1.54784	2.03102	0.725644	0.848236	0.167325	0.725448	0.91403
hsa-miR-577	chr4:115577930_115577950	13.8807	7.30761	18.9737	1.79062	4.63197	16.5661	6.5025	11.3331	9.82354	1.29432	18.3922	7.4017	15.2582	0	15.4784	19.904	9.95046	10.9873	0.148016	0.725476	0.91403
hsa-miR-632	chr17:30677188_30677206	0	0	0	0	2.31599	0	0.812812	0.472212	0	0	0	0	0.762909	0	0.515947	2.84343	0.446971	0.5105	0.156643	0.726097	0.91403
hsa-miR-1229-3p	chr5:179225278_179225300	0	11.4834	7.37866	6.26717	5.78996	7.73087	16.2562	5.66654	5.61345	9.06024	5.80808	11.8427	6.86618	13.2189	8.25515	5.28065	7.84376	7.95688	-0.11409	0.726236	0.91403
hsa-miR-202-5p	chr10:135061076_135061097	0	0	0	0	0	0	0.812812	0	0	0	0	0	0	0	0	0.406204	0.116116	0.0451338	-0.0893673	0.726935	0.91403
hsa-miR-3942-3p	chr15:35664481_35664501	0	0	0	0	0	0	0.812812	0	0	0	0	0	0	0	0	0.406204	0.116116	0.0451338	-0.0893673	0.726935	0.91403
hsa-miR-6823-5p	chr3:48587429_48587449	0	0	0	0	0	0	0.812812	0	0	0	0	0	0	0	0	0.406204	0.116116	0.0451338	-0.0893673	0.726935	0.91403
hsa-let-7a-3p	chr22:46508680_46508700,chr9:96938295_96938315	124.926	477.083	71.6785	202.34	298.762	515.759	157.686	185.107	269.446	72.4819	193.603	241.295	208.274	160.096	599.53	203.914	264.033	237.083	-0.127309	0.727034	0.91403
hsa-miR-5009-5p	chr15:90427219_90427242	0	0	1.05409	5.37186	0	2.20882	0	2.83327	1.40336	0	0.968013	0	3.05164	1.46877	2.06379	1.62482	1.23354	1.49041	0.165343	0.728508	0.914738
hsa-miR-15a-5p	chr13:50623303_50623324	33.7102	135.713	134.924	49.2421	64.8476	113.754	112.981	87.8314	74.3782	62.1273	88.0891	113.986	78.5797	41.1255	95.9662	128.767	92.1674	85.65	-0.0968344	0.72862	0.914738
hsa-miR-129-5p	chr11:43602958_43602978,chr7:127847929_127847949	3119.18	29413.1	47476.4	5755.06	3691.68	4218.84	19586.3	42430.1	21708.6	8595.58	3504.21	19278.5	21462.9	15580.7	14333	20889.4	16180.1	18642.6	0.147833	0.729766	0.915087
hsa-miR-1538	chr16:69599711_69599733	1.98295	5.21972	5.27047	5.37186	0	2.20882	2.43844	3.30548	7.01682	2.58864	1.93603	2.96068	4.57746	1.46877	2.06379	1.62482	3.21318	3.06027	-0.13892	0.729921	0.915087
hsa-miR-151a-3p	chr8:141742686_141742706	60551.5	19178.3	38237.3	34690.6	35941.8	33934.1	29026.3	30631.4	37702.8	44230.8	40582	24666.9	33655.7	41526.5	27321.5	26872.8	35937.1	34132.3	-0.0707224	0.730461	0.915122
hsa-miR-6754-3p	chr11:71184592_71184613	1.98295	0	0	0.89531	0	0	0.812812	1.41663	0	0	0	1.48034	0	0	0	0	0.527297	0.321886	-0.144364	0.732118	0.916083
hsa-miR-193a-3p	chr17:29887069_29887090	3.96591	2.08789	0	0	9.26394	1.10441	0	0	0	2.58864	3.87205	0	0	0	7.73921	0	2.34602	1.57777	-0.14898	0.732252	0.916083
hsa-miR-1914-5p	chr20:62572864_62572885	11.8977	27.1426	20.0278	33.1265	27.7918	22.0882	13.8178	25.4994	25.2605	14.2375	15.4882	28.1264	32.0422	8.81261	27.8611	9.34269	22.2703	20.7412	-0.099309	0.735356	0.919324
hsa-miR-4688	chr11:46398006_46398027	0	2.08789	0	3.58124	0	3.31323	3.25125	1.88885	1.40336	0	0	0	2.28873	2.93754	3.09568	1.62482	1.74766	1.471	-0.155577	0.737552	0.919624
hsa-miR-766-5p	chrX:118780762_118780783	65.4374	73.0761	44.272	98.4842	74.1115	64.0557	34.9509	41.5546	58.9413	69.8932	79.377	60.6939	57.2182	61.6883	81.5196	44.2762	64.9126	61.6847	-0.0734306	0.737712	0.919624
hsa-miR-7847-3p	chr11:1901335_1901355	3.96591	0	0	0	0	0	0	0	0	1.29432	0	1.48034	0	0	0	0	0.566558	0.308295	-0.112161	0.738402	0.919624
hsa-miR-19a-3p	chr13:92003193_92003215	146.739	524.06	580.806	240.839	164.435	375.499	383.647	351.325	623.093	170.85	190.698	518.119	454.694	240.878	204.315	639.771	345.146	377.083	0.109334	0.739054	0.919624
hsa-miR-499a-5p	chr20:33578211_33578231	232.005	335.106	531.264	200.55	180.647	432.929	400.716	320.159	370.488	236.86	232.323	381.927	267.781	304.035	319.887	385.488	330.46	313.217	-0.0743284	0.739404	0.919624
hsa-miR-17-5p	chr13:92002872_92002894	1497.13	4304.18	11377.9	1994.75	2846.35	6687.2	6083.09	5928.62	5351.02	2897.98	1982.49	4279.66	5946.12	3453.07	2855.25	8007.5	4970.09	4522.41	-0.115083	0.739782	0.919624
hsa-miR-4673	chr9:139414056_139414077	0	4.17578	5.27047	0	0	1.10441	3.25125	5.66654	0	0	0.968013	7.4017	0.762909	2.93754	2.06379	2.43722	1.9717	2.47086	0.156685	0.741319	0.919624
hsa-miR-4726-5p	chr17:36875944_36875966	11.8977	14.6152	7.37866	8.9531	4.63197	7.73087	2.43844	7.55539	11.2269	12.9432	7.7441	11.8427	6.86618	10.2814	5.67542	7.71787	8.23514	9.09479	0.101627	0.741394	0.919624
hsa-miR-3660	chr5:89312458_89312478	0	3.13183	3.16228	0	0	0	0	0	0	0	0	0	3.81455	0	0	1.21861	0.89916	0.55924	-0.124651	0.74344	0.919624
hsa-miR-3929	chr18:33514051_33514073	0	7.30761	10.5409	4.47655	8.10595	5.52205	12.1922	5.19433	15.437	1.29432	0.968013	0	16.784	5.87507	2.57974	6.49926	6.8779	6.07019	-0.144935	0.743828	0.919624
hsa-miR-1250-5p	chr17:79107065_79107085	49.5738	106.482	158.114	45.6608	71.7956	88.3528	95.099	118.997	124.899	58.2444	111.321	125.829	57.2182	66.0946	99.0618	84.4904	87.8684	94.0174	0.084678	0.744343	0.919624
hsa-miR-6819-3p	chr22:36682893_36682913	0	0	0	2.68593	0	0	0	0	0	0	0	1.48034	0.762909	0	0	0.406204	0.383704	0.294384	-0.125941	0.745097	0.919624
hsa-miR-4531	chr19:45156959_45156975	13.8807	2.08789	5.27047	0	1.15799	1.10441	7.31531	3.77769	2.80673	10.3546	6.77609	2.96068	2.28873	2.93754	1.54784	9.34269	4.40239	4.75473	0.144396	0.745727	0.919624
hsa-miR-363-5p	chrX:133303455_133303476	122.943	439.501	352.068	321.416	120.431	112.65	215.395	264.438	405.572	194.148	83.2491	196.885	285.328	61.6883	298.733	187.666	240.629	219.745	-0.111637	0.74592	0.919624
hsa-miR-4667-3p	chr9:35608136_35608156	5.94886	0	1.05409	0	0	0	0	0	0	0	0	2.96068	0	1.46877	0	1.21861	1.00042	0.627562	-0.131664	0.746594	0.919624
hsa-miR-1323	chr19:54175232_54175253	0	0	1.05409	0	5.78996	0	0.812812	0.944423	1.40336	0	0.968013	1.48034	0.762909	1.46877	0	1.21861	1.09384	0.91627	-0.154477	0.746666	0.919624
hsa-miR-181c-5p	chr19:13985539_13985560	93.1988	185.822	179.196	61.7764	122.747	146.886	139.804	129.858	168.404	115.194	112.289	108.065	99.9411	120.439	135.694	150.295	132.776	126.687	-0.0663028	0.746823	0.919624
hsa-miR-578	chr4:166307454_166307474	23.7954	10.4394	15.8114	21.4875	19.6859	20.9838	8.12812	11.3331	19.6471	15.5318	21.2963	10.3624	28.2276	20.5628	8.7711	8.12408	17.1902	15.984	-0.0977018	0.746867	0.919624
hsa-miR-513c-5p	chrX:146271271_146271292	3.96591	1.04394	1.05409	0.89531	0	2.20882	0	0	0	0	6.77609	0	1.52582	1.46877	3.09568	0.406204	1.30973	1.47473	0.153854	0.746984	0.919624
hsa-miR-2682-3p	chr1:98510827_98510848	5.94886	1.04394	17.9196	0	5.78996	4.41764	4.06406	6.13875	7.01682	1.29432	0.968013	11.8427	4.57746	5.87507	3.09568	3.65584	5.59773	4.94052	-0.141728	0.748043	0.919624
hsa-let-7a-2-3p	chr11:122017231_122017252	11.8977	12.5273	9.48685	3.58124	13.8959	15.4617	13.005	7.55539	22.4538	12.9432	32.9124	4.44102	9.91782	2.93754	14.4465	6.09306	11.408	12.6334	0.11985	0.748437	0.919624
hsa-miR-6792-3p	chr19:7682366_7682387	0	0	0	1.79062	0	0	0	0	0	0	0.968013	1.48034	0	1.46877	0.515947	0	0.255803	0.492563	0.133848	0.748602	0.919624
hsa-miR-6780a-5p	chr17:40860142_40860164	1.98295	2.08789	2.10819	4.47655	2.31599	3.31323	0.812812	2.36106	2.80673	3.88296	0.968013	4.44102	2.28873	0	5.67542	2.03102	2.44252	2.71722	0.133648	0.748671	0.919624
hsa-miR-3145-3p	chr6:138756360_138756383	0	6.26367	6.32457	2.68593	1.15799	4.41764	4.87687	7.08317	5.61345	3.88296	0.968013	4.44102	4.57746	5.87507	2.57974	4.06204	3.67524	4.34255	0.121021	0.748738	0.919624
hsa-miR-3192-5p	chr20:18451268_18451290	1.98295	8.35156	3.16228	2.68593	4.63197	3.31323	4.87687	6.61096	2.80673	0	1.93603	5.92136	3.05164	2.93754	6.70731	2.43722	4.14354	3.60098	-0.124793	0.749289	0.919624
hsa-miR-6849-3p	chr8:145625671_145625692	1.98295	3.13183	0	0	0	1.10441	0	0	0	0	0	1.48034	0	4.4063	0	0.406204	0.888457	0.699205	-0.137899	0.749508	0.919624
hsa-miR-6740-3p	chr1:201972343_201972364	0	0	1.05409	0	1.15799	0	0.812812	0	0	2.58864	0	0	0.762909	0	1.54784	0.406204	0.432129	0.58951	0.147012	0.749901	0.919624
hsa-miR-6855-5p	chr9:132631889_132631913	1.98295	1.04394	7.37866	6.26717	3.47398	1.10441	0.812812	1.88885	4.21009	10.3546	0	1.48034	1.52582	2.93754	3.09568	0.812408	3.15199	2.92281	-0.144952	0.75018	0.919624
hsa-miR-6755-3p	chr11:85989419_85989440	0	0	0	0	0	0	1.62562	0	0	0	0	1.48034	0	0	0	0	0.232232	0.164482	-0.0901239	0.751284	0.919624
hsa-miR-2681-3p	chr13:102620015_102620036	0	3.13183	5.27047	0	0	0	0.812812	2.83327	2.80673	0	0	1.48034	1.52582	0	0.515947	0.406204	1.31645	1.06314	-0.150986	0.751293	0.919624
hsa-miR-3678-5p	chr17:73402158_73402177	0	0	0	1.79062	2.31599	0	0.812812	0.944423	1.40336	0	0	0	0.762909	1.46877	0.515947	0.406204	0.702774	0.611291	-0.151062	0.751532	0.919624
hsa-miR-602	chr9:140732886_140732908	0	1.04394	2.10819	0	1.15799	0	0	0.472212	1.40336	0	0.968013	0	0.762909	1.46877	1.03189	0.812408	0.615733	0.768841	0.150857	0.752479	0.919888
hsa-miR-3133	chr2:242417329_242417350	3.96591	0	7.37866	0	4.63197	4.41764	4.87687	1.88885	2.80673	1.29432	5.80808	0	3.81455	2.93754	5.15947	3.24963	3.61015	2.99546	-0.136059	0.752776	0.919888
hsa-miR-3140-3p	chr4:153410488_153410509	0	2.08789	1.05409	0	1.15799	3.31323	4.06406	3.30548	0	0	1.93603	0	0.762909	1.46877	2.06379	2.03102	1.66818	1.28533	-0.145969	0.753728	0.920423
hsa-miR-4742-3p	chr1:224585929_224585951	11.8977	10.4394	11.595	13.4297	18.5279	9.93969	8.12812	14.6386	8.42018	11.6489	9.68013	10.3624	9.91782	14.6877	13.4146	7.71787	11.9939	11.1653	-0.0799342	0.754885	0.92053
hsa-miR-3664-3p	chr11:70718394_70718415	0	0	0	0	1.15799	0	0	0	0	0	0	0	0	0	1.54784	0.406204	0.165428	0.217116	0.107492	0.754967	0.92053
hsa-miR-6767-3p	chr16:2495437_2495458	0	0	1.05409	1.79062	0	0	0	0.944423	0	1.29432	0	0	0	0	0	0.406204	0.406388	0.293883	-0.133103	0.75536	0.92053
hsa-miR-3652	chr12:104324203_104324220	0	0	0	0	0	0	0.812812	0.472212	0	0	0	0	0	0	0	0	0.116116	0.052468	-0.0797028	0.7571	0.920615
hsa-miR-4744	chr18:46576107_46576129	0	0	0	0	0	0	0.812812	0.472212	0	0	0	0	0	0	0	0	0.116116	0.052468	-0.0797028	0.7571	0.920615
hsa-miR-3940-5p	chr19:6416481_6416500	0	1.04394	1.05409	0	2.31599	0	0.812812	0.472212	1.40336	0	0	2.96068	0	0	0.515947	0.812408	0.746691	0.684956	-0.147466	0.757131	0.920615
hsa-miR-545-3p	chrX:73506961_73506982	0	2.08789	1.05409	0.89531	0	0	0.812812	0.472212	0	0	0.968013	4.44102	0	0	1.03189	1.62482	0.692873	0.948661	0.147606	0.757499	0.920615
hsa-miR-3184-5p	chr17:28444146_28444169	0	1.04394	1.05409	0.89531	2.31599	2.20882	0	0.472212	0	3.88296	0	0	0	0	1.54784	1.62482	1.07402	0.836425	-0.147444	0.758002	0.920615
hsa-miR-1284	chr3:71591190_71591211	9.91476	26.0986	10.5409	4.47655	31.2658	5.52205	20.3203	16.5274	14.0336	23.2977	10.6481	11.8427	16.0211	7.34384	14.4465	13.8109	15.4484	14.2191	-0.102545	0.759555	0.921792
hsa-miR-6737-3p	chr1:153934827_153934848	1.98295	2.08789	1.05409	0	2.31599	1.10441	0	1.88885	1.40336	1.29432	0.968013	0	0	1.46877	0.515947	0.812408	1.22076	0.927963	-0.14506	0.760002	0.921792
hsa-miR-4717-3p	chr16:2324662_2324682	1.98295	1.04394	8.43276	1.79062	5.78996	2.20882	2.43844	3.77769	4.21009	0	1.93603	0	3.05164	1.46877	7.22326	2.84343	3.38393	2.72343	-0.131926	0.761125	0.922024
hsa-miR-363-3p	chrX:133303412_133303433	17337	79830.5	79640	38208.3	13127	20579.6	70023	56484.5	55355.7	29509.2	9845.66	43217	58097.8	9235.61	32893.7	74603.4	45535	41027	-0.118692	0.761224	0.922024
hsa-miR-582-5p	chr5:58999492_58999514	134.841	42.8017	61.1375	162.947	105.377	214.255	52.02	69.4151	75.7816	97.074	214.899	131.75	51.8778	83.7198	107.317	86.9276	110.483	102.085	-0.0983557	0.762208	0.922591
hsa-miR-450a-1-3p	chrX:133674388_133674409	3.96591	1.04394	0	11.639	8.10595	19.8794	2.43844	0	1.40336	3.88296	28.0724	2.96068	5.34037	0	6.70731	1.21861	6.72466	5.50952	-0.144353	0.762945	0.922859
hsa-miR-504-3p	chrX:137749885_137749905	1.98295	4.17578	11.595	4.47655	4.63197	1.10441	1.62562	8.0276	7.01682	5.17728	0	11.8427	3.81455	4.4063	2.06379	2.84343	4.22748	5.02139	0.128036	0.764692	0.923148
hsa-miR-6862-3p	chr16:28402305_28402328,chr16:28735617_28735640	1.98295	0	0	0	0	1.10441	0.812812	0.944423	0	0	0	0	0	0	0.515947	0.812408	0.557168	0.252531	-0.135156	0.764755	0.923148
hsa-miR-106b-5p	chr7:99691666_99691686	462.028	1516.85	2960.95	312.463	584.786	767.565	1964.57	1489.83	1793.5	821.893	624.368	1237.56	1502.17	1317.48	1029.83	2235.75	1224.17	1339.15	0.107327	0.765293	0.923148
hsa-miR-410-5p	chr14:101532262_101532282	83.284	2.08789	1.05409	92.217	3.47398	0	86.9709	2.83327	0	18.1205	57.1127	145.073	31.2793	23.5003	45.9193	106.425	38.4411	47.8071	0.142095	0.765515	0.923148
hsa-miR-610	chr11:28078377_28078397	0	1.04394	0	3.58124	0	0	3.25125	1.41663	0	2.58864	0.968013	1.48034	3.81455	0	1.54784	1.21861	1.12521	1.44829	0.141111	0.765941	0.923148
hsa-miR-4638-3p	chr5:180649577_180649599	0	1.04394	1.05409	0	0	3.31323	0	1.41663	2.80673	0	0	1.48034	0	0	1.54784	1.21861	0.773038	0.941128	0.141743	0.76628	0.923148
hsa-miR-6793-3p	chr19:10939692_10939711	0	2.08789	0	0	0	0	0	0	0	0	0.968013	0	0.762909	0	0	0	0.29827	0.192325	-0.099309	0.770785	0.926681
hsa-miR-101-5p	chr1:65524160_65524181	0	0	3.16228	0	2.31599	0	0	0.472212	0	0	0	1.48034	2.28873	1.46877	1.03189	1.62482	0.78261	0.92964	0.138356	0.771273	0.926681
hsa-miR-3679-3p	chr2:134884739_134884760	0	0	1.05409	1.79062	1.15799	0	2.43844	1.88885	0	1.29432	0	0	0.762909	0	1.54784	0.812408	0.920164	0.700703	-0.13871	0.771769	0.926681
hsa-miR-664b-5p	chrX:153996871_153996894	0	3.13183	1.05409	4.47655	2.31599	1.10441	0.812812	0.944423	1.40336	2.58864	1.93603	0	4.57746	0	1.54784	1.62482	1.84224	1.62473	-0.130856	0.771815	0.926681
hsa-miR-652-5p	chrX:109298577_109298601	0	8.35156	10.5409	3.58124	1.15799	9.93969	4.87687	6.13875	11.2269	2.58864	6.77609	8.88203	4.57746	1.46877	3.09568	11.3737	5.49261	6.23645	0.115735	0.771955	0.926681
hsa-miR-4753-3p	chr1:235353355_235353376	0	0	0	0.89531	0	0	0.812812	0	0	0	0	0	0	0	2.57974	0.406204	0.244018	0.331771	0.111759	0.772593	0.926681
hsa-miR-6503-3p	chr11:59976557_59976577	3.96591	2.08789	0	2.68593	1.15799	1.10441	1.62562	1.41663	2.80673	0	0.968013	0	3.05164	0	2.57974	1.21861	1.80396	1.33793	-0.130942	0.773243	0.926681
hsa-miR-4433b-5p	chr2:64567943_64567963	1.98295	3.13183	2.10819	0	0	0	0	0	0	0	1.93603	0	0.762909	0	3.09568	0.406204	1.03185	0.68898	-0.131654	0.774359	0.926681
hsa-miR-6736-3p	chr1:145584461_145584481	0	1.04394	0	0	1.15799	0	0	0	1.40336	0	0.968013	0	0	0	0	0	0.314563	0.263486	-0.110783	0.774423	0.926681
hsa-miR-6741-5p	chr1:226109816_226109837	1.98295	5.21972	1.05409	2.68593	2.31599	1.10441	1.62562	1.41663	1.40336	1.29432	1.93603	0	3.05164	1.46877	4.12758	5.68686	2.2841	2.26502	0.124204	0.774471	0.926681
hsa-miR-6743-3p	chr11:209383_209405	0	0	0	0.89531	2.31599	1.10441	1.62562	1.88885	0	0	1.93603	0	0	1.46877	0	0.812408	0.848761	0.67845	-0.136179	0.77491	0.926681
hsa-miR-4641	chr6:41566502_41566525	1.98295	0	3.16228	0	0	1.10441	0.812812	0.944423	2.80673	1.29432	0.968013	0	0	0	3.61163	0.406204	1.00892	1.11459	0.136029	0.776149	0.927005
hsa-miR-5697	chr1:10027448_10027469	0	3.13183	1.05409	3.58124	1.15799	0	0.812812	4.2499	2.80673	2.58864	0	1.48034	1.52582	0	0	2.43722	1.39114	1.67652	0.134958	0.776218	0.927005
hsa-miR-103a-2-5p	chr20:3898151_3898173	3.96591	2.08789	7.37866	0	0	1.10441	2.43844	2.36106	1.40336	3.88296	4.84006	1.48034	0	2.93754	4.64352	2.43722	2.42504	2.66512	0.128606	0.777252	0.927097
hsa-miR-6726-3p	chr1:1231490_1231509	9.91476	7.30761	8.43276	4.47655	1.15799	2.20882	7.31531	3.77769	8.42018	2.58864	1.93603	10.3624	5.34037	5.87507	3.09568	7.31167	5.83054	5.41197	-0.103801	0.777331	0.927097
hsa-miR-4463	chr6:76138162_76138178	0	0	0	0.89531	2.31599	0	0.812812	1.41663	0	2.58864	0	0	0	0	0	0	0.574873	0.44503	-0.119362	0.778033	0.927316
hsa-miR-20a-5p	chr13:92003326_92003348	4798.75	16433.8	37420.4	4675.31	7816.45	16260.2	23326.1	16895.7	19468.9	9999.91	6895.15	13953.7	15440.5	11803	10192	26517.8	15818.7	14574.1	-0.0988058	0.780656	0.928487
hsa-miR-3137	chr3:194855280_194855303	1.98295	0	0	0	0	0	0	0	0	1.29432	0	0	0	0	0	0	0.283279	0.143813	-0.079404	0.780676	0.928487
hsa-miR-4684-5p	chr1:23046023_23046044	0	6.26367	2.10819	0	0	1.10441	3.25125	3.30548	0	0	0.968013	2.96068	4.57746	0	1.54784	5.28065	1.81822	2.07112	0.132739	0.780837	0.928487
hsa-miR-873-5p	chr9:28888923_28888943	35.6932	14.6152	18.9737	13.4297	63.6896	36.4455	17.0691	25.4994	39.2942	22.0034	20.3283	38.4888	28.9906	47.0006	29.9249	22.7474	28.5594	30.4753	0.0842101	0.781091	0.928487
hsa-miR-18a-3p	chr13:92003051_92003073	105.097	192.086	321.499	125.343	140.117	176.706	174.755	247.439	204.891	181.205	110.353	183.562	233.45	117.501	166.135	221.787	176.515	185.147	0.0644584	0.781841	0.92876
hsa-miR-3613-5p	chr13:50570601_50570622	87.2499	533.456	495.425	219.351	375.19	578.711	368.204	430.185	552.925	120.372	316.54	577.332	405.868	264.378	461.773	539.033	379.655	407.601	0.0883529	0.784316	0.931083
hsa-miR-3616-3p	chr20:45795668_45795690	0	1.04394	0	0	0	0	0	0	2.80673	0	0	0	0	0	0	0	0.149135	0.311858	0.0758178	0.785887	0.931542
hsa-miR-324-5p	chr17:7126661_7126683	202.261	104.394	223.468	72.5201	112.325	147.991	130.05	76.4983	161.387	192.854	189.73	108.065	74.0022	196.815	111.961	98.7076	141.859	134.447	-0.0729441	0.786242	0.931542
hsa-miR-1285-3p	chr2:70480065_70480086,chr7:91833341_91833362	67.4204	113.79	75.8948	83.2639	69.4796	81.7263	85.3453	100.581	108.059	68.5989	69.6969	74.017	108.333	45.5318	85.6472	53.6189	82.4172	79.3427	-0.0533665	0.786265	0.931542
hsa-miR-432-5p	chr14:101350833_101350855	5086.27	67.8564	49.5425	6241.21	362.452	39.7587	3835.66	150.636	11.2269	1986.78	2523.61	7090.82	1850.82	1474.64	4285.97	4948.78	2240.39	2702.59	0.129129	0.787124	0.931942
hsa-miR-6729-3p	chr1:12089259_12089279	0	0	1.05409	0	0	0	0	0	2.80673	0	0	0	0	0	0	0	0.150585	0.311858	0.0750383	0.788023	0.932187
hsa-miR-6801-3p	chr19:52725327_52725346	0	0	2.10819	0	0	0	0	0	0	0	0	0	1.52582	0	0	0	0.30117	0.169535	-0.0748316	0.788373	0.932187
hsa-miR-4745-3p	chr19:804977_804999	0	0	0	0.89531	0	0	0.812812	0.472212	0	0	0	0	0.762909	0	1.54784	0	0.244018	0.309218	0.11219	0.790462	0.93232
hsa-miR-6867-3p	chr17:38349895_38349915	0	0	0	0	0	1.10441	0	0	0	0	0	0	0.762909	0	0	0	0.157773	0.0847677	-0.071918	0.790511	0.93232
hsa-miR-5004-5p	chr6:33406128_33406149	1.98295	3.13183	9.48685	3.58124	1.15799	1.10441	4.06406	4.2499	2.80673	5.17728	3.87205	1.48034	4.57746	4.4063	3.61163	4.46824	3.50134	3.84999	0.0996154	0.790644	0.93232
hsa-miR-29b-3p	chr1:207975795_207975817,chr7:130562226_130562248	5.94886	6.26367	22.136	3.58124	6.94796	2.20882	12.1922	10.8609	7.01682	1.29432	3.87205	13.3231	12.2065	0	9.80299	9.34269	8.46839	7.52437	-0.109696	0.791334	0.93232
hsa-miR-6876-5p	chr8:25202923_25202944	1.98295	0	0	0	0	0	0	1.88885	0	0	0	0	0	0	0.515947	0	0.283279	0.267199	0.091718	0.792218	0.93232
hsa-miR-4741	chr18:20513370_20513392	3.96591	34.4502	8.43276	0	1.15799	13.2529	31.6997	27.8605	15.437	9.06024	0.968013	13.3231	29.7535	20.5628	14.9625	5.68686	13.2799	15.2905	0.12155	0.792439	0.93232
hsa-miR-18b-5p	chrX:133304114_133304136	37.6761	152.416	183.413	39.3937	20.8439	20.9838	121.922	77.4427	144.546	50.4785	15.4882	88.8203	86.2088	26.4378	40.2439	142.171	82.3782	74.6487	-0.108388	0.793047	0.93232
hsa-miR-6794-3p	chr19:12963120_12963139	0	5.21972	1.05409	0	2.31599	3.31323	2.43844	0.472212	2.80673	5.17728	0.968013	1.48034	3.81455	2.93754	4.12758	0.812408	2.04878	2.51074	0.118904	0.793127	0.93232
hsa-miR-1910-3p	chr16:85775237_85775256	1.98295	1.04394	0	1.79062	0	1.10441	1.62562	1.41663	0	1.29432	0.968013	1.48034	0	2.93754	1.03189	0	1.07822	1.0143	-0.12507	0.793176	0.93232
hsa-miR-6779-3p	chr17:37071270_37071290	3.96591	0	0	0	0	0	0	0	0	1.29432	0	0	1.52582	0	0	0	0.566558	0.313349	-0.0875963	0.794257	0.932517
hsa-miR-548ay-5p	chr3:32547834_32547854	0	0	6.32457	5.37186	1.15799	1.10441	7.31531	5.66654	4.21009	2.58864	1.93603	1.48034	5.34037	4.4063	3.61163	2.84343	3.03916	3.56482	0.109405	0.795149	0.932517
hsa-miR-338-3p	chr17:79099687_79099708	7.93181	10.4394	7.37866	8.9531	9.26394	25.4014	11.3794	9.44423	8.42018	9.06024	32.9124	8.88203	7.62909	5.87507	9.80299	18.6854	11.5354	12.3013	0.0906394	0.795422	0.932517
hsa-miR-4671-5p	chr1:234442222_234442243	0	10.4394	3.16228	3.58124	1.15799	0	6.5025	3.77769	5.61345	1.29432	5.80808	1.48034	6.10327	8.81261	3.09568	2.43722	3.54907	4.26919	0.110977	0.795581	0.932517
hsa-miR-6892-5p	chr7:143079779_143079799	0	0	0	0	0	1.10441	0	0	1.40336	1.29432	0	0	0	0	0	0	0.157773	0.299743	0.0882387	0.795949	0.932517
hsa-miR-7110-3p	chr3:122880705_122880726	0	4.17578	1.05409	2.68593	1.15799	1.10441	0.812812	0.944423	2.80673	0	2.90404	2.96068	3.05164	1.46877	2.57974	0.812408	1.57015	1.9476	0.115003	0.797544	0.933256
hsa-miR-940	chr16:2321807_2321827	21.8125	28.1865	34.7851	23.2781	27.7918	9.93969	39.8278	23.1384	42.1009	38.8296	40.6565	32.5675	14.4953	16.1564	35.0844	14.6233	26.5174	28.628	0.0750287	0.798089	0.933256
hsa-miR-21-3p	chr17:57918672_57918692	75.3522	29.2305	65.3539	25.964	122.747	54.1161	35.7637	66.5818	61.748	37.5353	50.3367	71.0563	37.3826	27.9066	81.0037	56.0561	58.3611	54.4008	-0.0768316	0.798145	0.933256
hsa-miR-6883-5p	chr17:8048363_8048384	0	0	1.05409	0	0	0	0	0.472212	0	0	0	0	0	0	0.515947	0.406204	0.150585	0.154929	0.0961856	0.799225	0.933908
hsa-miR-519a-5p	chr19:54255665_54255686	0	0	1.05409	0	0	0	0	0	0	0	0	0	0.762909	0	0	0	0.150585	0.0847677	-0.068259	0.800222	0.934463
hsa-miR-548u	chr6:57254978_57255000	17.8466	26.0986	82.2194	27.7546	12.7379	26.5058	29.2612	43.4435	53.3278	14.2375	21.2963	23.6854	38.1455	36.7192	22.7017	52.8065	31.7749	34.0404	0.0833751	0.802133	0.935633
hsa-miR-5001-5p	chr2:233415240_233415263	3.96591	5.21972	0	2.68593	4.63197	4.41764	2.43844	2.36106	1.40336	2.58864	3.87205	1.48034	6.10327	5.87507	1.54784	6.09306	3.33709	3.48052	0.101135	0.802726	0.935633
hsa-miR-331-5p	chr12:95702221_95702242	39.6591	62.6367	83.2735	34.0218	49.7937	82.8307	78.8428	84.0537	58.9413	54.3614	41.6245	59.2136	87.7346	49.9381	62.9455	76.7725	61.5797	63.9539	0.0556701	0.803298	0.935633
hsa-miR-874-3p	chr5:136983271_136983292	586.954	470.819	645.106	473.619	330.028	618.469	409.657	350.381	409.782	1050.99	941.876	439.661	350.175	440.63	293.058	503.693	504.95	531.138	0.0662975	0.803402	0.935633
hsa-miR-342-3p	chr14:100576052_100576074	1275.04	1197.4	3355.18	1051.99	1179.99	2082.92	1532.96	1881.76	2392.73	1529.89	1363.93	892.644	1709.68	1850.65	1183.07	1523.67	1667.93	1592	-0.0624039	0.803839	0.935633
hsa-miR-4691-3p	chr11:67801416_67801438	0	5.21972	6.32457	0	0	0	3.25125	1.88885	2.80673	1.29432	0	2.96068	2.28873	4.4063	2.06379	0	2.11365	1.96771	-0.11811	0.805018	0.936396
hsa-miR-33b-5p	chr17:17717211_17717230	0	0	0	0	0	0	1.62562	0	1.40336	0	0	0	0	0	0	0.406204	0.232232	0.201063	-0.0841336	0.806601	0.937062
hsa-miR-510-5p	chrX:146353896_146353917	1.98295	0	0	0	1.15799	0	0	0	0	0	0	0	0	0	2.06379	0	0.448707	0.22931	-0.0826707	0.806638	0.937062
hsa-miR-30a-3p	chr6:72113257_72113278	2064.25	2363.49	3996.07	1816.58	5363.82	1812.34	2553.86	4504.9	3471.92	2298.71	803.45	1822.3	3430.04	1335.11	2590.05	3911.74	2852.92	2685.36	-0.0764701	0.807303	0.937069
hsa-miR-6825-5p	chr3:127294148_127294169	1.98295	0	2.10819	0.89531	0	0	0	1.41663	0	0	1.93603	0	0	2.93754	1.03189	0	0.71235	0.813566	0.113175	0.807898	0.937069
hsa-miR-96-5p	chr7:129414579_129414601	5.94886	92.9111	81.1653	21.4875	19.6859	56.3249	40.6406	15.1108	29.4706	10.3546	5.80808	136.191	25.9389	195.346	22.7017	23.1536	45.452	51.564	0.110001	0.809314	0.937069
hsa-miR-1193	chr14:101496398_101496420	23.7954	0	0	13.4297	1.15799	0	10.5666	0.944423	1.40336	0	9.68013	19.2444	9.15491	2.93754	10.8349	18.6854	6.99281	8.09834	0.115277	0.80936	0.937069
hsa-miR-548v	chr8:17539097_17539118	0	0	0	8.05779	1.15799	2.20882	0.812812	1.88885	0	2.58864	0	0	2.28873	0	3.61163	2.43722	1.7482	1.4239	-0.11535	0.809404	0.937069
hsa-miR-33a-3p	chr22:42296993_42297014	0	3.13183	30.5688	2.68593	4.63197	7.73087	8.12812	5.66654	12.6303	0	4.84006	7.4017	4.57746	7.34384	4.64352	18.6854	8.12535	7.30986	-0.10792	0.810247	0.937069
hsa-let-7c-5p	chr21:17912158_17912179	7917.93	38148.9	13469.2	22661.2	16661.2	25224.7	19932.6	26149.2	22563.3	14127.5	19131.8	18792.9	20107.2	18397.8	40512.2	14953.2	20573.7	21637.2	0.066071	0.810542	0.937069
hsa-miR-6769b-3p	chr1:206648187_206648207	0	0	0	0.89531	0	0	0	0.472212	0	0	0	0	0	0	1.03189	0	0.127901	0.167123	0.0811983	0.810834	0.937069
hsa-miR-1227-3p	chr19:2234061_2234080	3.96591	5.21972	10.5409	7.16248	4.63197	1.10441	6.5025	8.0276	4.21009	11.6489	1.93603	1.48034	0	20.5628	5.67542	4.46824	5.58971	6.44548	0.104252	0.811767	0.937541
hsa-miR-183-3p	chr7:129414768_129414789	0	3.13183	0	0	0	0	0	0	0	0	0	1.48034	0	1.46877	0.515947	0	0.447405	0.385006	-0.0905827	0.812522	0.937808
hsa-miR-514a-5p	chrX:146360819_146360841,chrX:146363510_146363532,chrX:146366208_146366230	0	0	0	1.79062	1.15799	2.20882	0	0	0	0	1.93603	0	0	1.46877	3.09568	1.21861	0.736776	0.857676	0.108504	0.815676	0.940841
hsa-miR-1270	chr19:20510129_20510151,chr19:20579288_20579310	47.5909	22.9668	44.272	61.7764	40.5297	23.1926	34.1381	40.6102	42.1009	85.4251	60.0168	16.2837	45.0117	5.87507	51.5947	27.6219	39.2095	41.6156	0.0780497	0.818439	0.94342
hsa-miR-7703	chr14:24612698_24612720	0	1.04394	0	1.79062	0	0	4.06406	2.36106	0	1.29432	0.968013	1.48034	0.762909	1.46877	0	0.406204	0.985518	0.97129	-0.109476	0.818998	0.943456
hsa-miR-6890-5p	chr3:49137322_49137342	0	0	1.05409	0	0	1.10441	1.62562	0	0	0	0	0	2.28873	1.46877	0.515947	0	0.54059	0.474827	-0.100729	0.820565	0.944653
hsa-miR-4456	chr5:535976_535992	0	0	1.05409	0	0	1.10441	0	0.472212	0	0	0.968013	0	0	0	0	0.406204	0.308358	0.205159	-0.0934549	0.821841	0.945249
hsa-miR-4517	chr16:28969908_28969932	0	0	2.10819	0	0	0	0.812812	1.41663	0	0	2.90404	0	0	0	0	0.406204	0.417286	0.525208	0.0953272	0.822762	0.945249
hsa-miR-93-3p	chr7:99691400_99691421	101.131	187.91	473.289	49.2421	94.9554	183.332	275.543	297.966	206.294	138.492	80.345	188.003	295.246	227.659	166.135	269.719	195.057	207.762	0.076637	0.824726	0.945249
hsa-miR-4516	chr16:2183121_2183137	23.7954	14.6152	2.10819	8.9531	18.5279	5.52205	7.31531	5.19433	9.82354	22.0034	13.5522	5.92136	0.762909	32.3129	4.64352	1.21861	11.5482	10.6036	-0.097799	0.826499	0.945249
hsa-miR-3183	chr17:925769_925790	3.96591	2.08789	3.16228	0	2.31599	0	3.25125	2.83327	0	1.29432	1.93603	0	3.05164	4.4063	3.61163	1.62482	2.1119	2.08422	0.0966618	0.826788	0.945249
hsa-miR-16-1-3p	chr13:50623121_50623142	0	7.30761	15.8114	5.37186	3.47398	11.0441	11.3794	7.08317	11.2269	10.3546	8.71211	10.3624	2.28873	2.93754	5.67542	10.1551	7.76976	7.64399	-0.0793446	0.827198	0.945249
hsa-miR-1910-5p	chr16:85775275_85775295	1.98295	7.30761	3.16228	2.68593	6.94796	15.4617	4.06406	2.83327	2.80673	5.17728	14.5202	8.88203	4.57746	2.93754	11.3508	4.87445	5.94465	6.43997	0.0862605	0.827854	0.945249
hsa-miR-4435	chr2:87929283_87929304,chr2:112078638_112078659	0	0	0	0.89531	1.15799	0	0	0.944423	0	0	0	0	0.762909	0	0	0	0.293329	0.189704	-0.0843245	0.828179	0.945249
hsa-miR-937-3p	chr8:144895141_144895162	45.6079	98.1308	61.1375	34.0218	55.5837	61.8469	79.6556	71.304	42.1009	38.8296	28.0724	119.907	68.6618	92.5324	82.0356	47.5259	62.2835	65.6633	0.0611525	0.828435	0.945249
hsa-miR-7977	chr3:176232891_176232908	176.483	197.306	348.905	100.275	286.024	178.914	344.632	264.438	228.748	231.683	218.771	238.335	157.159	270.253	186.257	233.161	233.22	225.423	-0.0489907	0.82846	0.945249
hsa-miR-210-5p	chr11:568150_568171	17.8466	7.30761	13.7032	6.26717	20.8439	18.775	9.75375	13.6941	9.82354	10.3546	15.4882	16.2837	3.81455	14.6877	14.9625	24.7784	13.4996	13.7653	0.0694443	0.828562	0.945249
hsa-miR-375	chr2:219866370_219866391	279.596	73.0761	54.8129	205.026	231.599	15.4617	16.2562	33.0548	279.269	261.453	92.9292	4.44102	28.2276	29.3754	526.782	17.0606	125.118	141.399	0.102314	0.828853	0.945249
hsa-miR-5580-5p	chr14:54415181_54415202	0	0	0	0	1.15799	0	0	0	0	0	0.968013	0	0	0	0	0	0.165428	0.107557	-0.0593336	0.829008	0.945249
hsa-miR-6777-3p	chr17:17716794_17716813	0	0	0	0	1.15799	0	0	0	0	0	0.968013	0	0	0	0	0	0.165428	0.107557	-0.0593336	0.829008	0.945249
hsa-miR-4649-3p	chr7:44150490_44150510	0	0	0	0	1.15799	0	0	0	0	0	0.968013	0	0	0	0	0	0.165428	0.107557	-0.0593336	0.829008	0.945249
hsa-miR-4709-3p	chr14:74946838_74946860	0	0	0	0.89531	4.63197	4.41764	0.812812	2.36106	2.80673	0	0.968013	1.48034	2.28873	0	4.12758	0.812408	1.53682	1.64943	0.101995	0.829551	0.945265
hsa-miR-1255a	chr4:102251522_102251544	31.7272	9.3955	27.4065	39.3937	32.4238	14.3573	10.5666	17.4718	29.4706	29.7693	47.4326	22.2051	27.4647	14.6877	0	7.31167	23.6101	21.7571	-0.0905422	0.83202	0.947475
hsa-miR-4431	chr2:52929726_52929747	1.98295	0	0	0	1.15799	1.10441	0	1.41663	1.40336	0	0	0	0.762909	0	0	0	0.606479	0.398101	-0.0926848	0.834295	0.949449
hsa-miR-1238-3p	chr19:10662859_10662878	0	0	0	0.89531	0	0	0	0	0	0	0	0	0.762909	0	0	0	0.127901	0.0847677	-0.0555418	0.834815	0.949449
hsa-miR-6733-5p	chr1:43637357_43637378	0	1.04394	2.10819	0.89531	2.31599	0	0.812812	0.472212	1.40336	2.58864	1.93603	2.96068	0	1.46877	0	1.62482	1.02518	1.38383	0.0981432	0.83601	0.94989
hsa-miR-378d	chr4:5925006_5925025,chr8:94928307_94928326	15.8636	17.7471	24.2442	14.325	40.5297	30.9235	35.7637	29.2771	21.0504	36.2409	13.5522	26.6461	9.15491	24.9691	26.3133	54.8375	25.6281	26.8935	0.0652015	0.836264	0.94989
hsa-miR-3125	chr2:12877502_12877521	9.91476	1.04394	8.43276	1.79062	0	4.41764	9.75375	16.5274	7.01682	0	1.93603	0	3.05164	1.46877	6.70731	1.62482	5.0505	4.2592	-0.0961874	0.838682	0.952032
hsa-miR-670-5p	chr11:43581225_43581244	0	6.26367	34.7851	0.89531	1.15799	3.31323	4.87687	12.2775	7.01682	1.29432	0	7.4017	13.7324	1.46877	8.25515	6.90547	7.32746	6.48357	-0.0954586	0.840407	0.952731
hsa-miR-4655-5p	chr7:1883859_1883880	0	1.04394	0	0.89531	1.15799	0	0	0.944423	2.80673	0	0	0	0	1.46877	0	0.406204	0.442464	0.625125	0.092569	0.84046	0.952731
hsa-miR-6811-5p	chr2:238419575_238419596	0	0	0	0	0	0	0.812812	0	0	0	0	1.48034	0	0	0.515947	0	0.116116	0.22181	0.0676957	0.840896	0.952731
hsa-miR-6735-3p	chr1:43914261_43914282	1.98295	2.08789	4.21638	0	2.31599	4.41764	0.812812	1.88885	2.80673	5.17728	0.968013	1.48034	0	2.93754	1.03189	2.84343	2.26195	2.12601	-0.0893966	0.841442	0.952747
hsa-miR-548w	chr16:26036567_26036589	1.98295	2.08789	2.10819	0	0	2.20882	0	1.41663	0	3.88296	0	0	0.762909	0	1.54784	0.812408	1.19826	0.935861	-0.0951461	0.842357	0.95318
hsa-miR-339-5p	chr7:1062626_1062648	598.852	613.84	718.893	231.885	444.669	869.17	725.841	471.739	526.261	774.003	841.203	615.821	374.588	208.565	475.703	890.805	600.45	575.41	-0.0550454	0.84605	0.955093
hsa-miR-5587-5p	chr16:585316_585333	0	3.13183	2.10819	0	0	0	0	2.36106	0	0	0	4.44102	0	1.46877	0.515947	0	0.748575	0.97631	0.0846076	0.846569	0.955093
hsa-miR-4433-5p	chr2:64567904_64567924	1.98295	0	0	0	2.31599	0	0	0.944423	0	2.58864	0	0	0	0	0	0.406204	0.614134	0.437696	-0.0813705	0.847605	0.955093
hsa-miR-4532	chr20:56470455_56470471	9.91476	4.17578	3.16228	1.79062	11.5799	1.10441	7.31531	0.944423	2.80673	11.6489	8.71211	1.48034	0.762909	19.094	1.03189	0.406204	5.57759	5.20972	-0.090002	0.84775	0.955093
hsa-miR-1236-3p	chr6:31924616_31924637	0	0	0	0	1.15799	0	3.25125	0.944423	2.80673	0	0	0	0	0	1.03189	0.406204	0.629892	0.576583	-0.0861581	0.848495	0.955093
hsa-miR-15b-5p	chr3:160122395_160122416	436.25	341.37	1138.42	268.593	360.136	605.216	737.221	593.57	573.976	503.49	570.159	497.394	498.943	346.629	341.557	874.963	555.315	533.409	-0.0525284	0.848714	0.955093
hsa-miR-487a-5p	chr14:101518795_101518816	450.13	10.4394	7.37866	302.615	26.6338	1.10441	246.282	14.6386	5.61345	142.375	242.971	350.84	112.148	117.501	204.831	322.526	149.226	168.161	0.0911712	0.848719	0.955093
hsa-miR-6762-3p	chr12:113729391_113729413	0	0	1.05409	0	0	0	0	0	0	0	0.968013	0	0	0	0	0	0.150585	0.107557	-0.0520647	0.848748	0.955093
hsa-miR-3121-3p	chr1:180407458_180407479	0	2.08789	1.05409	0	3.47398	1.10441	0.812812	2.36106	2.80673	0	2.90404	0	0.762909	1.46877	1.03189	0.812408	1.21903	1.34976	0.0889872	0.849171	0.955093
hsa-miR-2277-5p	chr5:92956454_92956477	41.642	75.164	169.709	37.603	41.6877	92.7704	92.6606	136.941	106.656	64.716	58.0808	48.8512	138.849	26.4378	32.5047	135.266	78.7482	83.1448	0.0675845	0.849387	0.955093
hsa-miR-3909	chr22:35731703_35731724	138.807	102.307	129.654	97.5888	195.701	184.436	99.1631	136.469	112.269	146.258	164.562	171.719	129.695	139.533	126.923	119.018	135.379	138.494	0.0327397	0.851144	0.956468
hsa-miR-381-5p	chr14:101512264_101512285	5.94886	0	0	0	0	0	3.25125	0	0	0	3.87205	1.48034	1.52582	0	0	2.03102	1.3143	0.989914	-0.0810401	0.852173	0.957023
hsa-miR-144-5p	chr17:27188601_27188622	0	1.04394	6.32457	0	1.15799	2.20882	4.06406	5.19433	2.80673	1.29432	0.968013	1.48034	2.28873	2.93754	1.54784	2.43722	2.1142	2.32834	0.0819755	0.853771	0.958216
hsa-miR-6748-5p	chr11:62557292_62557313	0	3.13183	0	0	0	0	0	0	1.40336	1.29432	2.90404	0	0	0	0	0	0.447405	0.622413	0.0686733	0.854378	0.958296
hsa-miR-1231	chr1:201777743_201777762	0	1.04394	0	0	0	0	0	0	0	0	0	0	0	0	1.03189	0.406204	0.149135	0.159789	0.0620371	0.855377	0.958815
hsa-miR-939-3p	chr8:145619376_145619396	0	1.04394	1.05409	0	0	0	0.812812	0	0	0	1.93603	0	1.52582	0	1.03189	0	0.415836	0.499304	0.0808088	0.856944	0.95997
hsa-miR-219a-2-3p	chr9:131154911_131154932	59.4886	35288.5	99030.1	2125.47	2771.08	7684.48	56452.3	48932.5	31845.1	5618.64	1251.64	53352.9	40606.6	39010.5	28209.9	43129.5	29058.8	32439.7	0.085063	0.858558	0.961177
hsa-miR-3934-5p	chr6:33665929_33665950	15.8636	2.08789	2.10819	17.0109	11.5799	2.20882	2.43844	2.83327	7.01682	23.2977	23.2323	0	0	1.46877	3.09568	0.406204	7.61397	6.81675	-0.0845157	0.859679	0.96183
hsa-miR-421	chrX:73438227_73438249	1261.16	2068.05	2440.23	1880.15	1206.63	1441.25	1238.73	1838.79	1915.59	1308.56	1219.7	1561.76	1773.76	1643.55	1710.88	1550.89	1648.03	1613.72	-0.0296678	0.861635	0.96327
hsa-miR-222-5p	chrX:45606479_45606500	3.96591	0	0	7.16248	4.63197	1.10441	0	2.83327	2.80673	0	1.93603	1.48034	0.762909	1.46877	1.54784	5.28065	2.40925	2.01295	-0.0822146	0.862043	0.96327
hsa-miR-6766-3p	chr15:89869973_89869994	1.98295	1.04394	0	0	0	1.10441	0	0.944423	0	1.29432	0	0	0.762909	0	0.515947	0	0.590187	0.390844	-0.0779997	0.864868	0.965824
hsa-miR-190a-3p	chr15:63116207_63116227	0	0	1.05409	0	1.15799	0	0	0	0	1.29432	0.968013	0	0.762909	0	0.515947	0	0.316013	0.393465	0.0728899	0.86731	0.96693
hsa-miR-6875-5p	chr7:100465663_100465683	5.94886	1.04394	0	1.79062	1.15799	0	0	0	0	3.88296	3.87205	0	0	0	1.03189	1.21861	1.4202	1.11172	-0.0781141	0.86775	0.96693
hsa-miR-129-2-3p	chr11:43603000_43603021	487.806	1989.76	6705.1	462.876	361.294	374.395	1880.85	2721.83	2913.38	1053.58	602.104	1438.89	1560.15	1489.33	1174.3	1794.61	1751.73	1638.68	-0.0703736	0.868438	0.96693
hsa-miR-6748-3p	chr11:62557337_62557357	0	0	0	0	0	1.10441	0.812812	0	0	0	0.968013	0	0	2.93754	0	0	0.273889	0.43395	0.0631185	0.869011	0.96693
hsa-miR-18b-3p	chrX:133304072_133304093	33.7102	155.548	152.844	98.4842	34.7398	35.3411	96.7247	121.831	143.143	82.8364	18.3922	79.9383	104.519	17.6252	74.2964	98.3014	86.7702	82.3202	-0.0626267	0.869079	0.96693
hsa-miR-3936	chr5:131701205_131701226	0	2.08789	0	0	0	0	0.812812	0.944423	1.40336	0	0	0	0	1.46877	1.03189	0	0.414386	0.538716	0.0741115	0.869102	0.96693
hsa-miR-2276-5p	chr13:24736570_24736591	0	0	1.05409	0	1.15799	0	1.62562	0	0	0	0	1.48034	0	0	0.515947	2.03102	0.548245	0.447478	-0.0732553	0.869713	0.967008
hsa-miR-548x-3p	chr13:66540484_66540503,chr21:20058418_20058437	1.98295	1.04394	0	5.37186	0	2.20882	0	0	4.21009	0	2.90404	1.48034	2.28873	0	0	1.62482	1.51537	1.38978	-0.0773615	0.87064	0.967437
hsa-miR-4286	chr8:10524498_10524514	154.67	113.79	383.691	17.0109	104.219	107.128	270.667	163.385	246.992	164.379	126.81	182.082	125.88	221.784	103.189	219.756	164.454	172.695	0.0572309	0.873446	0.968883
hsa-miR-1909-3p	chr19:1816168_1816189	0	2.08789	0	0	3.47398	0	3.25125	0.944423	0	1.29432	0.968013	0	3.81455	2.93754	0	0.812408	1.25902	1.19681	-0.0761295	0.873466	0.968883
hsa-miR-6888-3p	chr2:160043392_160043412	1.98295	0	0	0	1.15799	0	0	0	0	2.58864	0	0	0	0	0	0.406204	0.448707	0.33276	-0.0613845	0.873663	0.968883
hsa-miR-3199	chr22:28316569_28316591,chr22:28316523_28316545	1.98295	0	0	0.89531	0	2.20882	0	0	0	5.17728	0	1.48034	0.762909	0	0	0.406204	0.726726	0.869637	0.0709206	0.874499	0.968883
hsa-miR-29c-3p	chr1:207975210_207975231	7.93181	6.26367	16.8655	1.79062	2.31599	4.41764	10.5666	7.08317	11.2269	3.88296	0.968013	10.3624	3.81455	13.2189	4.64352	13.8109	7.16454	7.66793	0.0640934	0.874648	0.968883
hsa-miR-6746-3p	chr11:61645688_61645709	0	0	2.10819	0	0	0	0	0	1.40336	0	0	0	0	0	0.515947	0.406204	0.30117	0.25839	-0.0598028	0.877843	0.971295
hsa-miR-5680	chr8:103137711_103137732	0	3.13183	3.16228	2.68593	0	2.20882	1.62562	0.944423	2.80673	1.29432	2.90404	5.92136	2.28873	4.4063	1.03189	0.406204	1.83064	2.44489	0.0671573	0.880498	0.971295
hsa-miR-3143	chr6:27115408_27115432	0	3.13183	6.32457	1.79062	2.31599	1.10441	4.06406	4.2499	2.80673	0	0.968013	1.48034	3.05164	1.46877	2.06379	5.28065	2.67593	2.37443	-0.0638272	0.881271	0.971295
hsa-miR-6845-5p	chr8:144919965_144919983	1.98295	1.04394	0	0	0	2.20882	0	0.944423	0	1.29432	0	0	0	1.46877	0.515947	0.812408	0.74796	0.559541	-0.070521	0.881494	0.971295
hsa-miR-3131	chr2:219923447_219923469	7.93181	20.8789	16.8655	7.16248	6.94796	5.52205	4.06406	9.91644	21.0504	7.76592	7.7441	11.8427	18.3098	5.87507	1.54784	2.43722	9.9104	9.60995	-0.0603156	0.881817	0.971295
hsa-miR-30e-5p	chr1:41220043_41220064	5572.1	10207.7	14525.4	5504.37	6162.84	10606.7	8550.79	9581.17	10231.9	6896.13	6347.26	10691	10255	5641.54	7171.66	9895.53	8732.85	8523.47	-0.0330347	0.882203	0.971295
hsa-miR-342-5p	chr14:100576010_100576030	347.017	470.819	281.443	478.991	371.716	281.624	323.499	339.048	374.698	449.129	350.421	188.003	329.577	484.693	439.587	265.251	365.016	357.823	-0.0287162	0.882404	0.971295
hsa-miR-6770-3p	chr16:15024716_15024736,chr16:16423201_16423221,chr16:18473208_18473228	1.98295	3.13183	4.21638	7.16248	6.94796	2.20882	8.94094	6.13875	7.01682	3.88296	2.90404	5.92136	2.28873	7.34384	6.70731	3.65584	4.94162	5.09551	-0.0519161	0.882412	0.971295
hsa-miR-5096	chr4:79741918_79741938	1.98295	1.04394	1.05409	2.68593	1.15799	1.10441	4.06406	1.41663	5.61345	3.88296	0	1.48034	1.52582	2.93754	0	1.62482	1.87048	2.05351	-0.0668933	0.883273	0.971295
hsa-miR-6877-5p	chr9:135927388_135927409	17.8466	10.4394	7.37866	12.5343	8.10595	6.62646	2.43844	10.8609	11.2269	11.6489	11.6162	5.92136	6.10327	4.4063	12.8987	2.84343	9.33855	8.61398	-0.0513763	0.883353	0.971295
hsa-miR-5708	chr8:81153633_81153652	0	0	0	0.89531	0	0	0	0	0	0	0.968013	0	0	0	0	0	0.127901	0.107557	-0.0395903	0.883483	0.971295
hsa-miR-877-5p	chr6:30552109_30552128	307.358	276.645	529.156	193.387	275.602	225.3	397.465	385.325	343.824	223.917	198.443	257.579	307.452	503.787	247.139	299.779	314.988	307.472	-0.0336976	0.883829	0.971295
hsa-miR-3682-5p	chr2:54076307_54076328	1.98295	1.04394	0	0	0	0	0	0	1.40336	1.29432	0	0	0	0	0	0.406204	0.432414	0.344876	-0.0609829	0.883884	0.971295
hsa-miR-6760-3p	chr12:111741993_111742013	0	1.04394	1.05409	0	0	0	2.43844	0	1.40336	0	0.968013	1.48034	0	1.46877	0	1.21861	0.648068	0.726566	-0.0664696	0.88761	0.974791
hsa-miR-3180-5p	chr16:15005094_15005118,chr16:16403749_16403773,chr16:18496087_18496111	3.96591	5.21972	3.16228	8.9531	12.7379	3.31323	5.68969	6.13875	1.40336	10.3546	9.68013	8.88203	4.57746	10.2814	3.09568	2.03102	6.14884	6.2716	-0.0531582	0.888351	0.975006
hsa-miR-367-3p	chr4:113569033_113569054	0	0	1.05409	0	0	0	0	0	0	0	0	0	0	0	0	0.812408	0.150585	0.0902675	-0.0367329	0.890908	0.975909
hsa-miR-197-5p	chr1:110141523_110141545	3.96591	5.21972	5.27047	14.325	15.0539	8.83528	8.12812	13.6941	2.80673	11.6489	8.71211	2.96068	14.4953	8.81261	7.73921	8.93649	8.68548	8.86735	0.0448233	0.89135	0.975909
hsa-miR-7114-3p	chr9:140344478_140344498	0	0	1.05409	0	0	0	0.812812	0	0	0	0	0	1.52582	0	0	0.406204	0.266701	0.214669	-0.0529511	0.891373	0.975909
hsa-miR-4474-3p	chr9:20502275_20502296	0	0	1.05409	0.89531	0	1.10441	0	0	2.80673	0	0	2.96068	0	0	0	0	0.436259	0.640823	0.0560346	0.891748	0.975909
hsa-miR-6789-3p	chr19:2235828_2235848	1.98295	3.13183	2.10819	1.79062	3.47398	1.10441	0.812812	2.83327	0	3.88296	1.93603	0	6.10327	1.46877	2.06379	0.406204	2.05783	2.07714	0.0613261	0.891902	0.975909
hsa-miR-6824-5p	chr3:48671105_48671126	0	0	2.10819	0	0	1.10441	0	0	0	2.58864	0	0	0	1.46877	0	0	0.458943	0.450823	-0.0514984	0.89264	0.975911
hsa-miR-323b-5p	chr14:101522570_101522592	13.8807	0	1.05409	4.47655	0	0	9.75375	0.472212	0	0	2.90404	7.4017	9.15491	5.87507	5.67542	8.12408	4.16644	4.40082	0.0643544	0.893004	0.975911
hsa-miR-3682-3p	chr2:54076273_54076293	1.98295	1.04394	1.05409	0.89531	2.31599	0	0	0.472212	0	0	0.968013	1.48034	2.28873	1.46877	0.515947	0.812408	1.04176	0.889602	-0.0634455	0.894139	0.975911
hsa-miR-4426	chr1:192685463_192685479	0	0	0	0.89531	3.47398	0	0.812812	0	1.40336	0	0	0	2.28873	1.46877	1.03189	1.21861	0.7403	0.823485	0.0630647	0.894218	0.975911
hsa-miR-1254	chr10:23682337_23682360,chr10:70519092_70519115	33.7102	60.5488	51.6507	28.6499	24.3178	48.594	30.0741	62.8041	28.0673	36.2409	18.3922	60.6939	35.0938	19.094	52.6266	31.6839	39.6494	38.2996	-0.0366763	0.896423	0.975911
hsa-miR-125b-2-3p	chr21:17962610_17962631	2064.25	2716.34	3465.86	2103.98	2610.12	2661.63	2601.81	2761.49	2716.91	2966.58	3147.01	2068.03	2024	2533.62	3094.13	2415.69	2603.43	2636.39	0.0175748	0.896543	0.975911
hsa-miR-383-3p	chr8:14710952_14710970	0	0	0	1.79062	0	0	0	0	0	1.29432	0.968013	0	0	0	0	0	0.255803	0.25137	-0.0442111	0.896708	0.975911
hsa-miR-6878-3p	chr1:150464866_150464886	0	0	0	0	0	1.10441	0	0	0	1.29432	0	0	0	0	0	0	0.157773	0.143813	-0.0359412	0.897232	0.975911
hsa-miR-7156-3p	chr1:77525865_77525887	0	0	0	8.05779	1.15799	0	0.812812	2.36106	1.40336	1.29432	0.968013	0	3.05164	1.46877	2.57974	1.21861	1.43266	1.59395	0.0615965	0.897311	0.975911
hsa-miR-3675-5p	chr1:17185483_17185505	0	0	0	0	1.15799	0	0	0	0	0	0	0	0	0	0	1.62482	0.165428	0.180535	0.0350488	0.898853	0.975911
hsa-miR-1180-3p	chr17:19247826_19247847	7559.02	11939.6	8441.19	15377.9	11058.8	11036.4	7126.74	9173.18	9893.71	15874.8	14336.3	9265.44	8633.08	8950.67	10005.2	5303.4	10362.8	10159.5	-0.0271209	0.900924	0.975911
hsa-miR-4676-5p	chr10:74480796_74480816	0	0	0	0	0	1.10441	0.812812	0.472212	1.40336	0	0	0	0	0	0.515947	0	0.273889	0.265725	-0.0514879	0.901317	0.975911
hsa-miR-6885-3p	chr19:6389649_6389669	0	1.04394	3.16228	0.89531	0	0	4.06406	0.472212	0	0	1.93603	2.96068	0	2.93754	2.06379	3.24963	1.30937	1.51332	0.0582744	0.902897	0.975911
hsa-miR-3126-3p	chr2:69330859_69330880	0	3.13183	4.21638	0	1.15799	1.10441	0	1.41663	4.21009	2.58864	0.968013	1.48034	0.762909	1.46877	0	0.406204	1.37295	1.47796	-0.0581129	0.902924	0.975911
hsa-miR-218-5p	chr4:20529922_20529942,chr5:168195216_168195236	33488.1	43275.7	39992.4	42141.4	37406.6	50348.9	32593.8	41396.9	53820.4	67447	38268.4	16695.3	43761.2	33838.9	28481.8	42497.1	39892.4	40689.7	0.0269161	0.903415	0.975911
hsa-miR-7108-5p	chr19:2434978_2434998	0	0	0	0	1.15799	0	0	0	1.40336	0	0	0	0	0	0	0	0.165428	0.155929	-0.0338784	0.903672	0.975911
hsa-miR-1915-3p	chr10:21785505_21785524	0	0	2.10819	0	1.15799	0	0	0.944423	0	0	0	0	0	0	1.54784	0.406204	0.466598	0.322052	-0.0522757	0.903747	0.975911
hsa-miR-6813-3p	chr20:62708308_62708328	0	0	0	0	0	0	0.812812	0	0	0	0.968013	0	0	0	0	0	0.116116	0.107557	-0.0322953	0.904263	0.975911
hsa-miR-3648	chr21:9825859_9825879	0	0	0	0	0	0	0.812812	0	0	0	0.968013	0	0	0	0	0	0.116116	0.107557	-0.0322953	0.904263	0.975911
hsa-miR-1297	chr13:54886116_54886132	1.98295	0	0	0	2.31599	0	0	0.944423	0	0	0	0	0	2.93754	0	1.62482	0.614134	0.611864	0.0510822	0.904371	0.975911
hsa-miR-6729-5p	chr1:12089220_12089241	0	1.04394	0	1.79062	0	1.10441	0	0.944423	0	1.29432	0	1.48034	0	0	1.54784	0.406204	0.562711	0.630347	0.0563565	0.905277	0.975911
hsa-miR-508-5p	chrX:146318498_146318520	0	4.17578	0	3.58124	3.47398	8.83528	0.812812	0	4.21009	6.4716	2.90404	0	2.28873	0	8.7711	0.406204	2.98273	2.78353	-0.0568207	0.905494	0.975911
hsa-miR-4743-5p	chr18:46196973_46196995	5.94886	15.6592	11.595	6.26717	1.15799	4.41764	11.3794	7.08317	14.0336	6.4716	0	4.44102	6.86618	13.2189	8.7711	10.1551	8.06075	7.89341	-0.046498	0.905781	0.975911
hsa-miR-4775	chr2:208619540_208619561	1.98295	0	2.10819	3.58124	3.47398	1.10441	0	2.36106	1.40336	0	0.968013	4.44102	5.34037	0	2.06379	0	1.75011	1.84196	0.0560612	0.906449	0.975911
hsa-miR-5688	chr3:85434911_85434932	1.98295	0	0	0	0	0	0	0	0	0	0	0	1.52582	0	0	0	0.283279	0.169535	-0.0327264	0.907016	0.975911
hsa-miR-219b-3p	chr9:131154955_131154977	0	0	1.05409	1.79062	0	0	2.43844	0.472212	1.40336	0	0	2.96068	0	1.46877	1.54784	0	0.754736	0.87254	-0.0542265	0.908604	0.975911
hsa-miR-6831-5p	chr5:139943312_139943335	0	0	1.05409	0	0	0	0.812812	0	1.40336	0	0	0	0.762909	0	0	0.812408	0.266701	0.330964	0.0480846	0.909085	0.975911
hsa-miR-874-5p	chr5:136983307_136983329	1.98295	0	4.21638	0	0	1.10441	0.812812	0	0	5.17728	3.87205	0	0	1.46877	0	1.21861	1.15951	1.30408	0.0525541	0.909471	0.975911
hsa-miR-670-3p	chr11:43581264_43581284	13.8807	158.68	286.714	8.05779	3.47398	9.93969	94.2862	126.08	99.6388	22.0034	3.87205	180.601	97.6524	94.0011	59.8499	103.988	82.1474	87.5209	0.0529982	0.910267	0.975911
hsa-miR-582-3p	chr5:58999456_58999477	1388.07	550.159	479.613	2148.75	1353.69	2902.39	720.152	765.455	950.077	1286.55	2485.86	1819.34	665.257	1160.33	1589.12	1178.4	1363.26	1322.26	-0.0376922	0.911098	0.975911
hsa-miR-6513-3p	chr2:219144850_219144870	0	0	0	2.68593	0	1.10441	0	0	2.80673	0	1.93603	0	0	0	0	0	0.541477	0.526972	-0.0421865	0.911427	0.975911
hsa-miR-7974	chr19:11606359_11606382	35.6932	130.493	115.95	62.6717	155.171	440.659	123.547	318.271	169.807	42.7125	66.7929	254.618	204.46	41.1255	157.364	58.4934	152.027	145.96	-0.0448725	0.912372	0.975911
hsa-miR-1909-5p	chr19:1816202_1816222	1.98295	3.13183	4.21638	0	2.31599	3.31323	7.31531	3.77769	1.40336	2.58864	1.93603	2.96068	0.762909	11.7501	3.61163	3.24963	3.18224	3.56008	0.0471427	0.912428	0.975911
hsa-miR-6516-3p	chr17:75085551_75085572	3.96591	1.04394	6.32457	1.79062	2.31599	3.31323	0.812812	5.19433	2.80673	0	0	5.92136	3.05164	1.46877	2.57974	1.62482	2.7953	2.51637	-0.0482696	0.912571	0.975911
hsa-miR-6861-5p	chr12:112601099_112601120	0	5.21972	2.10819	2.68593	5.78996	1.10441	0.812812	6.13875	1.40336	3.88296	1.93603	2.96068	1.52582	1.46877	4.12758	0.406204	2.53158	2.65002	0.0488666	0.912684	0.975911
hsa-miR-3116	chr1:62544502_62544523,chr1:62544466_62544487	0	2.08789	0	0.89531	1.15799	0	0	0.944423	0	0	1.93603	0	0	0	1.03189	0.406204	0.591599	0.479838	-0.0512605	0.912858	0.975911
hsa-miR-6747-5p	chr11:62334515_62334538	0	1.04394	0	0	1.15799	0	0	0.472212	0	0	0.968013	0	0	1.46877	0	0.406204	0.314563	0.368355	0.047629	0.913224	0.975911
hsa-miR-570-5p	chr3:195426296_195426317	0	0	0	0	0	1.10441	0	0	1.40336	0	0	0	0	0	0	0	0.157773	0.155929	-0.0304046	0.91335	0.975911
hsa-miR-548ai	chr6:99572500_99572521	0	0	0	0	0	1.10441	0	0	1.40336	0	0	0	0	0	0	0	0.157773	0.155929	-0.0304046	0.91335	0.975911
hsa-miR-3181	chr16:50776224_50776242	0	0	1.05409	1.79062	0	1.10441	0.812812	0.472212	0	0	0	1.48034	0	2.93754	1.03189	0.812408	0.680277	0.748265	-0.0516659	0.913901	0.975911
hsa-miR-6845-3p	chr8:144919928_144919948	0	0	0	0	1.15799	0	0	0	0	0	0	1.48034	0	0	0	0	0.165428	0.164482	-0.0302157	0.914269	0.975911
hsa-miR-491-3p	chr9:20716153_20716174	0	2.08789	9.48685	3.58124	3.47398	5.52205	1.62562	1.41663	5.61345	2.58864	5.80808	2.96068	3.05164	2.93754	2.57974	6.09306	3.68252	3.67216	-0.042449	0.916038	0.975933
hsa-miR-204-5p	chr9:73424947_73424968	29946.6	16258.4	3626.09	4012.78	46052.2	4382.3	2282.38	4465.23	42926.1	52972.6	12649	731.288	3993.07	1246.98	4035.74	5987.45	15223	14334.2	-0.0495989	0.916616	0.975933
hsa-miR-548aj-3p	chr6:132436339_132436359,chrX:37883165_37883185	0	1.04394	0	0	0	0	2.43844	0.944423	0	0	0	1.48034	0	0	0	1.62482	0.497483	0.449953	-0.0445131	0.917318	0.975933
hsa-miR-6879-3p	chr11:64786022_64786042	0	0	0	0	1.15799	0	0	0.472212	0	0	0	1.48034	0	0	0	0	0.165428	0.21695	0.0347002	0.918668	0.975933
hsa-miR-1267	chr13:108183565_108183585	0	2.08789	2.10819	3.58124	2.31599	0	0	0.944423	0	2.58864	0	2.96068	0.762909	0	2.06379	2.84343	1.4419	1.35154	-0.0476627	0.91975	0.975933
hsa-miR-6818-5p	chr22:30403043_30403064	1.98295	0	4.21638	5.37186	2.31599	1.10441	4.87687	1.88885	2.80673	5.17728	7.7441	1.48034	1.52582	0	3.09568	3.65584	2.83835	3.04163	0.0429647	0.920006	0.975933
hsa-miR-7706	chr15:85923870_85923893	682.136	1844.65	2139.81	738.631	1135.99	1076.8	2292.13	1871.85	1761.22	658.809	487.878	1062.88	2309.33	1467.3	1567.96	1875.04	1415.74	1451.36	0.0314357	0.920141	0.975933
hsa-miR-99a-5p	chr21:17911421_17911442	366757	588959	672146	378176	647535	437791	541322	531472	540031	551165	665815	347971	408706	463514	570371	535824	518955	512763	-0.0167625	0.92073	0.975933
hsa-miR-4761-5p	chr22:19951278_19951298	0	0	0	0	0	1.10441	0	0	0	0	0	0	0	1.46877	0	0	0.157773	0.163196	-0.0273125	0.922322	0.975933
hsa-miR-4646-5p	chr6:31668847_31668868	0	0	0	0	0	1.10441	0	0	0	0	0	0	0	1.46877	0	0	0.157773	0.163196	-0.0273125	0.922322	0.975933
hsa-miR-4458	chr5:8461046_8461064	0	4.17578	0	1.79062	2.31599	2.20882	0	0	1.40336	1.29432	0.968013	0	0	1.46877	6.70731	2.03102	1.49874	1.54142	0.0465589	0.922389	0.975933
hsa-miR-548ac	chr1:117102660_117102681	0	0	1.05409	0	0	0	0	0	1.40336	0	0	0	0	0	0	0	0.150585	0.155929	-0.0270007	0.922884	0.975933
hsa-miR-4804-3p	chr5:72174462_72174482	0	0	0	0	0	0	1.62562	0.472212	0	0	0.968013	0	0	0	0.515947	0.406204	0.232232	0.262486	0.0407318	0.922885	0.975933
hsa-miR-7111-5p	chr6:35438286_35438307	0	0	0	0	0	1.10441	0	0	0	0	0	1.48034	0	0	0	0	0.157773	0.164482	-0.0267752	0.923875	0.975933
hsa-miR-3691-3p	chr6:5148480_5148501	1.98295	1.04394	0	0	1.15799	1.10441	1.62562	0.944423	0	0	2.90404	4.44102	0	0	0.515947	0.812408	0.987846	1.06865	0.0453392	0.92452	0.975933
hsa-miR-6857-3p	chrX:53432605_53432625	1.98295	7.30761	5.27047	0	3.47398	0	5.68969	3.30548	5.61345	3.88296	0.968013	5.92136	0.762909	5.87507	2.06379	5.28065	3.38924	3.74152	0.0413756	0.924557	0.975933
hsa-miR-3916	chr1:247365318_247365343	0	2.08789	0	0	0	0	0.812812	0.472212	0	0	1.93603	1.48034	0	0	0	0	0.414386	0.432064	-0.039242	0.925697	0.975933
hsa-miR-6856-5p	chr9:133501689_133501712	1.98295	0	0	1.79062	0	0	0	0.472212	1.40336	0	0	1.48034	0	0	1.54784	0	0.539082	0.544862	0.0405887	0.927309	0.975933
hsa-miR-4743-3p	chr18:46197019_46197039	0	0	0	0	0	1.10441	0.812812	0	1.40336	0	0	0	0	0	1.03189	0.406204	0.273889	0.315718	0.0383763	0.927423	0.975933
hsa-miR-3146	chr7:19744989_19745010	1.98295	0	0	2.68593	0	2.20882	0.812812	0	0	1.29432	0.968013	0	4.57746	0	3.09568	0	1.09865	1.10394	0.0423258	0.927627	0.975933
hsa-miR-6780a-3p	chr17:40860102_40860122	0	0	2.10819	0	0	0	0.812812	0	0	0	0.968013	1.48034	0	1.46877	0.515947	0	0.417286	0.492563	-0.040022	0.927751	0.975933
hsa-miR-4424	chr1:178646898_178646919	0	0	1.05409	0	2.31599	0	0	0	1.40336	0	0	1.48034	0	0	0.515947	0.812408	0.48144	0.468006	-0.0403264	0.928043	0.975933
hsa-miR-30c-2-3p	chr6:72086667_72086688	497.721	1001.14	1311.29	564.941	1185.78	469.374	845.325	1148.42	1272.85	811.538	281.692	732.768	888.789	405.38	1083.49	1085.38	839.369	856.7	0.026471	0.928817	0.975933
hsa-miR-5693	chr13:51922712_51922733	0	0	0	0.89531	0	0	0	0	0	0	0	0	0	0	0	0.812408	0.127901	0.0902675	-0.0235972	0.928998	0.975933
hsa-miR-573	chr4:24521875_24521898	0	1.04394	0	0.89531	0	1.10441	0	0.472212	1.40336	2.58864	0	0	0.762909	0	0	0	0.434809	0.580791	0.0404682	0.92923	0.975933
hsa-miR-6862-5p	chr16:28402346_28402367,chr16:28735578_28735599	1.98295	0	3.16228	4.47655	3.47398	1.10441	2.43844	2.36106	8.42018	2.58864	0	0	2.28873	4.4063	1.54784	2.43722	2.37695	2.67222	0.0387801	0.929937	0.975933
hsa-miR-3607-5p	chr5:85916325_85916346	0	0	1.05409	0	0	0	0	0.944423	0	0	0	0	0	0	0	0	0.150585	0.104936	-0.0235959	0.930255	0.975933
hsa-miR-4746-3p	chr19:4446018_4446038	0	1.04394	0	0	0	0	0.812812	0	1.40336	0	0	0	0.762909	0	0	0.406204	0.265251	0.285831	-0.0362935	0.930339	0.975933
hsa-miR-144-3p	chr17:27188566_27188585	0	1.04394	1.05409	0	0	0	0	0	0	0	0	0	0.762909	0	0	1.21861	0.29972	0.220169	-0.0339956	0.930419	0.975933
hsa-miR-3912-3p	chr5:170813682_170813702	85.267	211.921	314.12	107.437	75.2695	110.441	131.676	208.718	275.059	99.6626	94.8652	146.554	173.943	71.9696	94.9343	196.603	148.019	151.368	0.0273672	0.930655	0.975933
hsa-miR-1257	chr20:60528677_60528697	0	1.04394	0	0	0	0	0	0.944423	0	0	0	0	0	0	0	0	0.149135	0.104936	-0.0228128	0.932524	0.977104
hsa-miR-4700-5p	chr12:121161005_121161026	0	0	1.05409	0	0	0	0	0	0	0	0	1.48034	0	0	0	0	0.150585	0.164482	-0.0233849	0.933377	0.977104
hsa-miR-4796-5p	chr3:114462343_114462364	0	5.21972	3.16228	0	2.31599	1.10441	1.62562	1.88885	2.80673	3.88296	0.968013	0	3.81455	1.46877	1.54784	2.03102	1.91829	2.04541	0.0368298	0.933586	0.977104
hsa-miR-5695	chr19:13031187_13031208	7.93181	9.3955	8.43276	13.4297	10.4219	16.5661	4.87687	6.61096	1.40336	15.5318	15.4882	10.3624	7.62909	13.2189	4.64352	18.6854	10.1507	10.3971	0.0288149	0.93426	0.977104
hsa-miR-31-3p	chr9:21512120_21512141	0	0	10.5409	0	3.47398	0	0	0.944423	1.40336	0	0	5.92136	0.762909	10.2814	0.515947	0.812408	2.00213	2.29353	0.0374264	0.93523	0.977104
hsa-miR-6762-5p	chr12:113729333_113729355	0	0	0	0	0	3.31323	0	0	0	1.29432	0	0	0	1.46877	2.06379	0	0.473318	0.53632	0.0307475	0.935299	0.977104
hsa-miR-511-5p	chr10:17887122_17887142,chr10:18134051_18134071	5.94886	0	2.10819	2.68593	6.94796	1.10441	0.812812	5.19433	0	0	3.87205	1.48034	2.28873	7.34384	0.515947	3.65584	2.80117	2.70567	0.0373098	0.935943	0.977104
hsa-miR-518b	chr19:54206041_54206062	0	0	0	0	1.15799	0	1.62562	0	0	0	0	0	2.28873	0	0	0.812408	0.39766	0.344571	-0.031448	0.936141	0.977104
hsa-miR-590-3p	chr7:73605583_73605603	11.8977	36.5381	55.867	16.1156	27.7918	44.1764	27.6356	35.4159	42.1009	16.8262	17.4242	41.4495	33.568	33.7817	19.09	50.3693	31.4317	32.2251	0.0229298	0.939117	0.977598
hsa-miR-944	chr3:189547764_189547785	1.98295	0	0	0	0	1.10441	0	0	0	2.58864	0	0	0.762909	0	0	0.406204	0.441052	0.417528	0.0319532	0.939163	0.977598
hsa-miR-7109-5p	chr22:32017492_32017512	0	0	0	1.79062	0	0	0	0	0	0	0	0	1.52582	0	0.515947	0.406204	0.255803	0.271997	0.0294116	0.940228	0.977598
hsa-miR-6746-5p	chr11:61645724_61645745	1.98295	0	1.05409	0	0	0	0	0.944423	0	0	0	0	0	0	2.06379	0	0.433864	0.334246	0.0293527	0.940276	0.977598
hsa-miR-1262	chr1:68649259_68649280	25.7784	18.791	21.0819	23.2781	42.8457	32.0279	22.7587	22.6662	21.0504	29.7693	27.1044	14.8034	32.8051	11.7501	37.1482	32.0901	26.6517	25.4652	-0.0181782	0.940651	0.977598
hsa-miR-5010-5p	chr17:40666226_40666247	0	4.17578	3.16228	0	3.47398	0	0.812812	0.472212	1.40336	1.29432	0.968013	0	2.28873	5.87507	2.06379	2.03102	1.66069	1.82183	0.0347086	0.940829	0.977598
hsa-miR-6781-5p	chr17:40975936_40975956	0	0	0	2.68593	0	0	0.812812	1.41663	0	0	0	1.48034	2.28873	0	0	0	0.499821	0.576189	0.031285	0.940848	0.977598
hsa-miR-4639-3p	chr6:16141834_16141853	1.98295	0	1.05409	0.89531	0	0	0	0	0	2.58864	0.968013	0	0	1.46877	0	0	0.561765	0.55838	-0.0324163	0.940986	0.977598
hsa-miR-4760-5p	chr21:41584328_41584349	0	0	0	0	1.15799	0	0	0	1.40336	0	0	0	0	0	0	0.406204	0.165428	0.201063	0.0246598	0.942051	0.978115
hsa-miR-331-3p	chr12:95702256_95702276	331.153	360.161	964.497	242.629	301.078	458.33	467.367	518.488	569.765	359.821	322.348	340.478	545.48	403.911	397.279	506.943	446.459	440.502	-0.017948	0.942577	0.978115
hsa-miR-19a-5p	chr13:92003158_92003179	0	0	1.05409	0	0	0	0	0.472212	0	0	0	0	0	0	0	0.406204	0.150585	0.0976017	-0.0232856	0.943751	0.978198
hsa-miR-934	chrX:135633051_135633072	0	0	1.05409	0	0	0	0	0.472212	0	0	0	0	0	0	0	0.406204	0.150585	0.0976017	-0.0232856	0.943751	0.978198
hsa-miR-4716-3p	chr15:49461276_49461297	0	0	0	0	2.31599	0	0	0	0	2.58864	0.968013	0	0	0	0	0	0.330855	0.395183	0.0231247	0.945096	0.979025
hsa-miR-191-3p	chr3:49058064_49058085	39.6591	89.7793	130.708	65.3577	86.8495	67.369	77.2172	103.414	65.9581	45.3012	50.3367	94.7417	93.8378	86.6573	84.6153	84.4904	79.5628	78.817	-0.0154151	0.945689	0.979073
hsa-miR-378a-5p	chr5:149112392_149112413	7.93181	21.9228	34.7851	3.58124	6.94796	15.4617	12.1922	11.3331	28.0673	9.06024	6.77609	19.2444	4.57746	4.4063	13.9306	31.6839	14.689	14.3421	-0.0265638	0.947137	0.980004
hsa-miR-30a-5p	chr6:72113298_72113319	30783.4	47756.3	82896.1	20275.2	59034.5	27950.4	45052.6	59707.4	68693.2	35829.3	14306.3	39756	43609.4	21048.9	46017.3	68233.3	44821.2	44133.5	-0.0195726	0.950249	0.982527
hsa-miR-1226-3p	chr3:47891098_47891119	55.5227	73.0761	69.5703	63.567	56.7416	46.3852	78.03	71.7762	85.6052	64.716	58.0808	59.2136	66.3731	73.4384	56.2382	49.1507	63.2704	64.9547	0.00950524	0.951026	0.982527
hsa-miR-6808-3p	chr1:1275030_1275050	0	3.13183	1.05409	0.89531	2.31599	0	0	0.472212	1.40336	1.29432	0.968013	1.48034	0	1.46877	2.06379	1.21861	1.05675	1.15216	0.0289882	0.951222	0.982527
hsa-miR-3197	chr21:42539491_42539513	0	0	0	0	4.63197	1.10441	1.62562	0.944423	0	3.88296	0.968013	1.48034	0	1.46877	0	1.21861	1.05172	1.10701	-0.0283829	0.952534	0.983314
hsa-miR-4767	chrX:7065910_7065932	0	0	0	0	0	1.10441	0	0	0	0	0	0	1.52582	0	0	0	0.157773	0.169535	0.0158252	0.954083	0.984097
hsa-miR-4738-3p	chr17:73780611_73780632	1.98295	0	0	1.79062	0	0	4.06406	0.472212	2.80673	1.29432	0	1.48034	0.762909	1.46877	1.03189	2.03102	1.11966	1.26091	0.0272694	0.954392	0.984097
hsa-miR-6516-5p	chr17:75085510_75085531	3.96591	6.26367	12.6491	4.47655	9.26394	8.83528	11.3794	11.3331	5.61345	7.76592	7.7441	2.96068	7.62909	17.6252	6.19136	7.31167	8.11912	8.24162	-0.0161102	0.958906	0.988181
hsa-miR-892c-3p	chrX:145074278_145074299	3.96591	0	3.16228	0	0	0	1.62562	2.83327	1.40336	0	0.968013	1.48034	0	0	3.61163	0	1.25055	1.14407	0.0235032	0.960029	0.988769
hsa-miR-665	chr14:101341412_101341431	67.4204	0	0	30.4406	0	0	21.1331	1.41663	0	16.8262	29.0404	38.4888	8.392	1.46877	24.2495	25.9971	16.9992	16.2088	-0.0219235	0.962375	0.98882
hsa-miR-6871-5p	chr20:39797668_39797689	1.98295	1.04394	3.16228	2.68593	2.31599	0	0.812812	0.944423	4.21009	2.58864	1.93603	0	1.52582	1.46877	0	2.84343	1.71484	1.72413	-0.0211118	0.963357	0.98882
hsa-miR-6797-5p	chr19:42373702_42373726	0	0	0	0	0	2.20882	0	0.944423	0	0	0	0	0.762909	0	0.515947	0	0.315546	0.247031	-0.0179003	0.963674	0.98882
hsa-miR-28-3p	chr3:188406622_188406643	4820.56	1730.86	4121.51	3437.1	3170.58	3485.52	2483.95	2763.38	2895.14	5012.9	5116.91	3580.94	2272.71	3411.95	2433.72	2633.42	3321.44	3346.79	0.0103395	0.963702	0.98882
hsa-miR-653-5p	chr7:93112135_93112155	9.91476	57.417	110.68	16.1156	77.5855	20.9838	72.3403	126.08	67.3614	14.2375	4.84006	56.2529	43.4858	39.6567	40.2439	69.0547	52.1481	51.2459	-0.0182905	0.965313	0.98882
hsa-miR-659-3p	chr22:38243700_38243721	0	0	0	0	1.15799	0	0	0	0	0	0	0	1.52582	0	0	0	0.165428	0.169535	0.0119647	0.965324	0.98882
hsa-miR-6715b-3p	chr10:114059380_114059401	1.98295	1.04394	1.05409	0	0	2.20882	0	1.88885	0	1.29432	0	0	0.762909	1.46877	1.03189	0.406204	0.898545	0.761438	0.0199383	0.966769	0.98882
hsa-miR-627-5p	chr15:42491828_42491849	0	1.04394	2.10819	0	0	0	0	0	0	0	3.87205	0	0	0	0	0	0.450305	0.430228	-0.0136788	0.966983	0.98882
hsa-miR-4645-3p	chr6:2854274_2854295	0	0	0	0	2.31599	0	0.812812	0	0	0	0.968013	0	0	0	1.54784	0.812408	0.446971	0.369807	-0.0173231	0.967896	0.98882
hsa-miR-128-1-5p	chr2:136422981_136423003	37.6761	34.4502	43.2179	32.2312	47.4777	39.7587	46.3303	49.5822	25.2605	49.1841	45.4966	41.4495	32.0422	52.8756	32.5047	34.5273	40.1632	40.3248	-0.00725356	0.967932	0.98882
hsa-miR-6756-3p	chr11:119183660_119183679	1.98295	0	0	0	0	0	0	0	0	0	1.93603	0	0	0	0	0	0.283279	0.215114	-0.0111042	0.968346	0.98882
hsa-miR-7973	chr15:51606285_51606304,chr15:51606231_51606250	1.98295	0	0	0	0	0	0	0	0	0	1.93603	0	0	0	0	0	0.283279	0.215114	-0.0111042	0.968346	0.98882
hsa-miR-3135b	chr6:32717729_32717750	0	0	0	0.89531	0	0	0	0.944423	0	0	0	0	0	0	0	0	0.127901	0.104936	-0.0104824	0.968684	0.98882
hsa-miR-17-3p	chr13:92002909_92002930	95.1817	141.976	207.657	59.9858	82.2175	91.666	165.001	118.525	133.319	112.606	66.7929	108.065	105.281	124.845	94.9343	212.038	120.526	119.601	-0.0101363	0.969132	0.98882
hsa-miR-4478	chr9:124882426_124882442	0	0	1.05409	0	0	0	0	0	0	0	0	0	0.762909	0	0.515947	0	0.150585	0.142095	0.0128184	0.969333	0.98882
hsa-miR-4515	chr15:83736101_83736122	0	5.21972	1.05409	0.89531	4.63197	1.10441	2.43844	1.41663	2.80673	1.29432	2.90404	1.48034	1.52582	0	7.22326	0.406204	2.19199	2.11748	-0.0175697	0.96972	0.98882
hsa-miR-3607-3p	chr5:85916364_85916383	11.8977	11.4834	13.7032	11.639	35.8978	8.83528	34.9509	14.6386	21.0504	25.8864	18.3922	13.3231	10.6807	24.9691	22.1857	16.2482	18.3439	18.5972	-0.0114419	0.970326	0.98882
hsa-miR-20a-3p	chr13:92003362_92003383	1.98295	8.35156	13.7032	5.37186	0	8.83528	6.5025	8.49981	5.61345	3.88296	1.93603	2.96068	7.62909	5.87507	7.73921	12.5923	6.39248	6.30318	0.0139113	0.971593	0.98882
hsa-miR-30d-3p	chr8:135817122_135817143	29.7443	45.9336	63.2457	18.8015	30.1078	27.6102	45.5175	48.1656	44.9076	15.5318	17.4242	41.4495	57.2182	41.1255	29.9249	42.2452	37.2801	37.5547	0.00998211	0.971981	0.98882
hsa-miR-30d-5p	chr8:135817162_135817183	49637.3	64276.7	87421.4	44264.2	48135.4	55730.7	64451.1	61201.5	62459.5	41292.7	36589.9	78437.2	55995.3	61926.2	62057.6	69839.9	59131	58866.6	-0.00623148	0.972503	0.98882
hsa-miR-371b-5p	chr19:54290969_54290990	0	0	0	1.79062	0	0	0	0	0	1.29432	0	0	0	0	0	1.21861	0.255803	0.279215	0.0118275	0.972513	0.98882
hsa-miR-4489	chr11:65416668_65416688	0	0	0	0.89531	0	1.10441	0	0.472212	0	0	0	0	0.762909	0	1.03189	0	0.285674	0.251891	0.0144161	0.972679	0.98882
hsa-miR-5587-3p	chr16:585348_585368	3.96591	0	0	0	0	0	0.812812	0.472212	0	0	0.968013	0	0.762909	1.46877	1.03189	0	0.682674	0.522644	0.0156905	0.972791	0.98882
hsa-miR-943	chr4:1988130_1988150	5.94886	18.791	18.9737	2.68593	10.4219	4.41764	17.0691	15.1108	16.8404	6.4716	7.7441	10.3624	9.91782	10.2814	13.4146	10.5613	11.1869	11.1894	-0.0107419	0.974243	0.989734
hsa-miR-4661-3p	chr8:92217759_92217780	0	0	0	0	0	0	0.812812	0	1.40336	0	0	0	0	0	0	0	0.116116	0.155929	-0.00816904	0.976394	0.991356
hsa-miR-6881-3p	chr15:74703702_74703723	3.96591	9.3955	1.05409	8.9531	1.15799	0	1.62562	3.30548	5.61345	2.58864	1.93603	4.44102	4.57746	1.46877	3.61163	6.09306	3.73603	3.73728	0.0121798	0.977274	0.991686
hsa-miR-3917	chr1:26232875_26232894	0	5.21972	8.43276	1.79062	5.78996	2.20882	11.3794	8.49981	0	7.76592	0	5.92136	3.05164	2.93754	4.64352	12.1861	4.97447	5.00066	0.0104453	0.981481	0.994113
hsa-miR-4650-3p	chr7:66579319_66579339,chr7:72162919_72162939	0	1.04394	1.05409	0	0	0	0	0	0	0	2.90404	0	0	0	0	0	0.29972	0.322671	0.00763738	0.981786	0.994113
hsa-miR-29a-5p	chr7:130561545_130561566	0	1.04394	0	0	0	0	0.812812	0	0	0	0	0	0.762909	0	0.515947	0.812408	0.265251	0.232363	0.00884644	0.983255	0.994113
hsa-miR-5581-3p	chr1:37966536_37966557	7.93181	6.26367	7.37866	2.68593	2.31599	6.62646	8.94094	4.2499	8.42018	9.06024	0.968013	7.4017	6.86618	13.2189	2.57974	5.28065	6.02049	6.4495	0.00743407	0.983817	0.994113
hsa-miR-3160-3p	chr11:46473365_46473386,chr11:46473408_46473429	0	0	0	0	0	0	0.812812	0	0	0	0	0	0	1.46877	0	0	0.116116	0.163196	-0.00528562	0.98478	0.994113
hsa-miR-4747-3p	chr19:4932731_4932752	0	0	0	0	0	0	0.812812	0	0	0	0	0	0	1.46877	0	0	0.116116	0.163196	-0.00528562	0.98478	0.994113
hsa-miR-6830-3p	chr5:131553542_131553564	0	0	0	0	0	0	0.812812	0	0	0	0	0	0	1.46877	0	0	0.116116	0.163196	-0.00528562	0.98478	0.994113
hsa-miR-93-5p	chr7:99691438_99691460	3218.33	7388	18438.2	2686.83	4895.99	8651.94	11394.8	10706	10325.9	5208.34	3269.95	7685.92	10280.2	7439.31	6684.09	11641.4	8096.31	8137.9	0.00633367	0.984828	0.994113
hsa-miR-6833-5p	chr6:32147598_32147619	0	0	0	0	0	0	0.812812	0	0	0	0	0	0	0	1.03189	0	0.116116	0.114655	0.00499381	0.985073	0.994113
hsa-miR-182-5p	chr7:129410287_129410310	45.6079	967.737	715.731	225.618	225.809	516.864	720.965	125.136	164.193	110.017	58.0808	1194.63	230.399	2075.37	217.214	264.845	488.333	493.321	0.00851747	0.985222	0.994113
hsa-miR-19b-3p	chr13:92003499_92003521,chrX:133303713_133303735	983.545	2257.01	3710.41	1017.97	787.435	1647.78	1897.1	1502.58	2635.52	1423.75	1150	2094.68	1515.14	1289.58	1010.22	3129.4	1757.32	1750.1	-0.00544507	0.985784	0.994119
hsa-miR-4685-3p	chr10:100191049_100191070	5.94886	6.26367	1.05409	1.79062	0	1.10441	0	1.88885	0	2.58864	4.84006	1.48034	0.762909	0	3.09568	3.24963	2.30881	1.98957	-0.00796024	0.986409	0.994189
hsa-miR-1233-3p	chr15:34674270_34674289,chr15:34820491_34820510	0	0	1.05409	0	0	2.20882	0	0.472212	0	2.58864	0.968013	0	0	0	0	0.406204	0.466131	0.492785	-0.00723373	0.987011	0.994236
hsa-miR-628-3p	chr15:55665152_55665172	59.4886	61.5927	73.7866	73.4155	42.8457	25.4014	43.8919	59.4987	82.7984	59.5387	45.4966	35.5281	43.4858	69.0321	51.5947	43.87	54.3461	54.5381	-0.00332651	0.98828	0.994953
hsa-miR-3691-5p	chr6:5148520_5148542	11.8977	18.791	12.6491	10.7437	13.8959	20.9838	16.2562	20.7773	12.6303	9.06024	13.5522	4.44102	20.5986	17.6252	17.5422	14.2171	15.0311	14.4938	-0.00346627	0.989216	0.995336
hsa-miR-6831-3p	chr5:139943256_139943276	0	1.04394	0	0	0	0	0.812812	0.472212	0	0	0	0	0.762909	0	0	0.812408	0.265251	0.227503	0.00525765	0.990052	0.995617
hsa-miR-4687-3p	chr11:3877343_3877363	1.98295	3.13183	0	7.16248	3.47398	1.10441	1.62562	2.83327	8.42018	0	3.87205	4.44102	1.52582	1.46877	0.515947	2.43722	2.64018	2.83492	-0.00503133	0.991113	0.995939
hsa-miR-586	chr6:45165471_45165492	0	0	0	0	0	0	0.812812	0.944423	0	0	0	0	0	0	0	0	0.116116	0.104936	-0.00283392	0.991485	0.995939
hsa-miR-6837-5p	chr7:44091370_44091390	0	0	3.16228	1.79062	0	0	0.812812	0.944423	1.40336	0	0.968013	0	0.762909	1.46877	0	2.03102	0.823674	0.842055	-0.00391601	0.993465	0.997368
hsa-miR-4470	chr8:62627391_62627411	33.7102	36.5381	33.731	23.2781	9.26394	6.62646	24.3844	22.6662	28.0673	33.6523	12.5842	26.6461	32.0422	27.9066	19.09	14.6233	23.9332	24.142	0.00197594	0.994835	0.997936
hsa-miR-4750-5p	chr19:50391434_50391455	7.93181	9.3955	3.16228	6.26717	6.94796	11.0441	8.94094	9.91644	4.21009	6.4716	6.77609	5.92136	10.6807	5.87507	9.80299	6.09306	7.66997	7.30527	0.00180186	0.995147	0.997936
hsa-miR-6889-5p	chr22:41649027_41649049	0	0	0	0	0	1.10441	0.812812	0.472212	0	0	0	1.48034	0	1.46877	0	0	0.273889	0.380147	0.00150408	0.997116	0.99935
hsa-miR-2116-3p	chr15:59463391_59463411	5.94886	0	3.16228	1.79062	1.15799	0	4.06406	1.88885	1.40336	2.58864	1.93603	4.44102	1.52582	2.93754	0	3.65584	2.3034	2.26412	-0.000695485	0.998779	0.999955
hsa-miR-106a-3p	chrX:133304238_133304259	1.98295	22.9668	50.5966	10.7437	0	9.93969	17.8819	25.9716	22.4538	7.76592	1.93603	16.2837	23.6502	2.93754	7.73921	37.777	16.3017	16.2794	0.000115954	0.999798	0.999955
hsa-miR-499b-3p	chr20:33578209_33578230	0	5.21972	1.05409	0	3.47398	0	3.25125	3.30548	0	2.58864	1.93603	0	4.57746	1.46877	0.515947	2.03102	1.85701	1.82482	-6.02e-05	0.999898	0.999955
hsa-miR-6895-3p	chrX:53224593_53224614	1.98295	1.04394	0	0	0	0	4.87687	2.83327	0	1.29432	4.84006	0	0	0	0.515947	0.406204	1.12911	1.09887	-2.64e-05	0.999955	0.999955
hsa-miR-4632-3p	chr1:12251809_12251830	0	0	0	0	0	0	0	0	0	0	0	0	0	0	0	0	0	0	NA	NA	NA
hsa-miR-214-3p	chr1:172107956_172107977	42932.9	2885.46	746.299	12079.5	20164.1	17523.7	1809.32	889.647	1448.27	16642.4	23556.6	978.504	589.729	99.8762	2636.49	289.217	14020.2	5236.74	-0.711904	NA	NA
hsa-miR-214-5p	chr1:172107997_172108018	17283.4	1578.44	256.145	6729.15	12242.3	10372.6	816.876	436.324	569.765	6771.88	9978.27	389.329	324.999	42.5943	1271.81	125.517	7039.85	2212.28	-0.841139	NA	NA
hsa-miR-199a-3p	chr1:172113694_172113715,chr19:10928105_10928126	266511	35364.7	7149.93	133270	258293	206392	26021.4	11084.2	12296.3	105547	179608	12041.1	7204.15	884.198	26885.5	3111.52	133286	39851.3	-0.944497	NA	NA
hsa-miR-1273f	chr1:53394370_53394388	0	0	0	0	0	0	0	0	0	0	0	0	0	0	0	0	0	0	NA	NA	NA
hsa-miR-6507-5p	chr10:100684300_100684320	1.98295	2.08789	0	9.84842	25.4758	17.6706	0.812812	1.88885	0	0	26.1363	1.48034	0	0	10.8349	0	8.26835	4.48227	-0.307403	NA	NA
hsa-miR-3920	chr11:101390565_101390586	0	0	0	0	0	0	0	0	0	0	0	0	0	0	0	0	0	0	NA	NA	NA
hsa-miR-675-3p	chr11:2017998_2018017	29.7443	9.3955	0	18.8015	31.2658	61.8469	3.25125	4.2499	1.40336	12.9432	127.778	13.3231	3.81455	1.46877	21.6698	1.62482	22.0436	20.9195	-0.0355245	NA	NA
hsa-miR-675-5p	chr11:2018030_2018052	228.04	65.7685	2.10819	213.084	338.134	841.56	34.1381	9.44423	44.9076	47.8898	907.028	79.9383	48.0633	14.6877	95.4502	6.49926	246.119	139.323	-0.408246	NA	NA
hsa-miR-483-3p	chr11:2155372_2155392	697.999	124.229	42.1638	484.363	714.482	1420.27	69.089	42.0268	120.689	410.299	2699.79	121.388	84.6829	13.2189	287.383	25.5908	507.514	422.785	-0.135899	NA	NA
hsa-miR-483-5p	chr11:2155411_2155432	360.897	78.2959	15.8114	431.54	539.625	766.46	29.2612	22.6662	49.1177	288.633	1054.17	54.7725	45.7746	13.2189	135.694	13.4047	317.413	186.383	-0.408372	NA	NA
hsa-miR-6879-5p	chr11:64785982_64786003	0	0	0	0	0	0	0	0	0	0	0	0	0	0	0	0	0	0	NA	NA	NA
hsa-miR-7106-3p	chr12:113596918_113596940	0	0	0	0	0	0	0	0	0	0	0	0	0	0	0	0	0	0	NA	NA	NA
hsa-miR-7107-5p	chr12:121882129_121882150	0	0	0	0	0	0	0	0	0	0	0	0	0	0	0	0	0	0	NA	NA	NA
hsa-miR-3908	chr12:124020960_124020981	0	0	0	0	0	0	0	0	0	0	0	0	0	0	0	0	0	0	NA	NA	NA
hsa-miR-196a-3p	chr12:54385583_54385604	7.93181	8.35156	1.05409	0	66.0056	123.694	17.0691	2.36106	0	7.76592	75.505	220.571	0	2.93754	4.12758	88.1463	32.0151	44.6015	0.170625	NA	NA
hsa-miR-1228-5p	chr12:57588287_57588307	45.6079	0	2.10819	3.58124	9.26394	7.73087	4.06406	1.41663	1.40336	12.9432	42.5926	0	0.762909	4.4063	0.515947	0	10.3366	7.11566	-0.21597	NA	NA
hsa-miR-548c-3p	chr12:65016349_65016370	0	0	0	0	0	0	0	0	0	0	0	0	0	0	0	0	0	0	NA	NA	NA
hsa-miR-337-3p	chr14:101340890_101340911	1647.83	10.4394	9.48685	760.119	40.5297	6.62646	378.771	15.583	0	612.213	1398.78	885.243	159.448	164.502	497.373	767.319	407.687	500.051	0.125826	NA	NA
hsa-miR-299-5p	chr14:101490137_101490158	537.38	4.17578	15.8114	139.668	16.2119	0	217.834	13.2219	5.61345	232.977	440.446	457.425	84.6829	221.784	263.649	450.074	133.012	241.097	0.407535	NA	NA
hsa-miR-1197	chr14:101491957_101491977	239.937	15.6592	23.1901	118.181	13.8959	4.41764	575.471	34.9437	14.0336	198.031	158.754	1430.01	297.535	261.441	3.61163	1061	141.536	384.373	0.672229	NA	NA
hsa-miR-376b-3p	chr14:101506834_101506855	7.93181	0	1.05409	2.68593	0	1.10441	27.6356	1.88885	1.40336	0	9.68013	84.3793	9.15491	4.4063	22.1857	71.0857	5.77312	22.6871	0.799881	NA	NA
hsa-miR-539-3p	chr14:101513706_101513727	67.4204	34.4502	27.4065	115.495	20.8439	6.62646	490.939	33.527	16.8404	63.4217	73.569	1287.9	369.248	129.252	383.865	1225.52	109.026	398.126	0.967069	NA	NA
hsa-miR-889-3p	chr14:101514286_101514306	618.681	68.9004	84.3276	460.19	74.1115	20.9838	1901.17	107.664	43.5043	458.189	639.856	5945.04	1222.18	709.415	1514.3	4131.09	461.195	1641.25	0.939991	NA	NA
hsa-miR-412-5p	chr14:101531802_101531824	313.307	26.0986	45.3261	1160.32	149.381	14.3573	323.499	57.6098	8.42018	803.772	792.802	2723.82	200.645	116.033	1423.5	379.394	290.327	722.889	0.673952	NA	NA
hsa-miR-412-3p	chr14:101531837_101531859	0	0	1.05409	25.964	2.31599	0	0	0.472212	1.40336	40.1239	24.2003	90.3007	0	0	56.2382	0	4.19058	23.6376	0.564676	NA	NA
hsa-miR-624-3p	chr14:31483875_31483895	0	0	0	0	0	0	0	0	0	0	0	0	0	0	0	0	0	0	NA	NA	NA
hsa-miR-7843-3p	chr14:72983574_72983595	0	0	0	0	0	0	0	0	0	0	0	0	0	0	0	0	0	0	NA	NA	NA
hsa-miR-211-5p	chr15:31357298_31357319	23.7954	553.291	8.43276	2.68593	31.2658	7.73087	4.87687	3.77769	30.874	37.5353	12.5842	1.48034	4.57746	0	4.64352	6.49926	90.2969	11.3302	-1.37227	NA	NA
hsa-miR-193a-5p	chr17:29887035_29887056	1657.75	87.6914	25.2983	902.473	939.132	239.657	54.4584	41.0824	58.9413	286.045	847.011	34.0478	35.8567	23.5003	277.58	15.4357	558.066	179.944	-0.879368	NA	NA
hsa-miR-365b-5p	chr17:29902458_29902479	85.267	11.4834	0	89.531	62.5316	22.0882	3.25125	0.472212	2.80673	5.17728	59.0488	1.48034	1.52582	1.46877	25.2814	0.406204	39.1646	10.8519	-0.83928	NA	NA
hsa-miR-10a-3p	chr17:46657226_46657247	0	36.5381	39.0015	4.47655	62.5316	529.012	51.2072	7.08317	0	14.2375	3.87205	957.779	203.697	803.416	161.491	37.777	103.252	243.261	0.452497	NA	NA
hsa-miR-10a-5p	chr17:46657266_46657288	1146.15	20782.9	30180.8	2915.13	39610.3	217840	34781.9	2387.97	239.975	13759.9	5242.76	703185	91092.1	859714	111258	35715.9	49608.2	202511	0.794353	NA	NA
hsa-miR-5088-3p	chr19:50185431_50185451	0	0	0	0	0	0	0	0	0	0	0	0	0	0	0	0	0	0	NA	NA	NA
hsa-miR-519c-5p	chr19:54189738_54189759	0	0	0	0	0	0	0	0	0	0	0	0	0	0	0	0	0	0	NA	NA	NA
hsa-miR-519b-5p	chr19:54198479_54198500	0	0	0	0	0	0	0	0	0	0	0	0	0	0	0	0	0	0	NA	NA	NA
hsa-miR-523-5p	chr19:54201654_54201675	0	0	0	0	0	0	0	0	0	0	0	0	0	0	0	0	0	0	NA	NA	NA
hsa-miR-518f-5p	chr19:54203284_54203305	0	0	0	0	0	0	0	0	0	0	0	0	0	0	0	0	0	0	NA	NA	NA
hsa-miR-518e-5p	chr19:54233107_54233128	0	0	0	0	0	0	0	0	0	0	0	0	0	0	0	0	0	0	NA	NA	NA
hsa-miR-522-5p	chr19:54254480_54254501	0	0	0	0	0	0	0	0	0	0	0	0	0	0	0	0	0	0	NA	NA	NA
hsa-miR-371a-5p	chr19:54290934_54290953	25.7784	0	0	0	0	0	0	0	0	0	0.968013	0	0	0	0.515947	0	3.68263	0.164884	-0.489973	NA	NA
hsa-miR-371a-3p	chr19:54290970_54290992	25.7784	0	0	0	0	0	0	0	0	0	0	0	0	0	0	0	3.68263	0	-0.0813349	NA	NA
hsa-miR-372-3p	chr19:54291185_54291207	723.778	3.13183	7.37866	7.16248	5.78996	2.20882	3.25125	0.472212	1.40336	1.29432	7.7441	1.48034	6.10327	1.46877	2.06379	0.812408	107.529	2.53806	-2.03118	NA	NA
hsa-miR-6802-5p	chr19:55751320_55751339	0	0	0	0	0	0	0	0	0	0	0	0	0	0	0	0	0	0	NA	NA	NA
hsa-miR-6790-3p	chr19:6392936_6392956	0	0	0	0	0	0	0	0	0	0	0	0	0	0	0	0	0	0	NA	NA	NA
hsa-miR-4265	chr2:109757956_109757974	0	0	0	0	0	0	0	0	0	0	0	0	0	0	0	0	0	0	NA	NA	NA
hsa-miR-1245a	chr2:189842862_189842882	55.5227	1.04394	1.05409	32.2312	33.5818	15.4617	0	1.41663	0	11.6489	55.1767	4.44102	3.81455	0	9.28705	0	19.8422	9.53165	-0.412889	NA	NA
hsa-miR-153-3p	chr2:220158848_220158869,chr7:157367041_157367062	3.96591	73.0761	158.114	3.58124	0	0	4.06406	64.2208	75.7816	5.17728	5.80808	75.4973	9.91782	35.2504	2.57974	15.0295	34.6859	32.1403	-0.0515191	NA	NA
hsa-miR-2467-5p	chr2:240273466_240273488	0	0	14.7573	0.89531	0	0	0.812812	0.472212	1.40336	0	0.968013	11.8427	0	13.2189	2.06379	6.90547	2.35221	4.09716	0.276732	NA	NA
hsa-miR-548ag	chr20:59139623_59139643,chr4:61788341_61788361	0	0	0	0	0	0	0	0	0	0	0	0	0	0	0	0	0	0	NA	NA	NA
hsa-miR-4445-5p	chr3:109321682_109321703	0	0	0	0	0	0	0	0	0	0	0	0	0	0	0	0	0	0	NA	NA	NA
hsa-miR-4446-5p	chr3:113313730_113313751	0	0	0	0	0	0	0	0	0	0	0	0	0	0	0	0	0	0	NA	NA	NA
hsa-miR-7110-5p	chr3:122880646_122880666	0	0	0	0	0	0	0	0	0	0	0	0	0	0	0	0	0	0	NA	NA	NA
hsa-miR-544b	chr3:124451333_124451354	9.91476	0	0	0	0	0	0	0	0	46.5955	12.5842	37.0085	0	0	0	0	1.41639	10.6876	0.171693	NA	NA
hsa-miR-6825-3p	chr3:127294110_127294131	0	0	0	0	0	0	0	0	0	0	0	0	0	0	0	0	0	0	NA	NA	NA
hsa-miR-6828-3p	chr3:170140931_170140950	0	0	0	0	0	0	0	0	0	0	0	0	0	0	0	0	0	0	NA	NA	NA
hsa-miR-302d-3p	chr4:113569162_113569184	0	2.08789	11.595	1.79062	5.78996	1.10441	0	1.41663	0	0	0	0	0	2.93754	0	29.6529	3.19542	3.77856	0.0794922	NA	NA
hsa-miR-302a-3p	chr4:113569342_113569364	0	0	13.7032	0	3.47398	0	0	0.944423	1.40336	0	0.968013	4.44102	3.05164	0	2.06379	25.9971	2.45389	4.31881	0.283062	NA	NA
hsa-miR-302a-5p	chr4:113569380_113569402	9.91476	1.04394	148.627	13.4297	67.1636	0	5.68969	8.97202	9.82354	28.475	1.93603	10.3624	1.52582	17.6252	7.22326	225.443	35.1241	34.5985	-0.00703573	NA	NA
hsa-miR-302b-3p	chr4:113569645_113569667	3.96591	2.08789	95.9226	0.89531	25.4758	4.41764	5.68969	10.3887	9.82354	6.4716	3.87205	4.44102	9.91782	11.7501	4.12758	205.133	19.7793	29.5473	0.280705	NA	NA
hsa-miR-585-3p	chr5:168690620_168690638	513.585	231.756	61.1375	971.412	533.835	588.65	117.045	58.5542	63.1513	1969.95	1405.55	82.899	77.8168	14.6877	174.39	58.0872	431.06	433.899	0.00503984	NA	NA
hsa-miR-449a	chr5:54466414_54466435	467.977	10.4394	6.32457	25.0687	757.327	0	0.812812	5.19433	145.95	41.4182	17.4242	13.3231	7.62909	0	6.19136	43.0576	181.136	31.132	-0.957161	NA	NA
hsa-miR-449b-5p	chr5:54466534_54466555	15.8636	0	2.10819	0	53.2677	0	0	0	12.6303	5.17728	0	0	0.762909	0	0	1.62482	10.1771	2.24392	-0.504713	NA	NA
hsa-miR-449c-5p	chr5:54468141_54468165	1118.39	67.8564	29.5147	61.7764	2388.94	23.1926	17.0691	36.8325	717.119	177.322	46.4646	26.6461	64.0844	0	28.3771	98.7076	529.533	132.839	-0.869757	NA	NA
hsa-miR-6834-5p	chr6:33258022_33258042	0	0	0	0	0	0	0	0	0	0	0	0	0	0	0	0	0	0	NA	NA	NA
hsa-miR-6835-5p	chr6:34208455_34208476	0	0	0	0	0	0	0	0	0	0	0	0	0	0	0	0	0	0	NA	NA	NA
hsa-miR-206	chr6:52009199_52009220	15.8636	25.0547	3.16228	7.16248	423.825	16140.9	17.8819	11.8053	14.0336	64.716	28.0724	3600.18	30.5164	5.87507	44.3714	10.9675	2376.27	423.394	-0.700717	NA	NA
hsa-miR-133b	chr6:52013786_52013807	0	1.04394	0	0	2.31599	48.594	0	0.472212	2.80673	0	1.93603	8.88203	0	2.93754	2.06379	0	7.42199	2.12204	-0.563596	NA	NA
hsa-miR-4467	chr7:102111919_102111940	3.96591	4.17578	1.05409	3.58124	20.8439	5.52205	2.43844	1.41663	8.42018	0	0	0	7.62909	4.4063	40.7598	0	5.9402	6.95911	0.111594	NA	NA
hsa-miR-183-5p	chr7:129414807_129414828	109.062	2034.65	931.82	329.474	332.344	608.53	1445.99	193.607	255.412	220.034	92.9292	1705.35	321.185	4337.27	371.998	354.616	827.41	872.489	0.0466615	NA	NA
hsa-miR-6892-3p	chr7:143079873_143079893	0	0	0	0	0	0	0	0	0	0	0	0	0	0	0	0	0	0	NA	NA	NA
hsa-miR-153-5p	chr7:157367079_157367100	0	2.08789	17.9196	0	0	0	0	1.88885	2.80673	0	0	0	0	1.46877	1.54784	2.03102	2.85821	1.08258	-0.43721	NA	NA
hsa-miR-196b-5p	chr7:27209147_27209168	150.704	656.641	8.43276	1209.56	8928.12	10875.1	137.365	59.0265	1.40336	44.0069	3400.63	966.661	204.46	22.0315	864.727	66.2112	3137.99	625.462	-0.913066	NA	NA
hsa-miR-550b-3p	chr7:30329430_30329449,chr7:32772613_32772632	0	0	0	0	0	0	0	0	0	0	0	0	0	0	0	0	0	0	NA	NA	NA
hsa-miR-4652-3p	chr7:93346289_93346310	0	0	0	0	0	0	0	0	0	0	0	0	0	0	0	0	0	0	NA	NA	NA
hsa-miR-548ao-5p	chr8:41128621_41128642	0	0	0	0	0	0	0	0	0	0	0	0	0	0	0	0	0	0	NA	NA	NA
hsa-miR-199b-3p	chr9:131007024_131007045	266475	35358.4	7149.93	133252	258262	206366	26018.1	11083.8	12296.3	105531	179591	12041.1	7200.34	884.198	26884.5	3110.71	133269	39846.9	-0.94448	NA	NA
hsa-miR-199b-5p	chr9:131007062_131007084	69187.2	19823.5	6533.28	44556	61998.9	100411	15096.4	6752.63	8627.88	41288.8	89471.5	8975.3	4296.71	558.132	16459.2	3315.03	45372.3	19971.7	-0.719244	NA	NA
hsa-miR-6877-3p	chr9:135927422_135927442	0	0	0	0	0	0	0	0	0	0	0	0	0	0	0	0	0	0	NA	NA	NA
hsa-miR-31-5p	chr9:21512157_21512177	15.8636	3.13183	167.601	7.16248	49.7937	15.4617	12.1922	18.8885	8.42018	2.58864	2.90404	76.9776	28.2276	211.503	27.3452	16.6544	38.7438	43.7232	0.0909007	NA	NA
hsa-miR-1299	chr9:69002239_69002260	15.8636	4.17578	6.32457	17.9062	93.7974	5.52205	2.43844	8.0276	1.40336	64.716	45.4966	1.48034	9.15491	262.909	68.621	81.2408	20.8612	60.3389	0.776766	NA	NA
hsa-miR-1912	chrX:113886064_113886085	29.7443	2.08789	0	0	4.63197	1.10441	0.812812	0	15.437	29.7693	12.5842	0	0	1.46877	0.515947	4.46824	5.48305	7.13816	0.146092	NA	NA
hsa-miR-1298-5p	chrX:113949667_113949688	31199.8	2514.86	1025.63	1147.79	17562.1	768.669	174.755	530.294	10081.8	22956	9073.18	97.7024	397.476	242.347	342.589	2120.38	7770.52	5093.53	-0.273962	NA	NA
hsa-miR-450a-5p	chrX:133674423_133674444,chrX:133674594_133674615	347.017	561.642	206.603	1279.4	1865.53	1548.38	327.563	235.634	152.967	442.657	2628.15	364.163	302.112	170.377	466.416	229.099	876.59	554.62	-0.460316	NA	NA
hsa-miR-450a-2-3p	chrX:133674559_133674580	35.6932	26.0986	3.16228	185.329	162.119	115.963	26.01	12.2775	8.42018	33.6523	176.178	31.0871	18.3098	16.1564	30.9568	9.74889	79.1965	37.4208	-0.684867	NA	NA
hsa-miR-542-5p	chrX:133675430_133675452	3.96591	3.13183	0	3.58124	3.47398	1.10441	4.06406	0.472212	0	2.58864	22.2643	0	0	0	3.09568	0.812408	2.7602	3.24814	0.110143	NA	NA
hsa-miR-503-5p	chrX:133680401_133680423	109.062	193.13	60.0834	322.312	563.942	541.161	164.188	136.941	32.2774	89.308	868.307	102.143	116.725	35.2504	153.236	64.1802	279.126	177.597	-0.445234	NA	NA
hsa-miR-424-3p	chrX:133680674_133680694	563.159	730.761	212.927	2254.39	2775.71	2053.1	397.465	360.77	186.647	572.089	3472.26	319.753	443.25	188.002	655.253	177.917	1283.93	708.438	-0.573706	NA	NA
hsa-miR-891a-3p	chrX:145109322_145109343	0	0	0	0	0	0	0	0	0	0	0	0	0	0	0	0	0	0	NA	NA	NA
hsa-miR-514b-5p	chrX:146331715_146331736	0	0	0	0	0	0	0	0	0	0	0	0	0	0	0	0	0	0	NA	NA	NA
hsa-miR-502-5p	chrX:49779221_49779241	21.8125	6.26367	5.27047	3.58124	23.1599	26.5058	4.06406	3.30548	1.40336	9.06024	35.8165	1.48034	0.762909	0	5.67542	2.03102	12.9511	6.61503	-0.560935	NA	NA
hsa-miR-502-3p	chrX:49779257_49779278	1471.35	263.074	240.334	854.126	1792.57	1283.32	276.356	213.912	165.597	864.605	2718.18	179.121	170.892	155.689	392.12	202.29	883.02	562.489	-0.433609	NA	NA
hsa-miR-6857-5p	chrX:53432671_53432692	0	0	0	0	0	0	0	0	0	0	0	0	0	0	0	0	0	0	NA	NA	NA
