# Supplementary material for: MicroRNA Profiling of Neurons Generated Using Induced Pluripotent Stem Cells Derived from Patients with Schizophrenia and Schizoaffective Disorder, and 22q11.2 Del
Source: PLoS One. 2015 Jul 14;10(7):e0132387. doi: 10.1371/journal.pone.0132387 (PMC4501820; doi:10.1371/journal.pone.0132387)
Supplement: S3 Table — (XLSX) [file pone.0132387.s005.xlsx]

## Sheet: DEmiRNAs
miRNA	log2FC_SZvsCon	pvalue	padj	predicted_targets
hsa-miR-34b-3p	1.52298	0.000581228	0.120842	C3orf17,CD302,DDX60L,F2RL2,FDX1,FURIN,GBP4,LY75-CD302,MTF2,MYSM1,RAB40B,SLC39A9,SLITRK3
hsa-miR-4449	1.4583	0.00213962	0.209166	ACAD10,ACVRL1,ALDH1A3,ALPI,ANKS6,ARPC4,B3GALT6,C1QTNF8,C1orf159,C1orf177,C2orf71,CARD10,CBX7,CDC42BPG,CDK5R2,CEACAM4,CLIP2,CLUAP1,CLYBL,CSPG4,CTU2,CYSRT1,DEDD2,DGAT1,EBI3,ELFN1,ESPN,FADD,FAM156A/FAM156B,FAM53C,FLYWCH1,FRMD8,GLTSCR1,GPR108,GPR124,GPR78,GRIN2A,H2AFX,HIC1,HMP19,HOXB9,IGF2BP1,IL25,INPPL1,KANK2,KCNK5,KEAP1,KLC1,KLHDC7A,LRFN1,MAFB,MARVELD1,MECP2,MRPL55,MYO16,NATD1,NCAPH,NDNL2,NEU1,NF2,…
hsa-miR-23a-5p	1.37616	0.000985814	0.146968
hsa-miR-34c-5p	1.33102	0.000629234	0.120842	AAGAB,ABCD1,ABLIM1,ABR,ACBD3,ACSL1,ACSL4,ACSM2A,ACTL10,ACTR1A,ACVR2B,ADAM22,ADAMTS10,ADAMTSL4,ADAT2,ADCY5,ADD2,ADIPOR2,ADO,AFF2,AFF3,AFF4,AGAP2,AGO4,AGTRAP,AHCYL2,AK3,AK4,AKAP6,AKIP1,ALCAM,ALDOA,ALG13,ALG6,ALS2CL,AMER1,AMPD2,ANHX,ANK2,ANK3,ANKRD52,ANKS1A,ANP32A,AP1B1,AP1S2,APH1A,AREG,ARHGAP1,ARHGAP26,ARHGAP36,ARHGAP44,ARHGDIB,ARHGEF3,ARHGEF33,ARID4A,ARID4B,ARPP19,ASB1,ASB4,ASIC2,ASPHD2,ATF7,ATG4B…
hsa-miR-4682	1.32416	0.00558825	0.293047	BCCIP,C17orf51,CAMLG,CPEB4,CYP4F22,EID2B,ESRRB,FPGT,FUT8,GIPC3,GLRA3,IARS,INSR,JDP2,LRRC34,METTL14,MRPS2,PIKFYVE,RAP2C,RASSF6,SEMA6A,SLCO3A1,SP8,SSR1,STAMBP,STAT1,STK4,SYT4,TMEM39A,TNFSF14,TRAF3IP3,UBXN4,WDR82,ZNF30
hsa-miR-6757-5p	1.29761	0.00512111	0.286302
hsa-miR-146b-3p	1.28183	0.000859225	0.139741	ABAT,AGGF1,ALS2,ALS2CL,AMZ1,ANPEP,ARFIP2,ARID3B,ASB6,ASTN1,ATP8A1,ATP9B,BMPR2,BTBD11,BTN3A2,C10orf53,CALML3,CCDC113,CCDC15,CCNE1,CCS,CD160,CD247,CDAN1,CDC42EP2,CDK16,CDK9,CFAP74,CHP1,CHRNA2,CLCNKA,CLCNKB,CNP,CNTNAP2,COL18A1,COPZ1,CPA6,CPS1,CPT1A,CRCP,CRK,CTIF,CXCR1,CYFIP2,CYP1A1,CYTH1,DIDO1,DIP2C,DLGAP1,DNAH5,DYNLL1,ENTPD8,EPB41L4A,EPHA10,EXOC7,FAHD1,FAM129A,FAM160B1,FAM46B,FAM92B,FBXO41,FMNL3,FM…
hsa-miR-3609	1.26743	0.00326461	0.25393	ANXA4,ASTN2,C21orf62,CCSAP,CKAP2,CNTLN,CXCL5,EML1,FBXL3,GPN3,GPR111,LMO3,NEDD4,PDE5A,PRKAR2B,RAB8B,RBMX,RRAS2,TBC1D8,TMEM128,TMEM41B,TRIM13,TYRP1,UBE2D1,ZADH2,ZNF543
hsa-miR-6842-5p	1.24653	0.00864329	0.317727
hsa-miR-4792	1.2243	0.00221478	0.209166	AGTR2,AMT,ANKFY1,ANXA2,ARHGAP5,ATG10,ATP5SL,ATP8B3,ATXN7L3B,BLOC1S3,BNC2,BSDC1,BTN3A2,BTN3A3,C19orf54,C5orf60,CALHM2,CARD9,CCDC28A,CD163L1,CHST4,CHURC1-FNTB,CMPK1,COL3A1,COX6B2,CPM,CRIP2,CXCR1,CXorf36,DBI,DCHS2,DDX51,DEPDC5,DPP10,ENOX1,FAM105A,FAM153A/FAM153B,FAM219A,FAM219B,FAM71F1,FAM81A,FGB,FNTB,FOXC1,FOXRED2,FRMPD4,G6PC2,GPR4,GYG1,H1F0,HECTD2,HTR3A,IL15RA,IL21R,IPO9,IRX4,KANK1,KIDINS220,KRT31…
hsa-miR-3195	1.17746	0.00616054	0.293047	AGPAT6,BNIPL,BRF1,C1orf229,C20orf203,C8orf82,CASZ1,CD6,CHMP6,CHST10,ERCC3,FBXL8,FGFR1,GAS6,H2AFY2,HOXB13,HOXB6,KDM6B,KIAA0232,LMNTD1,LMTK2,MAGI2,MAPRE3,MCCD1,MFI2,NAT16,NEUROD2,NRTN,OSBP,OTP,PFKFB4,PHAX,PIM3,PITPNB,PRIMA1,PRKRIP1,RBM33,RFX1,SH3RF3,SLC35B4,SOX1,ST3GAL2,STMN4,THAP3,ZNF273,ZNF629,ZNF747
hsa-miR-148a-3p	1.16798	0.00222144	0.209166	A4GNT,ABCA1,ABCB7,ABCD3,ABHD12,ABL2,ACVR1,ACVR2B,ADAM17,ADAMTS15,ADAMTS18,ADAMTS19,ADAMTS5,ADCY2,AGFG1,AGO1,AGO4,AHDC1,AJUBA,AKAP1,AKAP7,AKTIP,ALCAM,ALG13,AMER1,AMMECR1,ANK2,ANKRD13A,ANKRD52,AP1G1,AP4E1,AQP11,AQP4,ARF4,ARFIP1,ARHGAP20,ARHGAP21,ARHGEF12,ARHGEF17,ARID3A,ARL6IP1,ARL8B,ARRDC3,ASPH,ATG14,ATG4D,ATP11A,ATP1A2,ATP2A2,ATP2B4,ATP4B,ATP6AP2,ATP7A,ATP8A1,ATXN1,ATXN7L1,B4GALT2,B4GALT5,B4GALT6…
hsa-miR-4497	1.14654	0.0074731	0.30982	ADAMTS14,ADAMTS15,ADARB2,ADH6,AGBL4,AMZ1,ARF5,ARFRP1,ATG9B,BOK,BRD8,C11orf87,C6orf106,C6orf223,CASK,CAV3,CDK5R2,CENPO,CIDEC,CNPY1,DCTD,DGKZ,EARS2,ELF3,EXOC7,FAXDC2,FGF17,FLT4,FRAT2,FTSJ2,GGT6,HIST1H2AC,ICOSLG/LOC102723996,ISOC2,KCNA3,LBX1,LETM1,MAF,MAP3K15,MCC,MED12L,MED13L,MPV17,MSI1,MVK,MYH15,NEIL2,NRBF2,NRN1,NTSR1,PCSK6,PDE4A,PEA15,PHF14,PIANP,RABEP2,RAI1,RNF40,SAPCD2,SCAMP4,SCRT2,SELPLG,SPAG1…
hsa-miR-126-3p	1.13437	0.00387298	0.260817	ADAM9,AKAP13,CAMSAP1,CRK,CRKL,DIP2C,EFHD2,EGFL7,FBXO33,GNA13,IRS1,KANK2,KIAA1715,LARP6,LRP6,MICAL3,PARP16,PCDH7,PEX5,PIK3R2,PLK2,PLXNB2,PMM1,PTPN9,RGS3,RNF165,SLC41A2,SLC45A3,SLC7A5,SPRED1,THAP6,TNFRSF10B,TOM1,TRAF7,VCAM1,VEGFA,ZNF219
hsa-miR-7704	1.11689	0.00394279	0.260817
hsa-miR-146a-5p	1.10367	0.00437089	0.266039	ABL2,ACKR2,ADARB1,ALX4,AP3M2,APPL1,ARL8A,ARMC8,ATG12,ATG7,ATOH8,BAG1,BCL11A,BCORL1,BEND4,BHLHE41,BIVM,BLMH,BNC1,BRCA1,BTG2,BZW1,C10orf76,C17orf75,C17orf78,C4orf3,C5orf46,C6orf203,C8A,C9orf72,CAMP,CAMSAP1,CAPN14,CARD10,CASK,CASZ1,CCDC6,CCK,CCL8,CCNA2,CCNJ,CCR3,CD1D,CD40,CD80,CDC42BPA,CDKN3,CDON,CDS1,CELF2,CELF3,CEP170B,CFH,CHUK,CNTFR,COL13A1,CRP,CSF1R,CTAGE9,CUX1,CXCL8,CXCR4,DCAF12,DCDC5,DCTN5,DDH…
hsa-miR-146b-5p	1.07487	0.00870242	0.317727
hsa-miR-320e	1.04672	0.00393803	0.260817	ADAM12,ALX1,ANK3,ANKRD28,ARHGAP19,BAZ2A,C2orf42,CDC25A,CDH23,CELF4,CEP41,CLIC5,COPA,CYP26A1,DAZL,DCAF16,EPHA7,FBXO45,FIGF,FN1,HDGFRP3,HOOK3,IL6R,IRF6,KIAA1804,LAMP2,LMF1,MAST4,MBIP,METTL7A,METTL9,MGAT2,NDFIP2,ONECUT2,OPCML,OPRM1,ORMDL1,PNMAL1,POGZ,PPP2R2C,RAB33B,RFX3,RNF10,S100Z,SKA3,SLC35G3,SMIM13,SOWAHA,SOX11,SPTLC3,SSUH2,ST3GAL6,STK33,TBX19,TCEAL8,TJP2,TMEM138,TMEM218,USH1C,USP48,XKRX,ZCCHC2,Z…
hsa-miR-548q	0.983586	0.00666451	0.29807	ABCC5,ACACB,ADCY7,ADNP2,ADORA2A,AKR1B15,ANKRD54,ANP32A,ARHGAP32,ARHGEF10,BAIAP2,BDKRB2,BOLA1,BTN2A1,BTN2A2,C1orf95,C4orf46,CA3,CBX2,CCDC180,CDAN1,CDR2L,CERS6,CHRNA4,CLIC4,CLIP1,CSGALNACT1,CTGF,CYP27C1,DBNDD2,ELK4,ENOSF1,EPB41L2,EVI2A,FAM163A,FBXO22,GCNT2,GIT2,GJD3,GPLD1,GPR114,GPR19,GSE1,HECA,HIF3A,HOXA9,INSC,ISX,KIAA0895,KIAA1549L,KPNA5,LAMP5,LHFPL4,LOC100505478,MALT1,MCOLN3,MERTK,METAP1,MFSD10,…
hsa-miR-126-5p	0.93751	0.0063149	0.293047	CYP2A6,SLC45A3
hsa-miR-320d	0.936173	0.00737293	0.30982	ABCG1,ABHD13,ACAP2,ACTL6A,ACVR2B,ADAL,ADCYAP1,AGFG1,AGPAT3,AGPS,AIF1L,AIM1,AK4,AKAP2,AKT3,ALG9,ALKBH5,ANGPTL1,ANKFY1,ANKH,ANKRD13A,ANKRD52,AP3M1,APBA2,APBB2,APPL2,ARF1,ARFIP1,ARHGAP26,ARHGAP44,ARHGAP5,ARHGEF39,ARID5B,ARL4A,ARL5A,ARL8B,ARMC1,ARMCX2,ARPC5,ARPP19,ASH2L,ATAD2B,ATF7,ATF7IP2,ATG14,ATL3,ATP11A,ATP13A3,ATP2A3,ATP6V1A,ATRX,AUTS2,B3GALNT2,B4GALT6,BAHD1,BAK1,BANF1,BANP,BBX,BCAP29,BCAT1,BHLH…
hsa-miR-125a-5p	0.908275	0.0063884	0.293047	ABCC4,ABHD3,ABHD6,ABL1,ABL2,ABR,ABTB1,ACACB,ACER2,ACHE,ACOT13,ACSL6,ACSS1,ACVR1C,ADAM11,ADAM9,ADAMTS1,ADAMTS14,ADAMTS15,ADAMTS4,ADCY1,ADPRH,ADRBK1,AGGF1,AGO2,AGXT2,AHRR,AJUBA,AKAP13,AKT1S1,ALDH1A3,ALPK3,AMER2,AMIGO2,ANAPC16,ANGPT2,ANKH,ANKRD13B,ANKRD29,ANKRD33B,ANKRD42,ANKRD44,ANKRD50,ANKZF1,ANO6,ANPEP,ANTXR2,AP5Z1,APBA1,APC,APLN,AQPEP,ARCN1,AREL1,ARF3,ARHGAP40,ARHGEF1,ARHGEF39,ARID3A,ARID3B,ARMC…
hsa-miR-6852-5p	0.878498	0.00920845	0.329478
hsa-miR-320c	0.859489	0.00352494	0.260817
hsa-miR-27a-3p	0.841737	0.0081069	0.317237	A1CF,AAK1,ABCA1,ABCA12,ABCB9,ABHD17C,ABHD5,ABL2,ACE,ACLY,ACTA2,ACVR1C,ACVR2A,ACVR2B,ADAM19,ADAMTS10,ADAMTS5,ADAMTS6,ADAMTSL1,ADAMTSL3,ADCY3,ADCY6,ADD1,ADD3,ADORA2B,AEBP2,AFAP1,AFF3,AFF4,AGFG1,AGGF1,AGO2,AGPAT3,AGPS,AGRN,AICDA,AIDA,AK2,AK4,AKIRIN1,ALDH1L2,ALDH4A1,ALG9,AMD1,AMMECR1L,AMOTL1,AMOTL2,AMPD2,AMPD3,ANK1,ANK2,ANK3,ANKIB1,ANKRD12,ANKRD17,ANKRD36B,ANKRD40,ANKS1A,ANTXR2,AP2B1,APAF1,APBA2,APC,…
hsa-miR-26a-5p	0.809593	0.00607938	0.293047	A1CF,AAK1,ABCA1,ABCC4,ABHD2,ABHD5,ABL2,ABR,ACADSB,ACAP2,ACBD5,ACER3,ACSL3,ACSL4,ACVR1C,ACVR2B,ADAM12,ADAM19,ADAM9,ADAMTS18,ADAMTS19,ADAMTS6,ADAT1,ADM,ADNP2,ADRBK1,ADRBK2,AGO1,AGPAT5,AGPS,AKAP7,ALDH5A1,ALS2,ALX4,AMMECR1,AMOT,ANK2,ANKIB1,ANKRD11,ANKRD50,ANKRD52,ANKS1A,ANKS1B,AP1S3,APCDD1,ARHGAP17,ARHGAP21,ARHGAP26,ARHGAP29,ARHGEF12,ARHGEF26,ARID2,ARID3A,ARL4C,ARL5B,ARL6IP6,ARMCX2,ARPP19,ARPP21,ASPN…
hsa-miR-7113-5p	0.807797	0.00833434	0.317237
hsa-miR-26b-5p	0.735567	0.000675472	0.120842
hsa-miR-455-5p	0.704724	0.00825263	0.317237	AAGAB,ACBD7,ADD3,ADNP,ALS2CR11,ANKRD27,AP1S2,ARHGEF12,ARMCX3,ARNT,ARRDC3,ASUN,ATP11C,ATP2B3,BATF2,BAZ2B,BCDIN3D,BEND4,BFAR,BMP8A,BMPR2,BRD1,C17orf62,C1orf115,C20orf194,C8orf59,CACNA1C,CACNB4,CAMK4,CAPRIN1,CAST,CASZ1,CCDC148,CCSAP,CDH22,CDK13,CDK14,CDKN1B,CDS2,CELF3,CENPP,CPA4,CPEB1,CPEB4,CPSF7,CRTAC1,CTNND1,DAZAP2,DCAF5,DDX3X,DGCR14,DGKE,DLGAP4,DOCK9,DYRK1A,EPDR1,EPHA5,EPN2,ERBB4,ESYT2,ETS1,EXPH5…
hsa-miR-181b-5p	0.651882	0.00408211	0.260817	AAK1,ABI1,ABI3BP,ABL2,ABTB2,ACAN,ACAP2,ACER3,ACSL1,ACVR1C,ACVR2A,ACVR2B,ADAM11,ADAMTS1,ADAMTS18,ADAMTS19,ADAMTS5,ADAMTSL1,ADARB1,ADARB2,ADCY1,ADCY9,ADM,ADO,ADRBK1,ADRBK2,AFAP1,AFF1,AFG3L2,AFTPH,AGFG1,AGO4,AHCTF1,AHNAK,AICDA,AK3,AKAP6,AKAP7,AKIRIN1,ANAPC16,ANK1,ANKFY1,ANKRD12,ANKRD13C,ANKRD33B,ANKRD44,ANKRD50,ANKRD52,ANO1,ANP32A,ANXA11,AP1AR,AP1G1,AP1S3,APBA1,APH1B,APLP2,APOO,ARF3,ARF6,ARHGEF3,ARH…
hsa-miR-296-3p	0.644463	0.00144473	0.169325	ACOT13,AGAP2,ANKRD23,ANKS4B,ANTXR1,ARHGAP26,ATP5L,BACH2,BCAM,C11orf58,C1QTNF7,C4orf19,CACNA1A,CADPS,CALN1,CAPNS2,CCR3,CD200R1,CD40LG,CHL1,CLDN2,COL4A4,CPEB2,CPM,CPNE1,CX3CL1,CX3CR1,DDHD2,DESI1,DHDDS,DPH6,EGR2,EIF2AK3,FAM122B,FAM129A,FAM46C,FAT2,GALNT6,GLI3,GPX5,GRIN2B,GRM3,H2BFM,HIST1H2BJ,HMGN2,ITM2A,JAZF1,JOSD1,JTB,KCTD10,KCTD21,KDM6B,KIAA1211,KLHL23/PHOSPHO2-KLHL23,KRBOX4,LACTB2,LHX6,LRRTM3,MCR…
hsa-miR-320b	0.62515	0.00290477	0.243992
hsa-miR-3158-3p	-0.79875	9.96539e-05	0.0297135	ADSS,AMD1,ANKEF1,ANTXR2,AQP2,AQP6,ASB15,BCL2L13,BRWD1,C15orf53,C6orf222,C6orf25,CACNA2D4,CANX,CASC5,CDC42EP4,CDC73,CDK6,CLIP3,COG6,CPSF2,CTCFL,CWC25,CXorf56,DDC,DIO2,DNALI1,EFEMP2,EIF3M,ERCC8,FAM110B,FAM117A,FCRL5,GATAD2B,GPR88,GRPEL1,HECW2,HTR2A,ITGA4,KANSL1L,KRBOX4,LBHD1,LGALS8,LNX1,LRRTM2,MCAT,MKX,MMP26,MRE11A,MROH9,MRPL35,MRPS10,MS4A14,MSRB3,MTF2,MTO1,MTRF1L,NCF2,NDE1,NEGR1,NFKB1,NHS,NOTCH2,P…
hsa-miR-491-5p	-0.852906	0.00463097	0.267252	ADD1,ADNP2,AGAP2,AGPAT1,AGRN,AKNA,ALS2CL,AMBN,AMD1,AMOTL1,ANKRD17,ANKRD52,AP3D1,APH1A,APOL6,APPBP2,ARF3,ARGFX,ARHGAP23,ARHGAP33,ARHGEF11,ARL17A/ARL17B,ARSI,ASB1,ASB13,ASB6,ASTN1,ATN1,ATXN7L3,B4GALT5,BACH2,BARHL2,BCL2L1,BCL2L2,BCL6B,BEND3,BNC2,BRD4,C11orf45,C17orf85,C19orf84,C1QTNF6,C20orf203,C2CD2L,C2orf54,C2orf71,C5orf51,C9orf47,CA7,CACNA1C,CAMK2B,CAPN15,CAPN5,CBFA2T2,CBLN3,CCBL1,CCL22,CD177,CDC…
hsa-miR-1306-5p	-0.854326	3.08984e-06	0.00184258
hsa-miR-1249	-0.856283	0.00295555	0.243992	ASCL4,ATG4C,ATG9A,BAIAP2,C17orf102,CBLN1,EPHB2,ERAP2,ETV5,FAM84A,FOXN4,FZR1,GPR64,GRB14,HOXB8,HRASLS5,IGSF3,IL18R1,IMPG1,ING5,IQSEC1,LOC100130705,MSC,MSI1,NHEJ1,NPY1R,NRARP,P2RX6,PHC2,PHTF2,PRR15L,RAX,RGN,RGS6,RNF149,SOX9,SULF2,TANGO2,TATDN2,TBPL2,TMEM215,TOP1,VWA1
hsa-miR-185-5p	-1.04235	1.36633e-05	0.0061109	AAR2,ABCC1,ABCG4,AGO1,AGPAT3,AGPAT6,AKR1C1/AKR1C2,AKT1,ALDH9A1,ALX3,AMIGO2,ANKFY1,ANKRD34A,ANKRD45,ANKRD52,APBA1,APOBEC4,ARF3,ARHGEF1,ARHGEF6,ARID1A,ARL3,ATG101,ATP1A3,ATP6V1F,ATP8B1,ATXN1L,ATXN7L3,BAI1,BASP1,BAZ2A,BCAT1,BCAT2,BCL2L15,BCL2L2,BEND3,BEND4,BMF,BRE,BSN,BTLA,BTN2A2,C10orf105,C14orf182,C17orf77,C1orf122,C1orf21,C2CD2L,C2orf68,C5orf51,C9orf69,CA10,CABP4,CACNA1E,CACNA2D2,CACNG4,CADM4,CAL…
hsa-miR-1306-3p	-1.05145	7.51523e-16	1.34447e-12	ABCG8,ATCAY,BFSP1,DNMT3A,DUSP4,EDAR,GLTP,GLYATL3,GUF1,IL13,JADE1,MAP2K4,MCEMP1,MIDN,MOBP,NAGPA,NCOR2,RNF169,RRAS,SHOX,SIX1,SLC25A19,SLC35E2B,SLCO2A1,TANC2,TIAM1,UBE4B,ZMPSTE24
hsa-miR-185-3p	-1.05606	0.00148566	0.169325	MYC
hsa-miR-767-3p	-1.08167	0.00631577	0.293047	ABCC5,ADI1,ADORA3,AICDA,AKT3,ARAP2,ARRB1,ASB2,ASCL4,C14orf37,C22orf29,CAV2,CD300E,CHAC1,CINP,CLDN18,CNOT8,CNR1,CPEB3,CT55,CTSF,CYB5R3,DCP1A,DDN,DDX18,DONSON,DTYMK,EEPD1,EGFR,ELOVL6,EPT1,EXT1,FAM204A,FAM213B,FAM83A,FUT1,GFAP,GJB2,GLRX5,GNL1,HDAC9,HSPA9,ITGB3,JTB,KDM4A,KIAA1644,KPNA6,LRTOMT,MAN2A2,ME1,MLH3,MRO,MTHFD2,MTOR,MYADML2,NUDT16,OAS2,OPTN,OSER1,PAAF1,PCYOX1,PDE2A,PFKP,PLA2G4D,PPM1B,PPP4R4,P…
hsa-miR-4804-5p	-1.20419	0.00587878	0.293047	ABAT,ACSF3,ADO,ALDH4A1,CBX6,CD84,CERS1,CLDN12,CLIC5,CNTNAP3,CNTNAP3B,ELN,EPB41L5,EPM2AIP1,FAM169B,FAM193B,FBXW11,GNB1,GSK3A,HPSE,HS3ST3B1,KIF3B,LIMCH1,LOC100505549,LYNX1,MTUS1,MUC6,NLN,NR4A2,NRN1,OSGIN1,PLXNA2,PPP1R13L,PRDM16,PRRC2B,PTK6,SDC2,SF1,SLC6A12,SOX1,TIMM22,TNPO2,USB1,ZBED3,ZNF865
hsa-miR-486-3p	-1.24219	0.00151437	0.169325	A1CF,AATK,ABCB8,ABCC1,ABCF2,ABHD2,ABI3,ABL1,ACSF3,ACVRL1,ADAM11,ADAM19,ADAMTS14,ADARB1,ADCK1,ADCK3,ADCYAP1R1,ADH6,ADRA1D,AES,AGAP3,AGO1,AGPAT1,AIPL1,AIRE,AK8,AKR1E2,ALPP,AMIGO1,ANKLE1,ANKRD13B,ANKRD52,ANKRD54,ANP32A,AP1G1,APC2,APEX2,ARC,ARF3,ARHGAP1,ARHGDIG,ARID1B,ARL3,ARMC7,ARVCF,ASB16,ASB6,ASL,ATAD3C,ATF3,ATF7,ATP6V1E1,ATXN7L3,AVPR1B,B3GALT5,B3GALT6,BAALC,BAIAP2,BAZ2A,BBS4,BCL2L1,BCL2L2-PABPN1,…
hsa-miR-3175	-1.30294	3.11637e-05	0.0111504	ACSM1,ACTL10,ACVRL1,ADCY2,ADORA3,ADRA2B,AGGF1,AGPAT1,AGPAT6,AK4,ALDH3A2,ALPI,ANAPC13,ANKFY1,ANKRD13A,ANKRD26,ANKRD52,APLNR,APOA5,APOBEC3D,AQP2,ARF6,ARHGAP39,ARL4D,ARNT2,ARRDC5,ARX,ASH2L,ASPH,ASTN1,ATAD3C,ATAT1,ATP2B4,ATXN7L3B,AUNIP,B3GAT1,B3GNT7,B4GALT3,B4GALT5,BAAT,BARHL1,BARHL2,BBS1,BGN,BMPR1B,BNC2,BRPF3,BSDC1,C10orf53,C12orf49,C12orf80,C17orf77,C19orf57,C19orf84,C1QC,C1QTNF6,C1orf123,C1orf87,C…
hsa-miR-6840-5p	-1.41361	0.00300046	0.243992
hsa-miR-1286	-1.79173	2.89389e-06	0.00184258	ABHD15,ADM2,ADPRHL1,AKAP9,ALPK1,ALPK3,ALS2,AOC3,ASCC2,ASF1B,ASPH,ATP13A3,BACH2,BCAP29,C20orf194,C20orf197,CAMKK1,CAMKV,CC2D1B,CCDC68,CD6,CDCA5,CFAP43,CHEK1,CHIA,CHIC1,CHST5,CISD3,COTL1,CRNN,CSNK2B,CYP51A1,DAO,DCUN1D2,DDB2,DDX11,DDX52,DDX55,DGKI,DIRAS1,DRC1,DYNAP,EGLN3,ELAC1,ELFN2,EMCN,F8,FAAH,FADD,FAIM2,FAM102A,FANCA,FBXO11,FCRLA,GAS7,GATA3,GJA3,GLRA4,HECA,HIF1AN,HMGN1,HNRNPK,ICAM1,IL2RB,INPP5K,I…
