# Supplementary material for: MicroRNA Profiling of Neurons Generated Using Induced Pluripotent Stem Cells Derived from Patients with Schizophrenia and Schizoaffective Disorder, and 22q11.2 Del
Source: PLoS One. 2015 Jul 14;10(7):e0132387. doi: 10.1371/journal.pone.0132387 (PMC4501820; doi:10.1371/journal.pone.0132387)
Supplement: S4 Table — (XLS) [file pone.0132387.s006.xls]

## Sheet: Sheet0
					Diseases and Functions: predicted targets of up-regulated miRNAs
Category	p-value	Molecules
Neurological Disease	6.74E-04-4.49E-02	DPYSL2,PCLO,MTMR9,ABAT,PIK3R1,PCSK1,EIF4A2,ARNT2,ELAVL4,NPTX1,SRPK2,GAD2,OXR1,TCERG1,DLG4,MYT1L,CALB1,MOG,TSHZ2,ZFHX3,TP53,SYT4,SLC2A1,CNR1,RHOBTB3,SEMA5A,LARP4,ANXA2,STAT3,ARHGDIB,NRXN1,ALCAM,VSNL1,TNF,RNF10,GALNT7,APBA2,FGF2,EPHA4,SLC31A2,DTNA,CASP6,CD47,DUSP5,NOTCH2,NGFR,PFN2,GABRA1,NFE2L2,HTR2A,PLOD2,PMM1,TXNIP,DISC1,PTGS1,VIM,SLCO2A1,CCK,ID3,MFN1,MMD,SEMA3A,ARPP19,LDLR,NR4A2,MEF2D,ELAVL2,TAG…
Psychological Disorders	6.74E-04-4.49E-02	DPYSL2,MTMR9,PCLO,ABAT,PCSK1,PIK3R1,EIF4A2,ELAVL4,ARNT2,NPTX1,SRPK2,GAD2,OXR1,DLG4,TCERG1,MYT1L,CALB1,MOG,TSHZ2,ZFHX3,TP53,SYT4,SLC2A1,CNR1,RHOBTB3,SEMA5A,ANXA2,LARP4,STAT3,ARHGDIB,NRXN1,VSNL1,TNF,RNF10,GALNT7,APBA2,FGF2,EPHA4,SLC31A2,DTNA,CASP6,DUSP5,NOTCH2,NGFR,PFN2,GABRA1,NFE2L2,HTR2A,PLOD2,PMM1,TXNIP,DISC1,PTGS1,VIM,SLCO2A1,CCK,ID3,MFN1,MMD,SEMA3A,ARPP19,NR4A2,LDLR,MEF2D,ELAVL2,TAGLN,SLC6A4,L…
Metabolic Disease	7.39E-04-4.49E-02	DPYSL2,CDKN2A,RAB14,GAB2,GRIN2A,ATP8A1,ABAT,TP73,SRF,LPPR4,RAN,ARNT2,DICER1,TUBB,ACHE,TGFBR2,SRPK2,SV2A,UBXN4,ETS2,HOMER1,GSK3B,CALB1,BRCA1,TSHZ2,TP53,SLC2A1,CNR1,GRIA2,YWHAZ,THY1,BACE1,WASF1,PAWR,LARP4,STAT3,HMGA1,NRXN1,PREX1,ACTA2,MAPT,IGFBP3,AGRN,ESR1,TNF,XPO7,SORL1,NOS1,GDNF,PUM1,EPHA4,MEOX2,EIF4EBP1,BCL2,DTNA,CASP6,WDFY3,NGFR,OPA1,GABRA1,NOS2,NFE2L2,PRNP,HTR2A,PRKCA,TIMP3,IL10,PTGS1,SLCO2A1,…
Cell Death and Survival	2.18E-03-4.76E-02	ATXN7,GAS6,DNAJB2,HSPA5,LRPAP1,VEGFA,ITGA3,ETS2,VAPB,UNG,TP53,CYCS,RAC1,ADAM12,PRKCD,MAPT,HTT,PRKCH,TNF,CX3CL1,MME,EPO,ID2,NTF3,NRG2,GDNF,FRAT1,FGF2,HYOU1,BCL2,EFNB2,IGF1,SP1,PARK7,GLI3,HGF,PARK2,MAP2K1,PRKCA,MYCN,LRRK2,BAX,ALS2,XIAP,SH3PXD2A,ROCK1,RCAN1,PRKCI,CSF1,TGFA,DNM1L,PSEN1
Cellular Growth and Proliferation	2.26E-03-3.42E-02	IL1A,NTF3,LIF,FN1,FGF2,RIT1,TP73,SKI,NF2,BCL2,LIMK1,VEGFA,FGFR3,EFNB2,ITGA3,GLI3,IGF1,HGF,NGFR,CDK5R2,PDGFRB,DLL1,DISC1,L1CAM,MMP2,SOX11,ALS2,ARHGAP32,PRKCI,RAP1GAP,MAPT,TGFA,RTN4,PSAP,PRKCH,PAK7,MDK,JAG1,PAFAH1B1,ESR1
Cellular Development	3.38E-03-4.49E-02	DPYSL2,LIF,RIT1,TP73,CNTN4,ACHE,LIMK1,FGFR3,VEGFA,ITGA3,BAIAP2,CDK5R2,LMX1A,GSK3B,PDGFRB,TBC1D24,DLL1,TMEM106B,RAC1,MMP2,L1CAM,PTPRM,NRXN1,FBXW8,KCNA3,ARHGAP32,SLITRK6,RAPGEF2,NRCAM,RAP1GAP,MAPT,BTG2,RTN4,PCDHB6,RAB11A,PAK7,JAG1,ADCYAP1,ESR1,CAMSAP1,ULK1,NTF3,FN1,GDNF,FGF2,ROBO1,BCL2,EFNB2,GLI3,NGFR,HGF,DCC,PRKCE,ROBO2,SHANK2,PRNP,SLC9A6,DISC1,LRRK2,CCK,DOCK7,ALS2,NRTN,SEMA4D,PCDHB16,BCL11A,FUZ,L…
Nervous System Development and Function	3.38E-03-4.49E-02	DPYSL2,BPTF,ASIC2,ATXN1,SEMA4F,ARNT2,NPAS2,NPTX1,FOXP2,VEGFA,ITGA3,EGR2,BAIAP2,CDK5R2,JARID2,LMX1A,MOG,PDGFRB,TP53,ZIC2,L1CAM,MMP2,CACNA1A,NRXN1,FBXW8,OPHN1,NRCAM,HTT,BTG2,PCDHB6,RTN4,RAB11A,TBR1,PAK7,B3GNT5,ADCYAP1,CAMSAP1,ULK1,FN1,FGF2,PROX1,DCLK1,VCAN,EFNB2,CNTNAP2,IGF1,NGFR,DCC,PRKCE,PARK2,ROBO2,ALDH5A1,NDUFS4,CELSR1,SLC9A6,AFF2,DISC1,CCK,SEMA3A,SEMA4D,BCL11A,PPT1,EIF2B1,SLC6A4,ATXN10,PSAP,PA…
Tissue Development	3.38E-03-4.49E-02	DPYSL2,BPTF,LIF,RIT1,TP73,CNTN4,ARNT2,ACHE,FOXP2,LIMK1,FGFR3,VEGFA,H2AFY2,ITGA3,EGR2,BAIAP2,CDK5R2,NIPBL,LMX1A,GSK3B,PDGFRB,TBC1D24,DLL1,COL4A1,TMEM106B,ZIC2,RAC1,MMP2,L1CAM,PTPRM,NRXN1,POU6F1,FBXW8,KCNA3,ARHGAP32,SLITRK6,RAPGEF2,NRCAM,RAP1GAP,MAPT,HTT,BTG2,RTN4,PCDHB6,RAB11A,TBR1,PAK7,JAG1,ADCYAP1,ESR1,CAMSAP1,ULK1,NTF3,FN1,GDNF,FGF2,ROBO1,BCL2,EFNB2,CNTNAP2,GLI3,NGFR,HGF,DCC,PRKCE,ROBO2,SHANK2,…
Tissue Morphology	6.1E-03-4.49E-02	MME,TP53,ATXN7,NTF3,ANGPT2,LIF,GDNF,ATXN3,ATXN1,CACNA1A,VEGFA,NRTN,IGF1,MAPT,HGF,HTT,PAFAH1B1,BMP6
Cellular Assembly and Organization	1.49E-02-3.42E-02	DPYSL2,RIT1,TP73,CNTN4,ACHE,LIMK1,FGFR3,VEGFA,ITGA3,BAIAP2,CDK5R2,GSK3B,PDGFRB,TBC1D24,TMEM106B,USP9X,RAC1,MMP2,L1CAM,PTPRM,NRXN1,FBXW8,SLITRK6,ARHGAP32,RAPGEF2,NRCAM,RAP1GAP,MAPT,HTT,BTG2,PCDHB6,RTN4,RAB11A,PAK7,ADCYAP1,ESR1,CAMSAP1,ULK1,NTF3,FN1,GDNF,FGF2,ROBO1,BCL2,EFNB2,PPP3CB,NGFR,HGF,DCC,PRKCE,ROBO2,SHANK2,PRNP,SLC9A6,LRRK2,CCK,DOCK7,ALS2,PCDHB16,SEMA4D,NRTN,BCL11A,FUZ,LGI1,TGFA,PSAP,ATXN10…
Cellular Function and Maintenance	1.49E-02-3.3E-02	DPYSL2,ULK1,GDNF,CNTN4,ACHE,ROBO1,PPP3CB,HGF,BAIAP2,DCC,PRKCE,GSK3B,ROBO2,SHANK2,PRNP,TBC1D24,SLC9A6,TMEM106B,USP9X,RAC1,LRRK2,DOCK7,CCK,ALS2,PTPRM,NRXN1,FBXW8,SLITRK6,PCDHB16,NRTN,SEMA4D,RAPGEF2,NRCAM,FUZ,BCL11A,MAPT,BTG2,HTT,LGI1,PCDHB6,RTN4,ATXN10,RAB11A,ADCYAP1,ESR1,SEMA7A,CAMSAP1
Cellular Compromise	1.6E-02-4.49E-02	MME,ETS2,MAPT,HTT,LRRK2
Cellular Movement	1.6E-02-4.49E-02	SLIT1,SLC12A2,CNTN4,SEMA4F,VCAN,NRXN1,VEGFA,OPHN1,SEMA3A,IGF1,HGF,THBS2,LGI1,TGFB2,SEMA3B,OTX2,TENM2,FEZ2
Organismal Injury and Abnormalities	1.6E-02-4.49E-02	ETS2,MAPT,HTT,LRRK2
Skeletal and Muscular Disorders	2.31E-02-2.39E-02	RAN,EIF4A2,AQP4,OCLN,LIFR,OXR1,TCERG1,CALB1,MYT1L,MOG,TP53,CSRP2,RHOBTB3,CNR1,THY1,ANXA2,ELOVL1,NDRG3,ARHGDIB,TRAF6,BHLHE40,HTT,E2F1,ALCAM,VSNL1,TNF,RNF10,MAP2,FGF2,PDIA3,WWTR1,VCAN,CASP6,DTNA,NOTCH2,DUSP5,CD47,LAMP1,PFN2,SORT1,PARK2,CCKBR,PLOD2,IL10,EGR1,VIM,ID3,SIN3A,ATP2B2,HSBP1,ARPP19,NR4A2,SLC17A7,MEF2D,ELAVL2,LDHA,ADORA2A,CASP7,ID4,PSEN1,PRKCB,MAP2K4,LRP4,KIF1B,NDRG2,MBP,MAP1B,DNAJB2,HSPA5,…
Hereditary Disorder	2.39E-02-4.49E-02	MAP2K4,LRP4,ABCG1,DNAJB2,AQP4,CDK5R1,SCN4B,LIFR,CYP26B1,KCNAB1,OXR1,ETS2,LPL,TCERG1,MYT1L,CALB1,TP53,LAPTM4B,CSRP2,CNR1,RHOBTB3,TBP,BACE1,RGS4,NDRG3,SCOC,ATP6V1A,ZBTB44,TRAF6,ARHGAP32,ACTA2,MAPT,CASP2,BHLHE40,HTT,VSNL1,ELMO1,TRAK2,SCD,PKNOX1,FAM107A,NTF3,MAP2,FGF2,DPYSL3,WWTR1,EMX2,ARMCX3,VCAN,GABRB2,BCL2,SCARB2,DTNA,CASP6,DUSP5,NOTCH2,PLK2,PFN2,SORT1,CCKBR,PLOD2,MBNL2,DDX42,BAX,NAP1L5,GPR88,SNAP…
Embryonic Development	2.39E-02-3.81E-02	BPTF,LIF,FGF2,ARNT2,FOXP2,H2AFY2,CNTNAP2,EGR2,GLI3,HGF,NIPBL,GSK3B,MYO16,NDUFS4,DLL1,COL4A1,DISC1,AFF2,ZIC2,MDGA1,LRRK2,L1CAM,UBE3A,POU6F1,SEMA3A,PPT1,HTT,SLC6A4,TBR1,OTX2,JAG1,PAFAH1B1
Organismal Development	2.39E-02-3.81E-02	BPTF,LIF,FGF2,ARNT2,FOXP2,H2AFY2,CNTNAP2,EGR2,GLI3,HGF,NIPBL,GSK3B,MYO16,NDUFS4,DLL1,COL4A1,DISC1,AFF2,ZIC2,MDGA1,LRRK2,L1CAM,UBE3A,POU6F1,SEMA3A,PPT1,HTT,SLC6A4,TBR1,OTX2,JAG1,PAFAH1B1
DNA Replication, Recombination, and Repair	2.74E-02-2.74E-02	RCAN1,PKNOX1,ETS2,BACE1,ABCG1,DYRK1A
Developmental Disorder	2.74E-02-2.74E-02	RCAN1,PKNOX1,ETS2,BACE1,ABCG1,DYRK1A
Organ Development	2.8E-02-3.81E-02	BPTF,ARNT2,FOXP2,H2AFY2,EGR2,CNTNAP2,HGF,NIPBL,GSK3B,MYO16,NDUFS4,COL4A1,AFF2,ZIC2,MDGA1,LRRK2,L1CAM,UBE3A,POU6F1,SEMA3A,PPT1,HTT,SLC6A4,TBR1,PAFAH1B1,OTX2
Cell-To-Cell Signaling and Interaction	2.84E-02-2.84E-02	SLITRK6,PCDHB16,NRCAM,PCDHB6,SHANK2,ACHE,NRXN1
Cell Morphology	2.99E-02-3.42E-02	DPYSL2,RIT1,TP73,CNTN4,LIMK1,VEGFA,FGFR3,ITGA3,BAIAP2,CDK5R2,GSK3B,PDGFRB,TBC1D24,TMEM106B,RAC1,L1CAM,PTPRM,FBXW8,ARHGAP32,RAPGEF2,RAP1GAP,BTG2,RTN4,RAB11A,PAK7,ADCYAP1,ESR1,CAMSAP1,ULK1,NTF3,FN1,GDNF,FGF2,ROBO1,HGF,NGFR,DCC,PRKCE,ROBO2,PRNP,SLC9A6,LRRK2,CCK,DOCK7,ALS2,NRTN,SEMA4D,FUZ,BCL11A,LGI1,TGFA,PSAP,ATXN10
					Diseases and Functions: predicted targets of down-regulated miRNAs
Category	p-value	Molecules
Neurological Disease	1.42E-02-2.95E-02	KLC1,RAB14,SYT7,TP73,ABAT,SOX10,SRF,ASCC2,ARNT2,SET,NPTX1,TGFBR2,SV2A,GGA1,DAO,CPLX2,GFAP,GSK3B,CNTNAP1,DNMT1,TSHZ2,ZFHX3,SYT4,SLC2A1,CNR1,CNP,IPCEF1,THY1,SYP,RTF1,MAPK8IP1,PCP4,SCN1B,E2F1,TRANK1,AGRN,TNF,GNRHR,SORL1,ICAM1,STMN2,GRIA1,HCN3,CHRM1,HRH3,SLC12A5,MTOR,AKT1,WDFY3,NGFR,NCS1,SNCB,HCAR2,CAMK2B,EGFR,HTR2A,FAAH,GRIN1,ATP1A3,TXNIP,PTGS1,GRIK3,DDX46,SLCO2A1,NFATC4,SNX27,ANP32A,EBF1,NR4A2,LDLR…
Psychological Disorders	1.42E-02-2.95E-02	KLC1,RAB14,SYT7,TP73,ABAT,SOX10,SRF,ASCC2,ARNT2,SET,NPTX1,TGFBR2,SV2A,GGA1,DAO,CPLX2,GFAP,GSK3B,CNTNAP1,DNMT1,TSHZ2,ZFHX3,SYT4,SLC2A1,CNR1,CNP,IPCEF1,THY1,SYP,RTF1,MAPK8IP1,PCP4,SCN1B,E2F1,TRANK1,AGRN,TNF,GNRHR,SORL1,ICAM1,STMN2,GRIA1,HCN3,CHRM1,HRH3,SLC12A5,MTOR,AKT1,WDFY3,NGFR,NCS1,SNCB,HCAR2,CAMK2B,EGFR,HTR2A,FAAH,GRIN1,ATP1A3,TXNIP,PTGS1,GRIK3,DDX46,SLCO2A1,NFATC4,SNX27,ANP32A,EBF1,NR4A2,LDLR…
Metabolic Disease	1.66E-02-1.96E-02	SORL1,RAB14,ICAM1,ABAT,TP73,SRF,ARNT2,SET,TGFBR2,SV2A,GGA1,MTOR,WDFY3,NGFR,GFAP,GSK3B,CAMK2B,HTR2A,TSHZ2,FAAH,GRIN1,SLC2A1,CNR1,BGN,PTGS1,THY1,DDX46,SYP,SLCO2A1,NFATC4,MAPK8IP1,ANP32A,LDLR,SCN1B,AGRN,TNF,LRP1,GNRHR
Cell Morphology	1.89E-02-1.89E-02	AKT1,TNF
Cellular Function and Maintenance	1.89E-02-1.89E-02	AKT1,TNF
Nervous System Development and Function	1.89E-02-1.89E-02	AKT1,TNF
