# Supplementary material for: MicroRNA Profiling of Neurons Generated Using Induced Pluripotent Stem Cells Derived from Patients with Schizophrenia and Schizoaffective Disorder, and 22q11.2 Del
Source: PLoS One. 2015 Jul 14;10(7):e0132387. doi: 10.1371/journal.pone.0132387 (PMC4501820; doi:10.1371/journal.pone.0132387)
Supplement: S5 Table — (XLSX) [file pone.0132387.s007.xlsx]

## Sheet: up.miRNAs.targets.ids.GO-CC
Category	Term	Count	%	PValue	Genes	List Total	Pop Hits	Pop Total	Fold Enrichment	Bonferroni	Benjamini	FDR
GOTERM_CC_FAT	GO:0045202~synapse	172	3.39117	1.22565e-18	ALS2, SYT1, SEPT3, ENAH, SYT4, CADM1, GABRB3, GABRB2, GRIK2, EFNA2, GRIK3, SYT2, SYT3, C16ORF70, SYT9, CASK, STRN, RPS6KB1, L1CAM, ITSN1, ZNRF1, DMXL2, GRIN2B, ANK3, GRIN2D, CHRNA4, LGI1, INSR, SAMD4A, CDH23, GRID1, CHRNA2, SCAMP1, MAGI2, EFNB1, TANC1, PSD3, GRIN2A, BSN, SSPN, PPP1CC, MYH9, PCLO, CBLN1, COLQ, PIAS3, PI4K2A, NPTN, OPHN1, VAMP2, ERC2, ERC1, LRRK2, UNC13C, UNC13B, UNC13A, CAV3, ACHE…	3421	355	12782	1.81028	9.56008e-16	9.56008e-16	1.87512e-15
GOTERM_CC_FAT	GO:0043005~neuron projection	167	3.29259	1.54297e-18	ALS2, SYT1, ADCY2, KIAA1598, SLC6A1, SYT4, CADM1, GABRB3, GRIK2, GRIK3, C16ORF70, STRN, L1CAM, TGFB2, LUZP6, NRCAM, ATP2B2, ZFP91, GRIN2B, ANK3, AQP11, ROBO1, ATXN10, CHRNA4, ROBO2, NEGR1, SAMD4A, RAB27A, OPA1, MYO6, STMN2, STRN3, RXRA, GRIN2A, THY1, NCAM1, NCAM2, MAPK1, PPP1CA, PIAS3, RASGRF1, BACE1, OPHN1, RELN, ATXN1L, SLC38A1, NRSN1, ERC2, LRRK2, DBN1, KALRN, SCN1A, CDK5R1, ADORA2A, GIPC1, PP…	3421	342	12782	1.82447	1.20352e-15	6.01758e-16	2.36058e-15
GOTERM_CC_FAT	GO:0005794~Golgi apparatus	332	6.54574	4.55759e-14	TGOLN2, SLC9A8, B3GALT6, SGMS2, VAPB, B3GALT4, PITPNB, C16ORF70, PTGS1, SGMS1, PRKG1, SLC35A3, HOOK3, SLC35A4, HS2ST1, CUL3, ACBD3, G2E3, ATP2B3, PICALM, COL4A3BP, VMA21, DYNC2H1, GNG2, RAB27B, RAB20, RAB21, RAB27A, H1F0, PLD1, ROCK1, STRN3, LPCAT2, TMEM130, ERGIC1, GLCE, GCC2, MGAT2, MED15, BACE1, RAB14, RAB12, UNC13B, MYO18A, GLG1, GCNT2, MGAT5B, MYEF2, PPT1, ARF6, PRRC1, ARF5, RIC3, CALU, SERI…	3421	872	12782	1.42255	3.55915e-11	1.18638e-11	6.98108e-11
GOTERM_CC_FAT	GO:0042995~cell projection	269	5.30363	2.86975e-12	ALS2, SYT1, LDHA, ADCY2, CADM1, SYT4, DYNC2LI1, C16ORF70, STRN, L1CAM, ITSN1, CD2AP, LUZP6, ATP2B2, ZFP91, PIP5KL1, GRIN2B, AQP11, ATXN10, DYNC2H1, CHRNA4, RAB27A, CDH23, PLD1, OPA1, PTPRM, PDPN, STRN3, RXRA, GRIN2A, MYH9, THY1, MAPK1, PPP1CA, SSTR3, SPAG6, PIAS3, DLD, BACE1, ATXN1L, DBN1, SCN1A, CDK5R1, ERBB2, PTH1R, ADRBK1, ARF6, PPT1, KCNJ2, CAPZB, PXN, FAM65B, ALCAM, GAD2, PVRL1, RAC1, SPP1, …	3421	697	12782	1.442	2.23837e-09	5.59592e-10	4.39035e-09
GOTERM_CC_FAT	GO:0005626~insoluble fraction	313	6.17114	4.99329e-12	ALS2, SLC9A6, PTGS2, CADM1, VAPB, PPP2R5A, SYT2, ADCY6, PTGS1, C16ORF70, SYNCRIP, LEMD3, L1CAM, ITSN1, ATP2B2, PGP, CUL5, GRIN2B, GRIN2D, CHRNA4, RECK, PLD1, MAGI2, CYP1A1, GRIN2A, WNK1, CYP26A1, BSN, CYP1A2, BCL2L11, MGAT2, MAPK1, PTRF, SSTR1, BACE1, RAB14, ABAT, GGCX, TMX1, SCN1A, GCNT2, CYP1B1, GNAI2, MMD, MME, AKAP13, PPT1, ARF6, ADRBK1, CALR, ACE, KRAS, PVRL1, DMD, RAC1, STX16, TNKS, HIP1, C…	3421	839	12782	1.39389	3.8948e-09	7.78961e-10	7.6393e-09
GOTERM_CC_FAT	GO:0005624~membrane fraction	302	5.95426	1.14793e-11	ALS2, SLC9A6, PTGS2, CADM1, VAPB, PPP2R5A, SYT2, ADCY6, PTGS1, C16ORF70, SYNCRIP, LEMD3, L1CAM, ITSN1, ATP2B2, PGP, CUL5, GRIN2B, GRIN2D, CHRNA4, RECK, PLD1, MAGI2, CYP1A1, GRIN2A, WNK1, CYP26A1, BSN, CYP1A2, BCL2L11, MGAT2, PTRF, SSTR1, BACE1, RAB14, ABAT, GGCX, TMX1, SCN1A, CYP1B1, GCNT2, GNAI2, MMD, MME, AKAP13, PPT1, ARF6, ADRBK1, CALR, ACE, KRAS, PVRL1, DMD, RAC1, STX16, TNKS, HIP1, CLCC1, J…	3421	809	12782	1.39478	8.95391e-09	1.49232e-09	1.75623e-08
GOTERM_CC_FAT	GO:0030424~axon	82	1.61672	6.01113e-11	ALS2, NRP2, NRP1, KIAA1598, SLC6A1, GABRB3, CADM1, GRIK2, GRIK3, NCS1, L1CAM, MBP, TGFB2, LUZP6, ZFP91, SLC1A2, ANK3, ROBO1, MAPT, SYNJ2, KLHL24, CNTNAP1, ROBO2, SEMA3A, KCNMA1, MYO6, STMN2, RXRA, ERMN, ESR1, NCAM1, MAPK1, NCAM2, GRM3, PSEN1, CHRM1, GRM7, BACE1, CNTN2, OPHN1, CNTN4, SLC38A1, LRRK2, MAP3K12, GAP43, CALCR, DCC, CDK5R1, SCN1A, CCK, ADORA2A, VIM, PPT1, ADRBK1, MYCBP2, ALCAM, PCSK1, G…	3421	159	12782	1.92691	4.68868e-08	6.69811e-09	9.1964e-08
GOTERM_CC_FAT	GO:0000267~cell fraction	383	7.55126	6.92689e-11	ALS2, SLC9A6, PTGS2, PPP2R5A, PTGS1, C16ORF70, SYNCRIP, L1CAM, ITSN1, CUL5, PGP, GRIN2B, GRIN2D, SERPINE1, MAGI2, CYP1A1, GRIN2A, BSN, CYP1A2, BCL2L11, MAPK1, PITPNM2, PTRF, SSTR1, BACE1, ABAT, GGCX, SCN1A, CYP1B1, GNAI2, HMGCS1, ARF6, PPT1, ADCYAP1, PVRL1, RAC1, TNKS, GPD1, MAP2K1, CLCC1, JTB, BFAR, MAP2, HSPA13, OPRM1, DPP10, TP63, LNPEP, DYNLL1, SLC23A2, NMUR1, SNPH, SLC22A3, SYNJ2, CEACAM4, U…	3421	1083	12782	1.32134	5.40298e-08	6.75372e-09	1.05974e-07
GOTERM_CC_FAT	GO:0019898~extrinsic to membrane	197	3.88407	1.30868e-10	PTGS2, PNKD, PTGS1, STRN, MYLIP, ZNRF1, VPS4B, DYNC2H1, VPS4A, GNG2, MAGI3, MAGI2, CYP1A1, ROCK1, MAGI1, STRN3, CYP26A1, CYP1A2, BCL2L11, NKTR, GCC2, MARK2, PITPNM2, ST14, UNC13C, UNC13B, UNC13A, SH3GL2, CYP1B1, GNAI1, BCL2L2, ARF6, RIMS2, AHRR, CDC42EP2, PVRL1, GOLPH3L, RAC1, TNKS, STX11, CNKSR2, SMAD7, CNKSR3, RGS3, RGS6, JPH3, JPH2, GNPNAT1, VPS37A, VPS37B, VPS37C, NBEA, VPS37D, PDPK1, CYP39A1…	3421	494	12782	1.49	1.02077e-07	1.13419e-08	2.00215e-07
GOTERM_CC_FAT	GO:0044459~plasma membrane part	711	14.0181	1.9464e-10	KLRC2, SGMS2, PTGS2, RP2, STRN, L1CAM, AMOTL1, ITSN1, AMOTL2, SHKBP1, ACBD3, AGTR2, DIRAS1, GRIN2B, GRIN2D, KCNK5, AIF1L, GNG2, KLRD1, LRRC7, ADAM9, RAB27A, PTPRJ, MAGI3, PTPRM, MAGI2, MAGI1, SCN2B, PDPN, LIFR, GRIN2A, PTPRS, BSN, MYH9, SSPN, PTPRO, PCLO, THY1, NPC1, SSTR3, PTRF, SSTR1, F3, BACE1, ST14, ROR1, UNC13C, UNC13B, UNC13A, DCBLD2, IL1R1, EMCN, SCN1A, ERBB4, GNAI1, ERBB3, ERBB2, PTH1R, C…	3421	2203	12782	1.20587	1.51819e-07	1.51819e-08	2.97779e-07
GOTERM_CC_FAT	GO:0012505~endomembrane system	288	5.67823	2.02781e-10	SYT1, SLC9A6, SGMS2, VAPB, CHMP6, SYT2, PTGS1, C16ORF70, LEMD3, SGMS1, ITSN1, WTAP, SLC35A3, SSR1, SLC35A4, ERO1LB, PICALM, RAE1, COL4A3BP, VMA21, RAB27B, RAB21, RAB27A, SGPL1, BCL2L14, RAN, CYP26A1, NAV3, CYP1A2, NPC1, ASPHD2, RYR3, RAB14, ASPHD1, EIF2AK3, GLG1, TMX1, CYP1B1, LMNB2, AHCTF1, GAD2, CACYBP, NUP50, TNKS, LFNG, HIP1, LAPTM4B, ACER3, ST6GAL1, ST6GAL2, SCD, ACER2, SMAD3, ACACB, SMAD1, …	3421	782	12782	1.37604	1.58169e-07	1.4379e-08	3.10234e-07
GOTERM_CC_FAT	GO:0030425~dendrite	80	1.57729	2.15767e-09	ALS2, LZTS1, ADCY2, CADM1, GRIK2, TACR1, GRIK3, C16ORF70, NCS1, STRN, TP63, CPEB1, KCNJ12, ATP2B2, SLC1A2, GRIN2B, ATXN10, AQP11, GOPC, CHRNA4, SEMA3A, NEGR1, SAMD4A, RAB27A, ANKS1B, OPA1, STRN3, THY1, MAPK1, GRM3, ARHGAP32, PSEN1, PIAS3, CHRM1, GRM7, GRIP2, OPHN1, RELN, ATXN1L, LRRK2, DBN1, CDK5R1, CCK, CNN3, ADORA2A, CALD1, ADRBK1, GIPC1, KCNJ2, PCSK1, NUMA1, DNER, HCN1, DNM3, NOS1, DLGAP3, NCD…	3421	163	12782	1.83378	1.68298e-06	1.40249e-07	3.30101e-06
GOTERM_CC_FAT	GO:0030054~cell junction	200	3.94322	2.27605e-09	SYT1, SYT4, CADM1, SYT2, SYT3, SYT9, STRN, ITSN1, ZNRF1, AMOTL1, AMOTL2, GRIN2B, GRIN2D, AIF1L, CHRNA4, LRRC7, GRID1, CHRNA2, PTPRJ, MAGI3, PTPRM, MAGI2, GJD3, MAGI1, GRIN2A, TANC1, BSN, MYH9, SSPN, PCLO, COLQ, CGN, TGFB1I1, UNC13C, UNC13B, ADD3, UNC13A, SCN1A, RIMS2, PXN, RIMS4, RIMS3, GAD2, PVRL1, DMD, PVRL2, SMAD7, CNKSR3, HOMER1, PKP2, LASP1, PKP4, CDC42BPA, CHRNB2, CDC42BPB, OPRM1, LZTS1, GL…	3421	518	12782	1.4426	1.77531e-06	1.36563e-07	3.48212e-06
GOTERM_CC_FAT	GO:0044456~synapse part	108	2.12934	8.21201e-09	ALS2, SYT1, GABRB3, CADM1, SYT4, GABRB2, GRIK2, SYT2, GRIK3, SYT3, C16ORF70, STRN, SYT9, L1CAM, DMXL2, GRIN2B, GRIN2D, CHRNA4, GRID1, CHRNA2, SCAMP1, GRIN2A, PSD3, TANC1, SSPN, PCLO, PI4K2A, NPTN, ERC2, ERC1, LRRK2, SNAP91, ERBB4, ADORA2A, ERBB3, ERBB2, PPT1, GIPC1, GAD2, SLC30A3, GABRP, GABRA1, GABRA4, SYT10, GABRA3, SYT11, LIN7C, SNAPIN, HOMER1, SHANK2, LIN7A, EPHA7, CHRNB2, CACNA1C, LZTS1, GLR…	3421	246	12782	1.64034	6.40535e-06	4.57526e-07	1.25635e-05
GOTERM_CC_FAT	GO:0031981~nuclear lumen	477	9.40457	3.00501e-08	TGOLN2, MEF2C, SURF6, NAA15, SYNCRIP, INTS2, WTAP, MED21, BRPF1, TAF5L, BRPF3, INTS7, MED26, FOXF1, INTS6, GIT2, DHX33, OGT, CCNA2, LRRC7, LUC7L3, TBPL1, KRR1, MCRS1, RCOR3, ZNF506, RREB1, LIG1, TAF4B, MED14, SKP1, MED13, ISG20L2, HNF4G, MAPK1, PPP1CA, MED15, PTRF, HNF4A, RCC2, PRKRIP1, MYO18A, RAD23B, AHCTF1, MYEF2, MYBL1, ISY1, TCF4, DNMT3B, PTGR2, MKI67, PHB, EME1, NXF1, USF1, ATM, FXR1, ZNF38…	3421	1450	12782	1.22913	2.34388e-05	1.5626e-06	4.59735e-05
GOTERM_CC_FAT	GO:0031252~cell leading edge	67	1.32098	8.48397e-08	ALS2, MTSS1, SH3RF1, ENAH, TLN2, WASF1, WASF2, ITSN1, CD2AP, SLC1A2, ROBO1, CXCR4, PDE4A, ARHGAP1, SYNJ2, ROBO2, PLD1, MYO6, PTPRM, CCDC88A, TRPM7, PDPN, BAIAP2, CDK6, MYH9, SLC9A3R1, MTMR14, ADAM17, WASL, FBXO10, PARVA, MYO5A, FGD1, SSH1, ADORA2A, NEDD9, CTNND1, ARF6, ABI1, CDH2, CYTH3, TPM1, CAPZB, PXN, INPP5J, RAC1, PAFAH1B1, FGD6, RASA1, FGD4, NF2, PLEK, SLC12A5, ARFIP2, GAS7, RAPH1, CDC42BPG…	3421	138	12782	1.81402	6.61728e-05	4.13593e-06	0.000129796
GOTERM_CC_FAT	GO:0031982~vesicle	237	4.67271	4.47113e-07	TGOLN2, SYT1, SYT4, CADM1, SYT2, C16ORF70, SYT3, SYT9, ZNRF1, ITSN1, CD2AP, PICALM, GRIN2B, VMA21, RAB27B, RAB21, RAB27A, PLD1, RAN, F8, SSPN, PCLO, SPAG9, VEGFC, PPBP, SERPINF2, VEGFA, DLD, BACE1, RAB14, ADAMTS1, ALDOA, PPT1, CALU, GAD2, RAC1, SEC23IP, HIP1, SPP1, BMP3, TAOK2, NTF3, HGF, ATM, FNBP1, NOTCH1, AP1B1, PDIA3, KIAA0368, LDLR, AP1AR, MYO7A, NAP1L1, ANPEP, CANX, AP1S3, PDPK1, AP2B1, AP1…	3421	670	12782	1.32166	0.000348687	2.05144e-05	0.000684035
GOTERM_CC_FAT	GO:0044451~nucleoplasm part	201	3.96293	5.79425e-07	MEF2C, CDX2, SURF6, NAA15, INTS2, MED21, TAF5L, BRPF1, SIN3A, BRPF3, RBM8A, FOXF1, MED26, INTS7, INTS6, OGT, TWIST2, TBPL1, LUC7L3, RREB1, YY1, TAF4B, MED14, MED13, PPARGC1A, PPARGC1B, PPP1CA, HNF4A, MED15, PIAS3, SUDS3, ELL, HOXA11, TAF9B, HOXB13, HOXA10, SUPT7L, TCF4, SMAD9, SUB1, SMAD7, SMAD5, CREBBP, SMAD4, SMAD3, YTHDC1, SMAD2, SKI, SMAD1, NXF1, USF1, RNF6, RNF2, JAZF1, ZFHX3, TCF12, NCOR2, …	3421	555	12782	1.35316	0.000451849	2.51081e-05	0.000886457
GOTERM_CC_FAT	GO:0031410~cytoplasmic vesicle	227	4.47555	8.32109e-07	TGOLN2, SYT1, SYT4, CADM1, SYT2, C16ORF70, SYT3, SYT9, ITSN1, ZNRF1, CD2AP, PICALM, GRIN2B, VMA21, RAB27B, RAB21, RAB27A, RAN, F8, SSPN, PCLO, SPAG9, VEGFC, PPBP, SERPINF2, VEGFA, DLD, BACE1, RAB14, ADAMTS1, PPT1, CALU, GAD2, RAC1, SEC23IP, HIP1, TAOK2, NTF3, HGF, ATM, FNBP1, NOTCH1, AP1B1, PDIA3, KIAA0368, LDLR, AP1AR, MYO7A, NAP1L1, CANX, AP1S3, PDPK1, AP2B1, AP1S2, MAP1LC3B, RAB6B, ALS2CL, STX…	3421	642	12782	1.3211	0.000648835	3.41597e-05	0.00127303
GOTERM_CC_FAT	GO:0030135~coated vesicle	71	1.39984	1.77917e-06	TGOLN2, SYT1, COPA, SEC24A, LDLR, AP4E1, KIAA0368, CADM1, SYT4, AP1G1, LMAN2L, SYT2, C16ORF70, SYT3, BCAN, SYT9, SYNGR1, AP1S3, DAB2, PICALM, DMXL2, AP1S2, GRIN2B, GOPC, VMA21, NECAP2, NECAP1, SV2B, SV2A, SEC24C, STX6, EGFR, SCAMP1, STX1A, SYNRG, SVOP, MYO6, NCALD, PIK3C2A, PCLO, PI4K2A, ARCN1, SEMA4C, RAB14, SORT1, VAMP2, LRRK2, EPN2, PACS1, AFTPH, COPZ1, PPT1, GIPC1, SYNPR, GAD2, ECE1, SYN2, SL…	3421	159	12782	1.66843	0.00138679	6.93851e-05	0.00272191
GOTERM_CC_FAT	GO:0012506~vesicle membrane	68	1.34069	2.10523e-06	SYT1, COPA, SEC24A, LDLR, AP4E1, SYT2, C16ORF70, BCAN, ANPEP, SYNGR1, AP1S3, AP2B1, GP5, DAB2, AP1S2, DLG4, VMA21, NECAP2, NECAP1, SV2A, RAB27B, SEC24C, FNDC3A, RAB21, RAB27A, SCAMP1, EGFR, STX1A, SYNRG, MYO6, NCALD, CACNG2, NCK2, KIF1B, PI4K2A, ARCN1, SEMA4C, VAMP2, RAB11FIP1, EPN2, CAV2, TYRP1, AFTPH, GRB2, CAMK2G, COPZ1, GIPC1, ITGB3, GAD2, ECE2, TMED2, SYN2, CAMK2D, CAMK2A, HIP1, PHLDA1, GRIA…	3421	151	12782	1.68259	0.00164074	7.81914e-05	0.00322074
GOTERM_CC_FAT	GO:0019717~synaptosome	44	0.867508	2.32451e-06	ALS2, SNAP29, PPFIA2, SEPT3, CADM1, SLC6A1, CASK, RPS6KB1, ABI1, ITSN1, FOS, SYNPR, GRIN2B, PVRL1, GRIN2D, GOPC, SNPH, DLG4, FOSL1, SNAP25, USP14, SAMD4A, PRKCA, STX1A, GNAO1, MAGI2, GRIN2A, LIN7C, BSN, SNAPIN, LIN7A, SLC17A7, PPP1R9A, PSEN1, SEMA4F, RASGRF1, ITGA5, CYFIP2, SH3KBP1, ABAT, VAMP2, ERC2, LRRK2, RNF40	3421	85	12782	1.9341	0.00181148	8.24111e-05	0.0035562
GOTERM_CC_FAT	GO:0005783~endoplasmic reticulum	320	6.30915	2.32664e-06	SLC9A6, PTGS2, VAPB, LHCGR, PTGS1, SYNCRIP, DNAJB12, SGMS1, TPD52, SSR1, ATP2B2, BAK1, ERO1LB, PLOD1, PLOD2, AQP11, COL4A3BP, PHTF2, CREB3L2, VMA21, RPL10, CREB3L1, RAB21, SGPL1, PLD1, CYP1A1, UBE2J1, CYP26A1, CYP1A2, LPCAT2, ERGIC1, LPCAT4, THY1, NPC1, PTRF, ASPHD2, MLEC, RYR3, BACE1, RAB14, SURF4, ASPHD1, EIF2AK3, FAM172A, GGCX, TMX1, ERMP1, CYP1B1, TDRD6, TMX3, CACNB1, PPT2, FAM19A1, RIC3, CAL…	3421	960	12782	1.24544	0.00181314	7.89005e-05	0.00355946
GOTERM_CC_FAT	GO:0014069~postsynaptic density	38	0.749211	4.75084e-06	ALS2, YWHAZ, LZTS1, ERBB4, CNN3, ADORA2A, CALD1, CABP1, NCS1, STRN, CPEB1, GRIN2B, SOS1, GOPC, DLG4, DLG2, DNM3, ANKS1B, DLGAP1, DLGAP3, DLGAP2, MAP1B, PSD3, NLGN1, GRIN2A, TANC1, GRIA3, GRIA4, HOMER1, SHANK2, ITPR1, PJA2, GRM3, ARHGAP32, GRIA2, CHRM1, SEMA4C, CACNA1C	3421	71	12782	1.99973	0.00369881	0.000154391	0.00726806
GOTERM_CC_FAT	GO:0045121~membrane raft	64	1.26183	5.58448e-06	ADCY3, OPRM1, ATP1B1, LDLR, PTGS2, SLC6A2, SLC6A4, ADCY6, RHOQ, TLR4, EFHD2, SDPR, SLC2A1, C6ORF136, INSR, PAG1, PRKCA, KCNMA1, FLOT2, EFNB1, FADD, IRS1, THY1, CARD11, LAT2, PTRF, PSEN1, NRM, PI4K2A, ADAM17, PRNP, LRRK2, SGCA, CAV3, CAV2, TNF, RTN4RL1, GNAI2, ERBB4, ERBB2, BMPR2, PPT1, ADRBK1, ABCA1, SRC, TNFRSF1B, TUBB, RGMB, KRAS, PRR3, SORBS1, DMD, PIKFYVE, SCARB1, CD4, SNAP25, CBL, TGFBR2, AT…	3421	143	12782	1.67221	0.00434643	0.000174221	0.00854334
GOTERM_CC_FAT	GO:0005654~nucleoplasm	294	5.79653	6.21759e-06	MEF2C, CDX2, SURF6, NAA15, SYNCRIP, INTS2, MED21, WTAP, HEMGN, TAF5L, BRPF1, SIN3A, BRPF3, RBM8A, INTS7, FOXF1, MED26, INTS6, GIT2, H2AFX, OGT, CCNA2, LUC7L3, TBPL1, TWIST2, MCRS1, RAN, RREB1, STRN3, YY1, TAF4B, LIG1, POLE, MED14, MED13, SKP1, PPARGC1A, PPARGC1B, MAPK1, PPP1CA, MED15, PTRF, HNF4A, CAMK4, PIAS3, SUDS3, RAD23B, ELL, HOXA11, TAF9B, AHCTF1, HOXB13, NUP50, HOXA10, SUPT7L, TCF4, POLQ, …	3421	882	12782	1.24544	0.00483799	0.000186511	0.00951185
GOTERM_CC_FAT	GO:0030136~clathrin-coated vesicle	60	1.18297	6.32789e-06	TGOLN2, SYT1, LDLR, CADM1, SYT4, AP1G1, SYT2, C16ORF70, SYT3, SYT9, BCAN, SYNGR1, AP1S3, DAB2, AP1S2, DMXL2, PICALM, GRIN2B, GOPC, NECAP2, NECAP1, SV2B, SV2A, SCAMP1, EGFR, STX6, STX1A, SYNRG, SVOP, MYO6, NCALD, PIK3C2A, PCLO, PI4K2A, RAB14, SEMA4C, SORT1, VAMP2, LRRK2, EPN2, AFTPH, PPT1, GIPC1, SYNPR, GAD2, ECE1, SYN2, SLC30A3, APBA1, HIP1, SYT10, SYT11, SNAPIN, FURIN, ATP7A, SLC17A7, SH3BP4, GR…	3421	132	12782	1.69833	0.00492361	0.00018279	0.00968058
GOTERM_CC_FAT	GO:0009986~cell surface	131	2.58281	7.50981e-06	GPR125, IL6ST, ATP6AP2, SLC6A2, IDE, LHCGR, CSPG4, RPS6KB1, L1CAM, TLR4, ENPEP, NRCAM, S1PR1, AQP11, ROBO1, CHRNA4, ROBO2, RARA, KLRD1, ADAM9, GJD3, SCUBE3, PTPRT, CD40, THY1, NCAM1, CCR5, F3, VEGFA, BACE1, SPTB, FGFR2, FRAS1, CAV3, DCBLD2, CAV2, ACHE, EMCN, LPPR4, ENPP1, RTP1, BMPR2, ITGB3, CX3CL1, CALR, GREM1, IL12RB2, ALCAM, ACE, ECE1, FGB, CD69, ICOS, ITGAV, DMD, PVRL2, TMEM123, SCARB1, AGRN,…	3421	348	12782	1.40649	0.00584055	0.000209181	0.0114886
GOTERM_CC_FAT	GO:0031988~membrane-bounded vesicle	199	3.9235	8.1652e-06	TGOLN2, SYT1, SYT4, CADM1, SYT2, C16ORF70, SYT3, SYT9, ITSN1, CD2AP, PICALM, GRIN2B, VMA21, RAB27B, RAB21, RAB27A, RAN, F8, SSPN, PCLO, SPAG9, VEGFC, PPBP, SERPINF2, VEGFA, DLD, RAB14, ALDOA, PPT1, CALU, GAD2, RAC1, SPP1, HIP1, BMP3, TAOK2, NTF3, HGF, ATM, FNBP1, NOTCH1, PDIA3, KIAA0368, LDLR, AP1AR, MYO7A, NAP1L1, ANPEP, CANX, AP1S3, AP2B1, PDPK1, AP1S2, RAB6B, ALS2CL, STX6, STX4, STX1A, STX3, P…	3421	568	12782	1.30903	0.00634864	0.000219592	0.0124912
GOTERM_CC_FAT	GO:0030659~cytoplasmic vesicle membrane	62	1.2224	9.0787e-06	COPA, SYT1, SEC24A, LDLR, AP4E1, SYT2, C16ORF70, BCAN, SYNGR1, AP1S3, AP2B1, GP5, DAB2, AP1S2, DLG4, VMA21, NECAP2, NECAP1, SV2A, RAB27B, SEC24C, RAB21, RAB27A, SCAMP1, EGFR, STX1A, SYNRG, MYO6, NCALD, CACNG2, KIF1B, ARCN1, PI4K2A, SEMA4C, VAMP2, RAB11FIP1, EPN2, CAV2, TYRP1, AFTPH, CAMK2G, COPZ1, ITGB3, GAD2, ECE2, TMED2, SYN2, CAMK2D, CAMK2A, HIP1, PHLDA1, GRIA3, GRIA4, ITPR1, SLC17A7, LAMP2, G…	3421	139	12782	1.66657	0.0070564	0.000236019	0.0138886
GOTERM_CC_FAT	GO:0016023~cytoplasmic membrane-bounded vesicle	192	3.78549	1.55197e-05	GNA13, TGOLN2, SYT1, MTSS1, SYT4, CADM1, AP4E1, AP1G1, LMAN2L, SYT2, C16ORF70, SYT3, SYT9, CNP, ITSN1, CD2AP, TGFB2, DAB2, CHIC1, GP5, DMXL2, PICALM, GRIN2B, SND1, SLC2A1, RPN1, VMA21, DNAJC5, RAB27B, FNDC3A, RAB21, RAB27A, EGFR, SCAMP1, MYO6, NCALD, RAN, F8, SSPN, PCLO, SPAG9, VEGFC, TRIM36, PPBP, SERPINF2, VEGFA, DLD, PI4K2A, RAB14, NEU1, VAMP2, NRSN1, PDCD6IP, LRRK2, PACS1, CAV2, PAM, AFTPH, A…	3421	550	12782	1.30432	0.0120325	0.000390422	0.0237409
GOTERM_CC_FAT	GO:0017053~transcriptional repressor complex	25	0.492902	1.76058e-05	CDX2, ARID4A, RLIM, PRDM16, GLI3, CBX5, CORO2A, ZNF350, CSNK2A1, GATAD2A, TBL1XR1, RBBP4, MTA2, YWHAB, SKI, PHF12, RBBP7, APPL1, APPL2, HDAC4, SMARCE1, HDAC1, JAZF1, TBL1X, NCOR2	3421	41	12782	2.27825	0.0136388	0.000429053	0.0269317
GOTERM_CC_FAT	GO:0044433~cytoplasmic vesicle part	77	1.51814	2.30809e-05	SYT1, COPA, SEC24A, LDLR, AP4E1, SYT2, C16ORF70, BCAN, SYNGR1, TGFB2, AP1S3, DAB2, GP5, AP2B1, AP1S2, DLG4, VMA21, NECAP2, NECAP1, SV2A, SEC24C, RAB27B, RAB21, RAB27A, EGFR, SCAMP1, STX1A, SYNRG, MYO6, NCALD, F8, CACNG2, VEGFC, KIF1B, PPBP, SERPINF2, PI4K2A, DLD, VEGFA, ARCN1, SEMA4C, VAMP2, RAB11FIP1, EPN2, CAV2, TYRP1, AFTPH, CAMK2G, COPZ1, ITGB3, GAD2, ECE2, TMED2, FGB, SYN2, CAMK2D, FIGF, THB…	3421	187	12782	1.53849	0.0178422	0.000545407	0.0353056
GOTERM_CC_FAT	GO:0044431~Golgi apparatus part	111	2.18849	3.4105e-05	TGOLN2, B3GALT6, AP4E1, SGMS2, AP1G1, C16ORF70, SGMS1, SLC35A3, HOOK3, SLC35A4, ST3GAL1, ST3GAL2, ST3GAL6, VMA21, RAB21, SCAMP1, SCAMP3, PLD1, NCALD, HLA-A, LPCAT2, MGAT2, ARRB1, BACE1, RAB14, CPD, LRRK2, PACS1, GLG1, CAV2, AFTPH, COPZ1, PPIL2, ST8SIA3, LMAN1, ENTPD4, LFNG, B4GALT1, ACER3, ST6GAL1, ST6GAL2, ACER2, ARFIP1, FURIN, ATP7A, ARF1, ST8SIA4, GOSR2, GOSR1, COPA, SEC24A, KIAA0368, AP1B1, N…	3421	294	12782	1.41066	0.0262516	0.000782115	0.0521644
GOTERM_CC_FAT	GO:0030427~site of polarized growth	30	0.591483	3.74192e-05	MYO5A, CDK5R1, ABI1, CXCR4, MAPT, LRRTM1, PAFAH1B1, SNAP25, APC, STX3, STMN2, ARHGEF7, MAP1B, OTX2, PRKCI, DOCK7, DPYSL3, DPYSL2, RUFY3, THY1, PSEN1, TSC1, RASGRF1, GSK3B, TMOD2, NRSN1, ERC2, APBB2, MAP3K12, MYH10	3421	55	12782	2.038	0.0287657	0.000833582	0.0572323
GOTERM_CC_FAT	GO:0008287~protein serine/threonine phosphatase complex	24	0.473186	3.91513e-05	PDP2, PPP2R3A, PPP2R5B, PPP2R5A, STRN3, CYCS, PPP2R5C, PPM1A, PPP3R1, SHOC2, STRN, PPM1B, PPP1CB, ITPR1, PPP1R9B, PPM1E, PPP2CA, BCL2, PPP3CB, PPP2R5E, PPM1L, PPP2R4, PPP1R15B, PPP2R2C	3421	40	12782	2.2418	0.030077	0.000847936	0.0598808
GOTERM_CC_FAT	GO:0005886~plasma membrane	1102	21.7271	4.69589e-05	KLRC2, SGMS2, SCN3B, SGMS1, ITSN1, AMOTL1, AMOTL2, SHKBP1, LPHN2, CDH22, LPHN3, AGTR2, CDH20, DIRAS1, GRIN2B, AQP11, GRIN2D, SERPINE1, KLRD1, LRRC7, RAB27A, CDH23, LPHN1, SCN2B, PDPN, LIFR, F8, GRIN2A, BSN, MYH9, MARK2, THY1, NPC1, CD163L1, SSTR3, PTRF, SSTR1, F3, BACE1, ROR1, TFPI, UNC13C, UNC13B, UNC13A, SH3GL2, DCBLD2, RALGPS2, SCN1A, RALGPS1, CACNB1, CACNB2, ARF6, CACNB3, ARF5, CACNB4, ALCAM,…	3421	3777	12782	1.09014	0.0359661	0.000989477	0.0718181
GOTERM_CC_FAT	GO:0043197~dendritic spine	23	0.45347	4.98724e-05	ALS2, DNM3, ANKS1B, CDK5R1, NOS1, LZTS1, CNN3, DLGAP3, CALD1, STRN, GRIA3, ADRBK1, GIPC1, ATP1A2, SEPT11, PPP1R9B, ARHGAP32, PPP1R9A, GRM3, SLC1A2, GRIN2B, OPHN1, MYH10	3421	38	12782	2.26147	0.0381545	0.0010232	0.0762724
GOTERM_CC_FAT	GO:0009897~external side of plasma membrane	70	1.38013	5.65188e-05	ENOX2, GPR125, IL6ST, ATP6AP2, LHCGR, CSPG4, TLR4, L1CAM, BCAM, ENPEP, MMP24, NRCAM, GPC4, GSR, S1PR1, GPC6, CHRNA4, KLRD1, ADAM9, KCNMA1, MMP16, CD40, MMP15, THY1, NCAM1, CCR5, CD80, F3, SORT1, CTSB, FRAS1, ACHE, EMCN, PARD3, LPPR4, TNF, RTN4RL1, ITGB3, KIT, CALR, IL12RB2, VCAM1, ALCAM, ACE, ECE1, CD69, FGB, ICOS, ITGAV, TMEM123, CD4, SCNN1G, MR1, CD6, CD28, B4GALT1, TGFBR2, ITGA2, ITGA4, STAB2,…	3421	170	12782	1.53849	0.0431282	0.00112977	0.086433
GOTERM_CC_FAT	GO:0048471~perinuclear region of cytoplasm	108	2.12934	6.05513e-05	STK33, CHERP, SYT4, AP1G1, RPS6KB1, TLR4, TPD52, CD2AP, ATXN10, PDE4A, VPS4A, RARA, PLD1, MYO6, PTPRM, STMN2, MS4A3, SPIRE1, TNKS2, SPAG9, NPC1, SERBP1, RAB14, DCUN1D3, KALRN, CAV2, CDK5R1, ACHE, HMGB2, MRAP, ERBB2, SIPA1, ARF5, CALR, GAD2, ECE1, AGGF1, NDRG2, RAP1GAP2, SPP1, MAP2K1, NDFIP1, NDFIP2, ITGA2, MALT1, TPD52L2, CASC3, ATP7A, ARF1, NEDD4, ARF3, MYO16, CYFIP2, MAP7, CYB5R4, SH3RF1, PTGES…	3421	288	12782	1.40113	0.0461334	0.00118009	0.0925972
GOTERM_CC_FAT	GO:0045211~postsynaptic membrane	58	1.14353	6.73087e-05	LZTS1, GABRB3, GABRB2, GRIK2, GLRA3, GRIK3, GLRA2, STRN, GABBR2, CPEB1, GRIN2B, GRIN2D, GOPC, DLG4, CHRNA4, DLG2, SHC4, GRID1, CHRNA2, KCNMA1, ANKS1B, TANC1, GRIN2A, PSD3, SSPN, PJA2, GRM3, ARHGAP32, SEMA4F, GRM7, CHRM1, GRIP2, FAIM2, GRASP, ADORA2A, ERBB3, ERBB2, CABP1, HTR3A, GABRP, DLGAP1, GABRA1, GABRA4, DLGAP3, GABRA3, DLGAP2, DLGAP4, NLGN1, NLGN2, LIN7C, GRIA3, GRIA4, HOMER1, SHANK2, LIN7A,…	3421	135	12782	1.60524	0.0511481	0.00127973	0.102926
GOTERM_CC_FAT	GO:0001726~ruffle	34	0.670347	6.77686e-05	MYO5A, ALS2, FGD1, MTSS1, TLN2, WASF2, ARF6, CYTH3, CD2AP, TPM1, INPP5J, PDE4A, ARHGAP1, SYNJ2, FGD6, RASA1, FGD4, MYO6, NF2, PLEK, PDPN, TRPM7, BAIAP2, ARFIP2, CDK6, MYH9, SLC9A3R1, GAS7, MTMR14, ITGA5, LAYN, RAB34, ADAM17, FBXO10	3421	67	12782	1.89605	0.0514885	0.00125781	0.103629
GOTERM_CC_FAT	GO:0030426~growth cone	29	0.571767	7.5125e-05	MYO5A, CDK5R1, ABI1, CXCR4, MAPT, LRRTM1, PAFAH1B1, SNAP25, APC, STX3, STMN2, ARHGEF7, MAP1B, OTX2, DOCK7, DPYSL3, DPYSL2, RUFY3, THY1, PSEN1, TSC1, RASGRF1, GSK3B, TMOD2, NRSN1, ERC2, APBB2, MAP3K12, MYH10	3421	54	12782	2.00655	0.0569158	0.00136185	0.114872
GOTERM_CC_FAT	GO:0005768~endosome	116	2.28707	7.75057e-05	ALS2, SLC9A9, SLC9A6, CHMP4C, CHMP4B, CHMP6, SYT3, LHCGR, CHMP7, IL15, ZNRF1, TLR9, VPS4B, RABGEF1, VPS4A, FRS2, INSR, RAB21, RAB27A, SCAMP1, EGFR, PLD1, HLA-A, RPS6KC1, RND2, NPC1, CCR5, PI4K2A, BACE1, RAB14, CLIP1, ARL8A, ARL8B, ANKFY1, HMP19, MMD, ARF6, BDKRB2, ACE, ECE1, SLC48A1, NUMB, SLC30A3, NDFIP2, KCNK1, ABCG1, ATP7A, EPS15, LAMP1, LAMP2, RABEP2, DIO3, CLCN6, CLCN5, STEAP3, KIAA0368, LDL…	3421	315	12782	1.37592	0.0586655	0.00137307	0.11851
GOTERM_CC_FAT	GO:0043233~organelle lumen	555	10.9424	8.06888e-05	MEF2C, TGOLN2, PDP2, PTGS2, SURF6, NAA15, SYNCRIP, INTS2, MED21, WTAP, BRPF1, TAF5L, BRPF3, MED26, INTS7, FOXF1, INTS6, GIT2, DHX33, OGT, CCNA2, LRRC7, LUC7L3, TBPL1, KRR1, PDPR, MCRS1, RCOR3, ZNF506, RREB1, LIG1, TAF4B, F8, MED14, HNF4G, SKP1, MED13, ISG20L2, MAPK1, PPP1CA, MED15, HNF4A, PTRF, RCC2, SERPINF2, PRKRIP1, ABAT, MYO18A, RAD23B, ACADSB, AHCTF1, MYEF2, WARS2, MYBL1, ISY1, ALDH4A1, TCF4…	3421	1820	12782	1.13938	0.061	0.00139769	0.123374
GOTERM_CC_FAT	GO:0005901~caveola	28	0.55205	9.75249e-05	CAV3, CAV2, ATP1B1, ERBB4, PTGS2, LDLR, BMPR2, ADRBK1, SRC, TUBB, PRR3, SDPR, SLC2A1, SCARB1, C6ORF136, INSR, KCNMA1, FLOT2, TGFBR2, CBL, ATP1A2, IRS1, CDH13, PTRF, NRM, LRP8, CACNA1C, BMPR1A	3421	52	12782	2.01187	0.0732516	0.0016524	0.149099
GOTERM_CC_FAT	GO:0005667~transcription factor complex	82	1.61672	0.000110667	E2F1, E2F2, HNF1B, E2F3, E2F5, E2F6, LMO4, E2F7, RBM4, NR6A1, ARNT2, NAA15, TBP, NR2E3, CNOT7, FOS, TAF5L, GATA6, FOXF1, ALX4, TBPL1, TWIST2, ALX1, SATB2, LBX1, BRF1, TAF4B, YY1, TP53, LEF1, RB1, NPAS4, HMGA1, GTF2H1, HNF4A, SIX1, CLOCK, HOXA11, TAF9B, HOXB13, TRRAP, NFYA, TCF7L2, NPAS2, HAND2, POU2F3, HOXA10, TFDP2, POU2F1, HOXA9, POU3F2, POU3F1, ERCC3, GTF3C2, TCF4, RUNX2, CEBPA, TAF4, SMAD9, E…	3421	210	12782	1.45895	0.0827039	0.00183502	0.169175
GOTERM_CC_FAT	GO:0031974~membrane-enclosed lumen	563	11.1002	0.000131423	MEF2C, TGOLN2, PDP2, PTGS2, SURF6, NAA15, SYNCRIP, INTS2, MED21, WTAP, BRPF1, TAF5L, BRPF3, MED26, INTS7, FOXF1, INTS6, GIT2, DHX33, OGT, CCNA2, LRRC7, LUC7L3, TBPL1, KRR1, PDPR, MCRS1, OPA1, RCOR3, ZNF506, RREB1, TAF4B, LIG1, F8, MED14, HNF4G, SKP1, MED13, ISG20L2, MAPK1, PPP1CA, MED15, HNF4A, PTRF, RCC2, SERPINF2, PRKRIP1, ABAT, MYO18A, RAD23B, ACADSB, AHCTF1, MYEF2, WARS2, MYBL1, CACYBP, ISY1,…	3421	1856	12782	1.13338	0.0974368	0.00213348	0.200875
GOTERM_CC_FAT	GO:0030665~clathrin coated vesicle membrane	28	0.55205	0.000148466	SYT1, AFTPH, LDLR, C16ORF70, BCAN, SYNGR1, AP1S3, DAB2, GAD2, AP1S2, SYN2, NECAP2, NECAP1, SV2A, HIP1, EGFR, SCAMP1, SYNRG, STX1A, MYO6, NCALD, SLC17A7, GRIA2, PI4K2A, SEMA4C, SLC18A3, VAMP2, EPN2	3421	53	12782	1.97391	0.109358	0.00236072	0.226897
GOTERM_CC_FAT	GO:0070013~intracellular organelle lumen	540	10.6467	0.000178628	TGOLN2, MEF2C, PDP2, PTGS2, SURF6, NAA15, SYNCRIP, INTS2, WTAP, MED21, BRPF1, TAF5L, BRPF3, MED26, INTS7, FOXF1, INTS6, GIT2, DHX33, OGT, CCNA2, LRRC7, LUC7L3, TBPL1, KRR1, PDPR, MCRS1, RCOR3, ZNF506, RREB1, LIG1, TAF4B, MED14, SKP1, MED13, ISG20L2, HNF4G, MAPK1, PPP1CA, MED15, HNF4A, PTRF, RCC2, PRKRIP1, ABAT, MYO18A, RAD23B, ACADSB, AHCTF1, MYEF2, WARS2, MYBL1, ISY1, ALDH4A1, TCF4, DNMT3B, PTGR…	3421	1779	12782	1.13413	0.13007	0.00278297	0.272934
GOTERM_CC_FAT	GO:0030662~coated vesicle membrane	35	0.690063	0.000213141	COPA, SYT1, AFTPH, SEC24A, LDLR, AP4E1, C16ORF70, COPZ1, BCAN, SYNGR1, AP1S3, GAD2, DAB2, AP1S2, SYN2, NECAP2, VMA21, NECAP1, SV2A, SEC24C, HIP1, SCAMP1, EGFR, STX1A, SYNRG, MYO6, NCALD, SLC17A7, GRIA2, ARCN1, PI4K2A, SEMA4C, SLC18A3, VAMP2, EPN2	3421	73	12782	1.79139	0.15318	0.00325484	0.325587
GOTERM_CC_FAT	GO:0005730~nucleolus	229	4.51498	0.000215665	TGOLN2, PNMA3, SURF6, WTAP, CD2AP, G2E3, SIN3A, INTS6, DHX33, SAP30L, LRRC7, OXR1, KRR1, MCRS1, RCOR3, ZNF506, RAD9A, HNF4G, ISG20L2, MAPK1, NOP2, RCC2, CAMK4, HUWE1, NAV2, PRKRIP1, MYO18A, FUS, TXN2, NEK2, IGF2BP1, MYEF2, MYBL1, STX17, ISY1, DNMT3B, TSEN54, UAP1, PTGR2, MKI67, SUB1, EME1, DDX5, ZBTB43, FXR1, S100A12, NUP62, CSRNP3, RBPJ, ZNF385A, PRKRIR, KLF4, NCOR2, CCNT2, BACH1, COPS2, ZBTB33,…	3421	698	12782	1.22582	0.154846	0.00323009	0.329437
GOTERM_CC_FAT	GO:0005741~mitochondrial outer membrane	41	0.80836	0.000216927	MAVS, BID, CYP24A1, MCL1, MTX3, MTX2, WASF1, HK2, HK1, BAK1, CISD1, ACSL1, SH3GLB1, BCL2, MLXIP, ACSL4, ACSL3, ACSL6, TOMM34, DNM1L, OPA1, SLC25A4, MAOA, TOMM40, RAF1, MUL1, PPP1CC, MARCH5, BCL2L11, CPT1A, VDAC1, MFN1, TOMM70A, BBC3, BAX, TOMM40L, RHOT2, TOMM22, GK, AKAP1, GPAM	3421	90	12782	1.70211	0.155678	0.00318777	0.331362
GOTERM_CC_FAT	GO:0019867~outer membrane	47	0.926656	0.000256498	MAVS, BID, CYP24A1, MCL1, MTX3, MTX2, WASF1, HK2, HK1, BAK1, ACSL1, CISD1, SH3GLB1, RAE1, BCL2, MLXIP, ACSL4, ACSL3, ACSL6, TOMM34, DNM1L, OPA1, SLC25A4, MAOA, TOMM40, RAF1, MUL1, ITGA2, NAV3, PPP1CC, MARCH5, ANKH, BCL2L11, CPT1A, VDAC1, MFN1, PSEN1, BBC3, TOMM70A, BAX, TOMM40L, RHOT2, TOMM22, GK, AKAP1, GPAM, RETSAT	3421	108	12782	1.626	0.181346	0.00369859	0.391697
GOTERM_CC_FAT	GO:0031968~organelle outer membrane	45	0.887224	0.000412371	MAVS, BID, CYP24A1, MCL1, MTX3, MTX2, WASF1, HK2, HK1, BAK1, ACSL1, CISD1, SH3GLB1, RAE1, BCL2, MLXIP, ACSL4, ACSL3, ACSL6, TOMM34, DNM1L, OPA1, SLC25A4, MAOA, TOMM40, RAF1, MUL1, NAV3, PPP1CC, MARCH5, BCL2L11, CPT1A, VDAC1, MFN1, PSEN1, TOMM70A, BBC3, BAX, TOMM40L, RHOT2, TOMM22, GK, AKAP1, GPAM, RETSAT	3421	104	12782	1.61668	0.275096	0.00583231	0.629029
GOTERM_CC_FAT	GO:0005769~early endosome	38	0.749211	0.00060192	ALS2, SLC9A6, KIAA0368, AP1AR, WASF2, ARF6, EEA1, PRDX3, ECE1, TRIM3, DNER, NUMB, PIKFYVE, RABGEF1, VPS4B, VPS4A, CD4, EHD1, RAB21, STAMBP, STX6, NF2, SNX27, HLA-A, RPS6KC1, ANXA2, RND2, ANKRD27, RABEP2, PTP4A1, PTP4A2, RAB22A, RAB34, PI4K2A, RAB14, TOM1, SORT1, RIN3	3421	85	12782	1.67036	0.374772	0.00835134	0.916923
GOTERM_CC_FAT	GO:0033267~axon part	27	0.532334	0.00061084	SCN1A, CCK, GABRB3, ADORA2A, GRIK2, GRIK3, L1CAM, MBP, PCSK1, SLC1A2, ROBO1, SYNJ2, CNTNAP1, ROBO2, HCN4, APC, KCNMA1, MAP2K1, ERMN, ESR1, ITGA2, GRIA3, GRIA4, MAPK1, CHRM1, MAPK8IP3, MAP3K12	3421	54	12782	1.86817	0.37911	0.00832656	0.930452
GOTERM_CC_FAT	GO:0005829~cytosol	407	8.02445	0.000642889	ALS2, LDHA, RPL15, RUSC2, ITSN1, CUL5, BRPF3, AQP11, VPS4B, RPL10, OGT, BCL2L14, ROCK1, PIK3CD, SKP1, MYH9, BCL2L11, THY1, MAPK1, PPP1CA, PTRF, EIF2S1, EIF2S2, SH3GL2, GNAI2, HMGCS1, RUNDC3A, BCL2L2, CACNB3, PPT1, CACNB4, SULT4A1, GORASP1, RAC1, UBASH3A, GPD1, ODC1, MAP2K1, TGFBR2, ACACB, ARF1, RGS3, GK, BACH1, ENOX2, NBEA, AP1S3, CCNE2, BNIPL, CCNE1, AP1S2, PBXIP1, DYNLL1, DYNLL2, MAPT, EEF2K, D…	3421	1330	12782	1.14337	0.394448	0.00861124	0.979046
GOTERM_CC_FAT	GO:0031226~intrinsic to plasma membrane	374	7.37382	0.00068905	ADCY3, KLRC2, ATP1B1, LYPD3, ADCY7, SGMS2, IL6ST, LHCGR, ATP1B4, EFNA3, AQP4, LPAR3, LPAR2, SHKBP1, ATP2B1, CD47, AGTR2, ATP2B4, GRIN2B, GRIN2D, KCNK5, CHRNA4, RAPGEF2, CHRNA2, ADAM9, PTPRJ, GJD3, PTPRM, SCN2B, PDPN, EFNB1, MDGA1, EFNB2, LIFR, GRIN2A, PTPRS, CD40, SSPN, MYH9, PTPRO, THY1, CRHR1, NPC1, CCR7, SSTR3, CCR5, SSTR1, CD40LG, CCR3, F3, CX3CR1, BACE1, ST14, CCR2, ROR1, PDGFRA, PDGFRB, HAS…	3421	1215	12782	1.15011	0.415877	0.00907122	1.049
GOTERM_CC_FAT	GO:0044463~cell projection part	86	1.69558	0.000753244	ALS2, GNA13, LZTS1, GABRB3, GRIK2, GRIK3, DYNC2LI1, STRN, L1CAM, RAB3IP, MBP, ZFP91, SLC1A2, GRIN2B, ROBO1, PDE4A, DYNC2H1, SYNJ2, ROBO2, CNTNAP1, CDH23, KCNMA1, ANKS1B, TRPM6, MYO6, ERMN, ESR1, MAPK1, GRM3, ARHGAP32, PSEN1, SPAG6, CHRM1, GRM7, CYBRD1, OPHN1, ADAM17, MAP3K12, CALCR, CDK5R1, SCN1A, PARD3, CCK, CNN3, ADORA2A, CALD1, PTH1R, GIPC1, ADRBK1, ARPC4, KLC2, TPM1, DNAH5, PCSK1, KLC1, SCARB…	3421	234	12782	1.37318	0.444425	0.00974804	1.1462
GOTERM_CC_FAT	GO:0000790~nuclear chromatin	27	0.532334	0.000866621	CBX5, VDR, SIN3B, PCGF2, SIN3A, CSNK2A1, A1CF, H2AFY, H2AFX, DNMT3B, BAZ2A, RBBP4, PPP1R10, SIRT6, SIRT7, KLHDC3, TNKS1BP1, SUZ12, ATRX, TIMELESS, HDAC1, SMARCC1, RNF2, H2AFY2, FOXC1, IRF4, SUDS3	3421	55	12782	1.8342	0.491484	0.011025	1.31766
GOTERM_CC_FAT	GO:0042734~presynaptic membrane	17	0.335174	0.00110147	KCNMA1, SYT1, SNAP91, ADORA2A, GRIK2, GRIN2A, L1CAM, NRXN1, GRM3, SLC1A2, GRIN2B, GRM7, NPTN, ERC2, ERC1, CAMK2A, FOSL1	3421	29	12782	2.19026	0.576677	0.0137692	1.67193
GOTERM_CC_FAT	GO:0031090~organelle membrane	338	6.66404	0.00112549	SLC9A9, SYT1, CYP24A1, SLC9A6, SGMS2, VAPB, CHMP6, SYT2, CHMP7, C16ORF70, MPV17, LEMD3, SGMS1, WTAP, SLC35A3, SSR1, HOOK3, SLC35A4, HOOK1, GOT2, BAK1, ERO1LB, AGPS, RAE1, COL4A3BP, VMA21, VPS4B, VPS4A, RAB27B, RAB21, RAB27A, SGPL1, OPA1, CYP26A1, NAV3, CYP1A2, BCL2L11, LETM1, ASPHD2, RYR3, ASPHD1, ARL8A, ARL8B, EIF2AK3, GLG1, TMX1, CYP1B1, LMNB2, MTX3, MTX2, SFXN1, BCL2L2, SFXN2, GAD2, TNKS, COX6…	3421	1096	12782	1.15226	0.584543	0.0138457	1.7081
GOTERM_CC_FAT	GO:0030139~endocytic vesicle	28	0.55205	0.00128777	MTSS1, SYT1, LDLR, SYT2, CAMK2G, GIPC1, ABCA1, ITSN1, CD2AP, AP2B1, DLG4, SFTPD, CAMK2D, EHD1, CAMK2A, EHD3, EGFR, MYO6, PIK3C2B, GRIA3, GRIA4, CACNG2, GRIA2, RAB35, LRP2, RAB11FIP1, EPN2, DMBT1	3421	59	12782	1.77318	0.633996	0.0155822	1.95212
GOTERM_CC_FAT	GO:0016585~chromatin remodeling complex	32	0.630915	0.00152242	CBX5, SIN3A, CSNK2A1, SMARCD2, SMARCD1, GATAD2A, ACTL6A, BAZ2A, MYSM1, TBL1XR1, SATB2, RBBP4, KAT2B, MTA2, ESR1, SUV39H1, RB1, ARID1B, RBBP7, MBD2, APPL1, APPL2, NRIP1, HDAC4, SMARCE1, HDAC1, SMARCC1, SMARCA5, PHF21A, TBL1X, HDAC8, SUDS3	3421	71	12782	1.68398	0.69529	0.0181169	2.30397
GOTERM_CC_FAT	GO:0031012~extracellular matrix	118	2.3265	0.00174673	ASPN, LTBP1, WNT3A, ENAM, POSTN, MMP3, MMP2, TGFB2, WNT1, GRIN2B, CTGF, COL12A1, LOX, COL10A1, MATN3, WNT10B, SCUBE3, CRTAC1, COL22A1, MATN1, OLFML2A, PRELP, ADAMTS6, COLQ, NAV2, F3, VEGFA, COL1A2, ADAMTS1, RELN, LAMC1, ADAMTS5, ADAMTS4, WNT5A, FRAS1, ACHE, ADAMTSL1, MAMDC2, ADAMTSL3, ADAMTSL4, ELN, CALR, TIMP3, RPTN, IMPG2, SFTPD, AGRN, ENTPD1, FN1, COL18A1, LPL, NTN4, EMILIN2, COL16A1, NTN1, LA…	3421	345	12782	1.27793	0.744271	0.0204492	2.6392
GOTERM_CC_FAT	GO:0030133~transport vesicle	30	0.591483	0.00189367	TGOLN2, SYT1, CAV2, AFTPH, SEC24A, KIAA0368, RAB3D, AP1AR, LMAN2L, APH1B, AP1S3, AP1S2, GOPC, VMA21, RAB11A, SEC24C, RAB27A, SYNRG, NCALD, TMEM168, PIGR, SSPN, FURIN, ATP7A, PI4K2A, RAB14, SLC18A3, YIPF5, NRSN1, VAMP2	3421	66	12782	1.69833	0.772012	0.0218249	2.85822
GOTERM_CC_FAT	GO:0005887~integral to plasma membrane	361	7.11751	0.00223921	ADCY3, KLRC2, ATP1B1, ADCY7, SGMS2, IL6ST, LHCGR, EFNA3, ATP1B4, AQP4, LPAR3, LPAR2, SHKBP1, ATP2B1, CD47, AGTR2, ATP2B4, GRIN2B, GRIN2D, KCNK5, CHRNA4, RAPGEF2, CHRNA2, PTPRJ, GJD3, PTPRM, SCN2B, PDPN, EFNB1, EFNB2, LIFR, GRIN2A, PTPRS, CD40, SSPN, MYH9, PTPRO, THY1, CRHR1, NPC1, CCR7, SSTR3, CCR5, SSTR1, CD40LG, CCR3, CX3CR1, BACE1, ST14, CCR2, ROR1, PDGFRA, PDGFRB, HAS2, HAS3, DCBLD2, IL1R1, S…	3421	1188	12782	1.13537	0.825973	0.0253861	3.37146
GOTERM_CC_FAT	GO:0030175~filopodium	16	0.315457	0.00232546	ENAH, NF2, PDPN, BAIAP2, ERMN, ABI1, SLC9A3R1, RAPH1, RUFY3, VCAM1, FAM65B, PPP1R9B, PPP1R9A, ANTXR1, MSN, FGD4	3421	28	12782	2.13505	0.83732	0.0259751	3.49917
GOTERM_CC_FAT	GO:0031256~leading edge membrane	14	0.276025	0.00241474	MYO6, PLEK, ADORA2A, SLC12A5, TPM1, SLC1A2, ROBO1, ITGA5, PDE4A, MAPK8IP3, SYNJ2, ADAM17, ROBO2, ANTXR1	3421	23	12782	2.27429	0.848289	0.02658	3.6312
GOTERM_CC_FAT	GO:0009898~internal side of plasma membrane	108	2.12934	0.00282861	AP1G1, RP2, VCL, ACBD3, SHB, DIRAS1, RRAS, RALA, GNG2, PLD1, STMN2, SOCS7, PNPLA6, RND2, RAB18, RAB14, AKAP2, ADD3, ADD2, SPTB, ADD1, CAV2, CDK5R1, SNAP91, LITAF, MRAS, PHKA1, COPZ1, CACNB1, RUNDC3A, CACNB2, CACNB4, RAB40B, GAD2, KRAS, GORASP1, DMD, RAC1, SEC23IP, RHEBL1, PALM2-AKAP2, RAB8B, PTPN3, MAOA, SNAPIN, EPS15, FNBP1, SPTBN1, GK, COPA, AP1B1, PHKB, TLN2, CRCP, PIP5K1C, RHOV, RHOU, SPRY4, …	3421	316	12782	1.27698	0.890238	0.0306397	4.24105
GOTERM_CC_FAT	GO:0000139~Golgi membrane	68	1.34069	0.00325631	COPA, SEC24A, SGMS2, AP4E1, AP1B1, AP1G1, SGMS1, CBFA2T3, SLC35A3, TMF1, SLC35A4, AP1S3, ST3GAL1, ST6GALNAC6, ST6GALNAC3, ST3GAL2, AP1S2, CHST12, ST3GAL6, SEC24C, RAB21, GOLGA3, PGAP2, STX5, SYNRG, SCAMP3, MAN1A2, NCALD, CHST2, HLA-A, CHST3, CHST4, MAN1A1, CHST1, MAN2A2, MAN2A1, ARHGAP32, ARRB1, ARCN1, CHSY1, WASL, CUX1, GLG1, CAV2, AFTPH, FUT8, COPZ1, ST8SIA3, LMAN1, INPP5E, B4GALNT4, ENTPD4, PC…	3421	186	12782	1.36597	0.921454	0.0347173	4.8675
GOTERM_CC_FAT	GO:0043198~dendritic shaft	10	0.197161	0.00356894	SLC1A2, PSEN1, GSK3B, GRM7, MAP2, GIPC1, ADRBK1, GRIA3, CACNA1C, HTR2A	3421	14	12782	2.66881	0.938502	0.0374816	5.32297
GOTERM_CC_FAT	GO:0005720~nuclear heterochromatin	16	0.315457	0.00363687	SIRT6, CBX5, SUZ12, TNKS1BP1, ATRX, VDR, SIN3B, PCGF2, A1CF, SMARCC1, RNF2, H2AFY2, H2AFY, H2AFX, FOXC1, DNMT3B	3421	29	12782	2.06143	0.941687	0.0376764	5.42167
GOTERM_CC_FAT	GO:0005578~proteinaceous extracellular matrix	108	2.12934	0.00439889	ASPN, LTBP1, WNT3A, ENAM, POSTN, MMP3, MMP2, WNT1, CTGF, COL12A1, LOX, COL10A1, MATN3, WNT10B, CRTAC1, MATN1, COL22A1, PRELP, ADAMTS6, COLQ, NAV2, VEGFA, COL1A2, ADAMTS1, RELN, LAMC1, ADAMTS5, ADAMTS4, WNT5A, FRAS1, ACHE, ADAMTSL1, MAMDC2, ADAMTSL3, ADAMTSL4, ELN, CALR, TIMP3, RPTN, IMPG2, SFTPD, AGRN, ENTPD1, FN1, COL18A1, NTN4, COL16A1, EMILIN2, NTN1, LAMA4, OMD, FREM1, THSD4, COL21A1, FGF9, GP…	3421	320	12782	1.26101	0.967894	0.0448142	6.52228
GOTERM_CC_FAT	GO:0005581~collagen	18	0.35489	0.0046681	COL4A4, COL18A1, COL4A3, COL4A1, TNXB, COL13A1, COL3A1, COL2A1, COL16A1, COL5A1, COL19A1, COL6A3, COL1A2, COL12A1, LOX, COL11A2, COL11A1, COL10A1	3421	35	12782	1.92154	0.974	0.0468868	6.90822
GOTERM_CC_FAT	GO:0005913~cell-cell adherens junction	18	0.35489	0.0046681	SHROOM2, PARD3, PTPRM, SMAD7, KEAP1, CDH2, MYH9, VCL, TJP1, XIRP1, PVRL1, SORBS1, ITGA6, PVRL2, TGM1, SSX2IP, DLG5, APC	3421	35	12782	1.92154	0.974	0.0468868	6.90822
GOTERM_CC_FAT	GO:0008021~synaptic vesicle	32	0.630915	0.0053789	SYT1, CADM1, SYT4, SYT2, SYT3, C16ORF70, SYT9, BCAN, PPT1, GIPC1, SYNGR1, SYNPR, GAD2, DMXL2, GRIN2B, SYN2, SV2B, SV2A, SLC30A3, APBA1, SCAMP1, STX1A, SVOP, SYT10, SYT11, SNAPIN, PCLO, SLC17A7, GRIA2, PI4K2A, SEMA4C, LRRK2	3421	76	12782	1.57319	0.985107	0.053169	7.92013
GOTERM_CC_FAT	GO:0000792~heterochromatin	20	0.394322	0.0054699	IKZF1, MECP2, SIRT6, MBD2, CBX5, SUZ12, TNKS1BP1, ATRX, VDR, PCGF2, SIN3B, A1CF, SMARCC1, RNF2, H2AFY2, H2AFY, H2AFX, FOXC1, BAZ2A, DNMT3B	3421	41	12782	1.8226	0.986133	0.053372	8.04892
GOTERM_CC_FAT	GO:0034703~cation channel complex	50	0.985804	0.00563501	KCNH1, KCNC4, SHKBP1, KCNQ5, KCNQ4, KCNQ3, KCNQ1, KCNMA1, SCN2B, KCTD21, CACNG2, AKAP6, KCNH4, TNFAIP1, SCN1A, KCNA1, KCNA4, CACNB1, PPM1A, KCNA3, CACNB2, TRIM13, CACNB3, CACNB4, FKBP1B, KCNA7, KCNJ1, KCNS3, SCN9A, SCNN1G, SNAP25, SCN5A, HCN2, KCTD2, KCNK1, KCNK2, KCTD4, KCTD8, KCTD9, KCTD10, KCNN3, SCN4B, CACNA1E, KCTD15, PPP2R4, KCTD16, CACNA1C, SCN4A, CACNA1A, CACNA1B	3421	132	12782	1.41528	0.987817	0.0542662	8.28219
GOTERM_CC_FAT	GO:0000159~protein phosphatase type 2A complex	12	0.236593	0.00687369	PPP2R3A, PPP2R5B, PPP2R5A, STRN3, BCL2, PPP2CA, CYCS, PPP2R5C, STRN, PPP2R4, PPP2R5E, PPP2R2C	3421	20	12782	2.2418	0.995392	0.0650384	10.0147
GOTERM_CC_FAT	GO:0016529~sarcoplasmic reticulum	19	0.374606	0.00713449	JPH3, NOS1, JPH2, SRL, CACNB1, FKBP1A, FKBP1B, ITPR1, ITPR2, CALU, TMEM109, ANK1, ATP2A2, ATP2A3, RYR3, PLN, AKAP6, SAR1A, JPH1	3421	39	12782	1.82027	0.996246	0.0666255	10.3755
GOTERM_CC_FAT	GO:0030118~clathrin coat	19	0.374606	0.00713449	EGFR, AFTPH, SYNRG, SNAP91, AP1B1, NCALD, AP1G1, AP1S3, AP2B1, AP1S2, PICALM, AP3M2, AP3M1, ARCN1, NECAP2, NECAP1, GGA2, GGA3, EPN2	3421	39	12782	1.82027	0.996246	0.0666255	10.3755
GOTERM_CC_FAT	GO:0030672~synaptic vesicle membrane	13	0.256309	0.00830664	SCAMP1, SYT1, STX1A, C16ORF70, BCAN, SYNGR1, SLC17A7, GAD2, GRIA2, PI4K2A, SYN2, SEMA4C, SV2A	3421	23	12782	2.11184	0.998506	0.0762783	11.9807
GOTERM_CC_FAT	GO:0005911~cell-cell junction	67	1.32098	0.00890477	OCLN, CADM1, TLN2, STRN, ARHGAP17, AMOTL1, CXADR, GJA5, AMOTL2, VCL, PCDH1, SLC2A1, PARD3B, DLG5, MAGI3, STX3, PTPRM, GJD3, MAGI1, MPP5, MPP7, MYH9, UBN1, EPB41L3, XIRP1, CGN, ADAM17, CLDN2, ADD3, PARD3, SHROOM2, SCN1A, CLDN18, MTDH, KEAP1, CDH2, CLDN12, CDH5, GJC1, MIP, SORBS1, PVRL1, PVRL2, TGM1, SSX2IP, SCN5A, APC, B4GALT1, PARD6B, COL13A1, SMAD7, CNKSR3, LIN7C, LIN7A, TJP1, ITGA6, ITGA5, PKP2…	3421	190	12782	1.31755	0.999067	0.0806223	12.7894
GOTERM_CC_FAT	GO:0043235~receptor complex	44	0.867508	0.00934236	IL6ST, GRIK2, ERBB3, CSF1, ERBB2, LHCGR, CD247, ITGA11, ITGA10, TLR4, ITGB3, ACVR1C, GRIN2B, SORBS1, SRPR, ITGB8, IL10RB, GRIN2D, ITGAV, DLG4, CHRNA4, CD4, INSR, CHRNA2, CSF1R, IRAK1, TGFBR1, TGFBR2, GRIN2A, SMAD3, ITGA2, ITGA3, GRIA4, ITGA4, IL6R, MYH9, IRS1, CARD11, ITGA9, ITGA6, ITGA5, CHRNB2, BMPR1B, ACVR1	3421	116	12782	1.41723	0.999339	0.083468	13.3766
GOTERM_CC_FAT	GO:0043025~cell soma	60	1.18297	0.0100378	RTN4, ALS2, GRIK2, GRIK3, EFNA2, STRN, KCNJ12, TGFB2, MBP, ZFP91, ATP2B2, ATXN10, CHRNA4, KLHL24, NEGR1, MYO6, STRN3, ERMN, ESR1, MAPK1, SMO, PPP1CA, PSEN1, PI4K2A, NRSN1, KALRN, CALCR, SHROOM2, SCN1A, CDK5R1, CCK, CNN3, AGFG1, ADORA2A, CALD1, KCNJ2, STAU1, EPHB2, ALCAM, PCSK1, NUMA1, DNER, SOS1, PAFAH1B1, MAP2K1, MAP1B, SLC12A5, DPYSL5, GRIA3, GRIA4, DPYSL2, ATP7A, EPHA7, ULK1, GSK3B, MAP2, CACN…	3421	168	12782	1.33441	0.999618	0.0884209	14.3023
GOTERM_CC_FAT	GO:0005795~Golgi stack	21	0.414038	0.0104433	B4GALT1, GLG1, PLD1, B3GALT6, FUT8, SGMS1, PIP5K1A, LPCAT2, FURIN, NECAB3, CSGALNACT1, MGAT2, TOM1L1, SULF1, RAB14, CHSY1, B4GALNT4, A4GNT, ZFYVE1, SMPD3, VCPIP1	3421	46	12782	1.70572	0.999722	0.0908239	14.8378
GOTERM_CC_FAT	GO:0005802~trans-Golgi network	21	0.414038	0.0104433	SCAMP1, TGOLN2, STX6, ARL1, STX4, KIAA0368, C16ORF70, CHST2, NBEA, CHST4, FURIN, ATP7A, PCSK1, BACE1, GOLGA1, RAB11A, CPD, LRRK2, SNAP25, GGA2, GGA3	3421	46	12782	1.70572	0.999722	0.0908239	14.8378
GOTERM_CC_FAT	GO:0030027~lamellipodium	29	0.571767	0.0107328	ALS2, SH3RF1, FGD1, ENAH, SSH1, WASF1, WASF2, CTNND1, NEDD9, ABI1, CDH2, ITSN1, CAPZB, PXN, RAC1, FGD6, FGD4, PLD1, CCDC88A, PTPRM, NF2, PDPN, RAPH1, TSC1, AMOT, ANTXR1, WASL, APBB2, PARVA	3421	70	12782	1.54791	0.999779	0.0922129	15.2181
GOTERM_CC_FAT	GO:0005635~nuclear envelope	71	1.39984	0.0111716	GNAZ, RTN4, XPO1, HTATIP2, PTGS1, LEMD3, WTAP, CBX5, EDNRA, EDNRB, TMEM109, RAE1, RANBP2, TPR, LBR, KPNB1, STS, MYO6, PTGER3, RAN, IPO9, IPO8, NAV3, TNKS2, NPC1, PSEN1, NRM, IPO7, HIPK2, IPO5, KPNA6, AKAP6, KPNA5, KPNA4, KPNA3, KPNA2, EIF5A2, MATR3, KPNA1, MTDH, AGFG1, LMNB2, POLA1, PML, AHCTF1, NUP210, DDX19B, BCL2, CACYBP, NUP50, PAFAH1B1, TNKS, MTMR6, TNPO1, NUP153, SCD, SMAD3, SMAD1, NXF1, SU…	3421	205	12782	1.29405	0.999844	0.0947807	15.7916
GOTERM_CC_FAT	GO:0031984~organelle subcompartment	13	0.256309	0.0126248	GLG1, B4GALT1, PLD1, FUT8, B3GALT6, FKBP1A, SGMS1, NECAB3, FURIN, CSGALNACT1, CHSY1, B4GALNT4, SMPD3	3421	24	12782	2.02385	0.99995	0.105373	17.6652
GOTERM_CC_FAT	GO:0016327~apicolateral plasma membrane	39	0.768927	0.0127702	PARD3, CLDN18, SHROOM2, OCLN, MTDH, STRN, ARHGAP17, AMOTL1, CXADR, CLDN12, AMOTL2, CDH5, SORBS1, PVRL2, PARD3B, APC, B4GALT1, PARD6B, MAGI3, MAGI1, CNKSR3, MPP5, LIN7C, MPP7, UBN1, LIN7A, TJP1, NEDD4, CGN, PKP2, PRICKLE2, PKP4, DSC3, AMOT, DSC2, CLDN2, PARD6G, PERP, PDZD3, TJP2	3421	102	12782	1.4286	0.999956	0.105409	17.8505
GOTERM_CC_FAT	GO:0016528~sarcoplasm	19	0.374606	0.0131554	JPH3, NOS1, JPH2, SRL, CACNB1, FKBP1A, FKBP1B, ITPR1, ITPR2, CALU, TMEM109, ANK1, ATP2A2, ATP2A3, RYR3, PLN, AKAP6, SAR1A, JPH1	3421	41	12782	1.73147	0.999967	0.107304	18.3395
GOTERM_CC_FAT	GO:0005793~ER-Golgi intermediate compartment	19	0.374606	0.0131554	KIAA0368, GNPNAT1, ANPEP, MAN1A1, TMED9, LMAN1, ERGIC1, ERP44, RGMB, TMED5, TMED2, MCFD2, SURF4, HSPA5, MYO18A, SEC23IP, UGGT1, GOLGA3, FN1	3421	41	12782	1.73147	0.999967	0.107304	18.3395
GOTERM_CC_FAT	GO:0000118~histone deacetylase complex	19	0.374606	0.0131554	TBL1XR1, SATB2, RBBP4, MTA2, RBBP7, MBD2, APPL1, APPL2, NRIP1, CBX5, HDAC4, SIN3A, CSNK2A1, HDAC1, GATAD2A, PHF21A, TBL1X, HDAC8, SUDS3	3421	41	12782	1.73147	0.999967	0.107304	18.3395
GOTERM_CC_FAT	GO:0005905~coated pit	20	0.394322	0.0134736	EGFR, MYO6, SNAP91, LDLR, EPS15L1, AP1S3, EPS15, SH3BP4, DAB2, AP2B1, AP1S2, PICALM, AAK1, LRP12, RAB35, NECAP2, NECAP1, SORT1, LRP2, VLDLR	3421	44	12782	1.69833	0.999975	0.108642	18.7415
GOTERM_CC_FAT	GO:0031225~anchored to membrane	75	1.47871	0.013625	GNAZ, GNA13, LYPD3, OPCML, CHMP6, EFNA2, EFNA3, BCAN, RHOQ, RHOU, KCNIP3, GPC4, PAK2, MAP1LC3B, GPC6, SEMA7A, RAB24, FRS3, RAB6B, DNAJC5, RAB27B, NEGR1, DLG2, RAB21, RAB27A, RECK, MDGA1, MDGA2, MFI2, CD160, RFTN2, THY1, NCAM1, LSAMP, CNTN2, CNTN4, RAB12, AKAP7, PRNP, CPLX3, ACHE, CPM, PARD3, ALPI, RTN4RL1, CDC42SE1, CNTFR, NRN1, RGMA, PPP1R16B, GAD2, RGMB, TGM1, PALM3, DNAJA4, SNAP25, INPP5A, USP…	3421	220	12782	1.27375	0.999977	0.108687	18.932
GOTERM_CC_FAT	GO:0005912~adherens junction	55	1.08438	0.0157444	OPRM1, ENAH, SRCIN1, TLN2, CXADR, RHOU, VCL, AIF1L, DLG5, LRRC7, PARVG, PTPRM, LIMK1, ARHGEF7, MPP7, MYH9, ARHGAP26, TNS3, TNS1, XIRP1, EPB41L5, SH3KBP1, ADAM17, TGFB1I1, PARVA, CAV2, PARD3, SHROOM2, LIMS1, CTNND2, NEDD9, KEAP1, HCFC2, CDH2, PXN, MLF2, SORBS1, PVRL1, PVRL2, TGM1, SSX2IP, AFAP1, APC, DIXDC1, NF2, LPP, SMAD7, ITGA2, TJP1, ITGA6, ITGA5, PKP2, LASP1, LAYN, TJP2	3421	155	12782	1.3258	0.999996	0.123382	21.5563
GOTERM_CC_FAT	GO:0030666~endocytic vesicle membrane	16	0.315457	0.0159116	EGFR, SYT1, LDLR, CAMK2G, SYT2, GRIA3, CACNG2, GRIA4, AP2B1, GRIA2, DLG4, CAMK2D, RAB11FIP1, CAMK2A, DMBT1, EPN2	3421	33	12782	1.81156	0.999996	0.12339	21.7599
GOTERM_CC_FAT	GO:0031985~Golgi cisterna	12	0.236593	0.0167388	B4GALT1, CSGALNACT1, GLG1, PLD1, FUT8, B3GALT6, B4GALNT4, CHSY1, SGMS1, FURIN, NECAB3, SMPD3	3421	22	12782	2.038	0.999998	0.128164	22.7601
GOTERM_CC_FAT	GO:0070161~anchoring junction	60	1.18297	0.0168898	OPRM1, ENAH, SRCIN1, TLN2, CXADR, RHOU, VCL, AIF1L, DLG5, LRRC7, PARVG, PTPRM, LIMK1, ARHGEF7, MPP7, MYH9, ARHGAP26, TNS3, TNS1, XIRP1, EPB41L5, SH3KBP1, ADAM17, TGFB1I1, PARVA, CAV2, PARD3, SHROOM2, LIMS1, CTNND2, NEDD9, KEAP1, HCFC2, CDH2, MLF2, PXN, SORBS1, PVRL1, PVRL2, TGM1, SSX2IP, AFAP1, APC, B4GALT1, DIXDC1, NF2, LPP, SMAD7, ITGA2, TJP1, ITGA6, ITGA5, PKP2, LASP1, LAYN, PKP4, DSC3, DSC2, …	3421	172	12782	1.30337	0.999998	0.128008	22.9413
GOTERM_CC_FAT	GO:0010008~endosome membrane	24	0.473186	0.0175356	SCAMP1, SLC9A9, SLC9A6, LDLR, CHMP6, SLA2, CHMP7, HLA-A, APPL1, APPL2, CD1D, TLR9, ARHGAP32, ECE1, TOM1L1, PI4K2A, PIKFYVE, VPS4B, VPS4A, ARL8A, ARL8B, INSR, ANKFY1, RAB21	3421	57	12782	1.57319	0.999999	0.131343	23.7122
GOTERM_CC_FAT	GO:0044440~endosomal part	24	0.473186	0.0175356	SCAMP1, SLC9A9, SLC9A6, LDLR, CHMP6, SLA2, CHMP7, HLA-A, APPL1, APPL2, CD1D, TLR9, ARHGAP32, ECE1, TOM1L1, PI4K2A, PIKFYVE, VPS4B, VPS4A, ARL8A, ARL8B, INSR, ANKFY1, RAB21	3421	57	12782	1.57319	0.999999	0.131343	23.7122
GOTERM_CC_FAT	GO:0044420~extracellular matrix part	43	0.847792	0.0182468	FRAS1, ACHE, FGF9, COL3A1, COL2A1, TIMP3, SMOC2, GRIN2B, COL6A3, ACAN, COL12A1, AGRN, LOX, COL11A2, ENTPD1, COL11A1, COL10A1, FN1, COL18A1, COL4A4, COL4A3, TNXB, COL4A1, SCUBE3, COL13A1, FBN1, NTN4, CILP, GRIA3, NID1, SPARC, COL16A1, NTN1, COL5A1, ANXA2, LAMA4, COL19A1, COLQ, FREM1, VEGFA, COL1A2, ADAMTS1, LAMC1	3421	117	12782	1.37318	0.999999	0.135056	24.5527
GOTERM_CC_FAT	GO:0031224~intrinsic to membrane	1520	29.9685	0.0191996	KLRC2, SGMS2, SCN3B, VKORC1L1, PPP2R5C, SGMS1, TMEM140, CDH22, SHKBP1, LPHN2, LPHN3, AGTR2, TMEM144, CDH20, GRIN2B, RAE1, AQP11, GRIN2D, VMA21, RAB27B, KLRD1, RAB27A, CDH23, LPHN1, LRRC4, SCN2B, PDPN, LIFR, UBE2J1, GRIN2A, PIK3IP1, LPCAT2, TMEM130, MYH9, LPCAT4, THY1, TMEM131, NPC1, TMEM135, CD163L1, SSTR3, TMEM136, TMEM138, SSTR1, RYR3, F3, BACE1, ROR1, EIF2AK3, DCBLD2, KIAA1109, SCN1A, CACNB1, …	3421	5485	12782	1.03541	1	0.140335	25.6652
GOTERM_CC_FAT	GO:0046930~pore complex	36	0.709779	0.0195932	ASPN, XPO1, AGFG1, AHCTF1, BAK1, RAE1, NUP210, DDX19B, NUP50, TNKS, RANBP2, TPR, TNPO1, KPNB1, LBR, NUP153, RAN, TOMM40, IPO9, NXF1, IPO8, VDAC1, C8A, NUP62, IPO7, BAX, TOMM40L, IPO5, KPNA6, KPNA5, KPNA4, XPO7, KPNA3, KPNA2, EIF5A2, KPNA1	3421	95	12782	1.41587	1	0.141713	26.1203
GOTERM_CC_FAT	GO:0005856~cytoskeleton	403	7.94558	0.0197415	ALS2, STRN, MYLIP, GRIN2B, RAE1, INTS6, AIF1L, STAG2, CDH23, INA, H1F0, ROCK1, GRIN2A, BSN, SPIRE1, MYH9, PCLO, MARK1, MAPK1, RCC2, SPAG6, ARL8A, ARL8B, MYO18A, ERBB4, PEA15, PFN2, CDC42EP2, RPTN, TNKS, KIF3B, KIF3A, MAP2K1, GAS8, SEPT10, GAS7, KIF3C, ATM, TNNI1, SEPT11, FNBP1, LASP1, PKP2, MCPH1, MAP2, MAP7, MARCKS, MAP9, CDC42BPB, RANBP10, SPIN1, LZTS1, ENOX2, CCNE1, PBXIP1, DYNLL1, EVI5, MAP1L…	3421	1381	12782	1.09033	1	0.141419	26.291
GOTERM_CC_FAT	GO:0000785~chromatin	68	1.34069	0.0199199	KIF22, HMGN2, ARID4A, ATP1B4, ARID4B, CBX4, CBX2, REST, CBX7, CBX5, PCGF2, SIN3B, CSNK2A1, SIN3A, HIST1H2BJ, H2AFY, H2AFX, STAG2, STAG1, H1F0, RBBP4, RAN, MECP2, H2BFM, RB1, HMGA2, MBD2, HMGA1, UBE2B, MYCN, KLHDC3, SUZ12, TIMELESS, FOXC1, SUDS3, HIST1H2AC, POLA1, AHCTF1, VDR, CHD9, CDYL, CHD7, HIST1H4A, A1CF, CHD1, DNMT3B, BAZ2A, CHD5, MAF, PDS5B, PDS5A, IKZF1, CREB1, SUV39H1, PPP1R10, TNP1, SIRT…	3421	200	12782	1.27035	1	0.141331	26.496
GOTERM_CC_FAT	GO:0042598~vesicular fraction	81	1.597	0.0204898	ALS2, COPA, JPH3, SLC9A6, JPH2, PTGS2, HMGCR, SYT2, PTGS1, PDE3B, SYNCRIP, TP63, LNPEP, ATP2B2, DGCR2, CYP39A1, SRD5A2, FNDC3A, INSR, JPH1, FOSL1, PLD1, STS, CYP1A1, PIK3C2B, FA2H, WNK1, CYP26A1, CYP1A2, IRS1, SCAP, TNKS2, UGT2B17, DGAT1, PTRF, PI4K2A, TXNRD3, SORT1, CPD, UGT2B15, LRRK2, CAV3, CYP1B1, CYP4F22, TCL1A, CALR, LMAN1, MIP, IGF1R, ACSL1, TMED2, PVRL1, SH3GLB1, DMD, BCL2, STX16, CYP26B1…	3421	244	12782	1.24034	1	0.143815	27.1471
GOTERM_CC_FAT	GO:0048770~pigment granule	34	0.670347	0.0208224	GNA13, TYRP1, YWHAZ, PDIA3, MYO7A, NAP1L1, CNP, SYNGR1, CANX, CALU, TMEM33, TPP1, SND1, SLC2A1, RAC1, RPN1, DNAJC5, HSPA5, HSPA8, RAB27A, RAB2A, RAN, YWHAB, MMP14, YWHAE, ANXA2, LAMP1, MYRIP, HSP90B1, TFRC, RAB35, ANXA11, CTSB, PDCD6IP	3421	89	12782	1.42736	1	0.144709	27.5248
GOTERM_CC_FAT	GO:0042470~melanosome	34	0.670347	0.0208224	GNA13, TYRP1, YWHAZ, PDIA3, MYO7A, NAP1L1, CNP, SYNGR1, CANX, CALU, TMEM33, TPP1, SND1, SLC2A1, RAC1, RPN1, DNAJC5, HSPA5, HSPA8, RAB27A, RAB2A, RAN, YWHAB, MMP14, YWHAE, ANXA2, LAMP1, MYRIP, HSP90B1, TFRC, RAB35, ANXA11, CTSB, PDCD6IP	3421	89	12782	1.42736	1	0.144709	27.5248
GOTERM_CC_FAT	GO:0043296~apical junction complex	37	0.729495	0.022343	PARD3, CLDN18, SHROOM2, OCLN, MTDH, STRN, ARHGAP17, AMOTL1, CXADR, CLDN12, AMOTL2, CDH5, SORBS1, PVRL2, PARD3B, APC, B4GALT1, PARD6B, MAGI3, MAGI1, CNKSR3, MPP5, LIN7C, MPP7, UBN1, LIN7A, TJP1, PKP2, CGN, PKP4, DSC3, AMOT, DSC2, CLDN2, PARD6G, PERP, PDZD3, TJP2	3421	99	12782	1.39641	1	0.153187	29.2276
GOTERM_CC_FAT	GO:0000932~cytoplasmic mRNA processing body	12	0.236593	0.0244683	PATL1, DCP2, PNRC2, DCP1A, MEX3B, MEX3A, EDC3, CPEB1, LIN28A, TNRC6B, TNRC6A, DDX6	3421	23	12782	1.94939	1	0.165219	31.5452
GOTERM_CC_FAT	GO:0000151~ubiquitin ligase complex	34	0.670347	0.0246393	PPIL2, CBLL1, MYCBP2, PRPF19, CUL3, CUL5, WWP2, FBXW4, HECTD3, FBXO4, RNF168, TRAF7, USP33, RNF144B, UBE4A, VHL, UBE4B, UBR2, UBR1, SKP1, UBE2L3, RBBP6, BRCA1, RNF8, CUL4A, NEDD4, RNF2, CAND1, FBXL7, FBXL3, RNF40, FBXO10, ZER1, FBXO11	3421	90	12782	1.4115	1	0.16488	31.7285
GOTERM_CC_FAT	GO:0005938~cell cortex	51	1.00552	0.026964	SEPT3, MAEA, DLG4, ITCH, NOS2, COL10A1, MYO6, INPPL1, PRKCI, RAI14, MYH9, RIC8B, MARK2, EPB41L2, ARHGAP32, GRM7, CLIC5, TCHP, ADD3, SEPT8, SPTB, PARD3, SHROOM2, EXOC7, CALD1, TCL1A, NEDD9, ARF6, GIPC1, CAPZB, FGB, CLASP1, PAFAH1B1, CLASP2, PARD6B, MAP2K1, EPB41, NDFIP1, ARFIP2, SEPT10, SEPT11, ITPR2, PPP1R9B, FNBP1, PPP1R9A, TSC1, LASP1, NEDD4, SPTBN1, MARCKS, MYH10	3421	146	12782	1.30516	1	0.177661	34.176
GOTERM_CC_FAT	GO:0031519~PcG protein complex	7	0.138013	0.0274409	SUZ12, PCGF2, PCGF6, RNF2, YY1, EZH2, CBX2	3421	10	12782	2.61543	1	0.179056	34.6678
GOTERM_CC_FAT	GO:0030117~membrane coat	25	0.492902	0.0321506	COPA, AFTPH, SEC24A, SNAP91, AP1B1, AP4E1, AP1G1, COPZ1, AP1S3, AP2B1, PICALM, AP1S2, AP3M2, AP3M1, NECAP2, VMA21, NECAP1, SEC24C, EGFR, SYNRG, NCALD, ARCN1, GGA2, GGA3, EPN2	3421	63	12782	1.48267	1	0.205176	39.344
GOTERM_CC_FAT	GO:0048475~coated membrane	25	0.492902	0.0321506	COPA, AFTPH, SEC24A, SNAP91, AP1B1, AP4E1, AP1G1, COPZ1, AP1S3, AP2B1, PICALM, AP1S2, AP3M2, AP3M1, NECAP2, VMA21, NECAP1, SEC24C, EGFR, SYNRG, NCALD, ARCN1, GGA2, GGA3, EPN2	3421	63	12782	1.48267	1	0.205176	39.344
GOTERM_CC_FAT	GO:0016581~NuRD complex	8	0.157729	0.0347409	RBBP4, CSNK2A1, HDAC1, MTA2, GATAD2A, RBBP7, APPL1, APPL2	3421	13	12782	2.29928	1	0.218272	41.7806
GOTERM_CC_FAT	GO:0005875~microtubule associated complex	37	0.729495	0.035233	HAUS3, RABGAP1, DYNC2LI1, KLC2, PXN, DNAH5, STAU1, FNTB, PEA15, RANBP9, DYNLL1, KLC1, DYNLL2, ACTR1A, MAPT, DYNC2H1, PAFAH1B1, APPBP2, DCX, KIF3B, KIF17, MAP1A, MAP1B, DYNLT3, MID1, KIF3C, GABARAP, DCTN1, MID2, EML1, ATG4D, KIF1B, ATG4B, MAP2, MAP7, CLIP2, DNAL4	3421	102	12782	1.35534	1	0.219319	42.2331
GOTERM_CC_FAT	GO:0031965~nuclear membrane	28	0.55205	0.0353323	MTDH, LMNB2, PML, LEMD3, WTAP, EDNRA, EDNRB, TMEM109, RAE1, BCL2, TNKS, PAFAH1B1, LBR, MYO6, SCD, SMAD3, NAV3, SUN1, SMAD1, ITPR1, PSEN1, NUP62, HIPK2, PRICKLE2, TSGA10, AKAP6, MATR3, RETSAT	3421	73	12782	1.43311	1	0.218173	42.324
GOTERM_CC_FAT	GO:0005923~tight junction	28	0.55205	0.0353323	CLDN18, SHROOM2, PARD3, OCLN, MTDH, STRN, ARHGAP17, AMOTL1, CLDN12, CXADR, AMOTL2, CDH5, PARD3B, APC, PARD6B, MAGI3, MAGI1, CNKSR3, MPP5, LIN7C, MPP7, UBN1, LIN7A, TJP1, CGN, CLDN2, AMOT, PARD6G, TJP2	3421	73	12782	1.43311	1	0.218173	42.324
GOTERM_CC_FAT	GO:0070160~occluding junction	28	0.55205	0.0353323	CLDN18, SHROOM2, PARD3, OCLN, MTDH, STRN, ARHGAP17, AMOTL1, CLDN12, CXADR, AMOTL2, CDH5, PARD3B, APC, PARD6B, MAGI3, MAGI1, CNKSR3, MPP5, LIN7C, MPP7, UBN1, LIN7A, TJP1, CGN, CLDN2, AMOT, PARD6G, TJP2	3421	73	12782	1.43311	1	0.218173	42.324
GOTERM_CC_FAT	GO:0034704~calcium channel complex	13	0.256309	0.035825	CACNB1, PPM1A, CACNB2, CACNB3, CACNB4, CACNG2, FKBP1B, AKAP6, CACNA1E, PPP2R4, CACNA1C, CACNA1A, CACNA1B	3421	27	12782	1.79898	1	0.219208	42.773
GOTERM_CC_FAT	GO:0032589~neuron projection membrane	6	0.118297	0.0362401	SLC1A2, ADORA2A, ROBO1, SLC12A5, MAPK8IP3, ROBO2	3421	8	12782	2.80225	1	0.219803	43.1487
GOTERM_CC_FAT	GO:0043204~perikaryon	14	0.276025	0.0366611	CCK, MAP2K1, GRIK2, GRIK3, EFNA2, SLC12A5, MAP1B, ESR1, GRIA3, MAPK1, PI4K2A, CACNA1E, KLHL24, CACNA1A	3421	30	12782	1.74362	1	0.22042	43.5275
GOTERM_CC_FAT	GO:0031228~intrinsic to Golgi membrane	19	0.374606	0.0452946	ST6GAL1, ST6GAL2, SGMS2, CHST2, CHST4, ST8SIA3, SGMS1, CSGALNACT1, ST3GAL1, ST6GALNAC6, ST6GALNAC3, ST3GAL2, ST8SIA4, CHST12, ST3GAL6, PCSK7, ENTPD4, CUX1, LFNG	3421	46	12782	1.54327	1	0.263906	50.7936
GOTERM_CC_FAT	GO:0042175~nuclear envelope-endoplasmic reticulum network	90	1.77445	0.0465702	RTN4, XPO1, JPH3, SEC24A, SLC9A6, TUSC3, JPH2, VAPB, HMGCR, ORMDL1, LMAN2L, ALG6, RTN1, ALG9, SSR1, PIGK, ERO1LB, CYP39A1, SRPR, RAE1, COL4A3BP, CASP7, RPN1, VMA21, RPN2, ELOVL6, ASPH, SEC24C, JPH1, PIGA, PGAP3, PGAP2, SGPL1, STS, PIGZ, SPTLC2, SLC33A1, SPTLC3, PGAP1, CYP26A1, ERLIN2, ERLIN1, PIGS, CYP1A2, NAV3, CDS1, PNPLA6, SACM1L, MAGT1, ARHGAP32, PSEN1, ASPHD2, RYR3, RAB14, ASPHD1, PPM1L, KDS…	3421	284	12782	1.18405	1	0.268448	51.7898
GOTERM_CC_FAT	GO:0034702~ion channel complex	67	1.32098	0.0470638	KCNH1, KCNC4, GABRB3, GABRB2, GLRA3, ANO1, GLRA2, SHKBP1, KCNQ5, KCNQ4, KCNQ3, CHRNA4, ANO6, KCNQ1, CHRNA2, KCNMA1, SCN2B, KCTD21, CACNG2, CLIC4, CLIC5, AKAP6, TNFAIP1, KCNH4, SCN1A, KCNA1, PPM1A, KCNA4, CACNB1, CLCNKA, CLCNKB, KCNA3, CACNB2, TRIM13, CACNB3, CACNB4, FKBP1B, KCNA7, KCNJ1, KCNS3, SCN9A, SCNN1G, SCN5A, SNAP25, GABRP, HCN2, GABRA1, GABRA4, GABRA3, KCTD2, KCNK1, KCTD4, KCNK2, KCTD8, K…	3421	205	12782	1.22114	1	0.269004	52.1703
GOTERM_CC_FAT	GO:0030673~axolemma	5	0.0985804	0.0475952	SLC1A2, ADORA2A, ROBO1, MAPK8IP3, ROBO2	3421	6	12782	3.11361	1	0.26974	52.5767
GOTERM_CC_FAT	GO:0005792~microsome	76	1.49842	0.0520414	ALS2, COPA, JPH3, SLC9A6, JPH2, PTGS2, HMGCR, PTGS1, PDE3B, SYNCRIP, TP63, LNPEP, ATP2B2, DGCR2, CYP39A1, SRD5A2, INSR, JPH1, FOSL1, PLD1, STS, CYP1A1, PIK3C2B, FA2H, CYP26A1, CYP1A2, IRS1, SCAP, TNKS2, UGT2B17, DGAT1, PTRF, PI4K2A, TXNRD3, SORT1, CPD, UGT2B15, LRRK2, CYP1B1, CYP4F22, TCL1A, CALR, LMAN1, MIP, IGF1R, ACSL1, TMED2, PVRL1, SH3GLB1, BCL2, DMD, STX16, CYP26B1, PPP3CB, TNKS, ACSL4, ACS…	3421	237	12782	1.19815	1	0.289434	55.853
GOTERM_CC_FAT	GO:0016323~basolateral plasma membrane	66	1.30126	0.0536868	OPRM1, ATP1B1, ENAH, CADM1, SRCIN1, SLC16A10, TLN2, CASK, RHOU, VCL, ANK1, ANK2, ANK3, SLC23A2, SLC2A1, AIF1L, STK39, MSN, LRRC7, ADAM9, EGFR, PARVG, STX4, LIMK1, ARHGEF7, ARHGAP26, TNS3, TNS1, SH3KBP1, ADAM17, TGFB1I1, PARVA, CAV2, LIMS1, ENPP1, ERBB4, ERBB3, ERBB2, PTH1R, NEDD9, KEAP1, HCFC2, MLF2, PXN, P2RY6, SORBS1, DMD, NUMB, AFAP1, B4GALT1, DIXDC1, SLC12A2, LPP, TGFBR1, MET, ITGA2, LIN7A, A…	3421	203	12782	1.21477	1	0.295264	57.0109
GOTERM_CC_FAT	GO:0001739~sex chromatin	8	0.157729	0.0537669	SUZ12, PCGF2, SIN3B, SMARCC1, RNF2, H2AFY2, H2AFY, H2AFX	3421	14	12782	2.13505	1	0.293649	57.0665
GOTERM_CC_FAT	GO:0005643~nuclear pore	29	0.571767	0.0552876	XPO1, AGFG1, AHCTF1, RAE1, DDX19B, NUP210, NUP50, TNKS, RANBP2, TPR, TNPO1, KPNB1, LBR, NUP153, RAN, IPO9, IPO8, NXF1, NUP62, IPO7, IPO5, KPNA6, KPNA5, KPNA4, KPNA3, XPO7, KPNA2, EIF5A2, KPNA1	3421	79	12782	1.37157	1	0.298755	58.1101
GOTERM_CC_FAT	GO:0005789~endoplasmic reticulum membrane	85	1.67587	0.055956	RTN4, JPH3, SEC24A, SLC9A6, TUSC3, JPH2, VAPB, HMGCR, ORMDL1, LMAN2L, ALG6, RTN1, ALG9, SSR1, PIGK, ERO1LB, CYP39A1, SRPR, COL4A3BP, CASP7, RPN1, VMA21, RPN2, ELOVL6, ASPH, SEC24C, JPH1, PIGA, PGAP3, PGAP2, SGPL1, STS, PIGZ, SPTLC2, SLC33A1, SPTLC3, PGAP1, CYP26A1, ERLIN2, ERLIN1, PIGS, CYP1A2, CDS1, PNPLA6, SACM1L, MAGT1, ARHGAP32, ASPHD2, RYR3, ASPHD1, PPM1L, KDSR, EIF2AK3, ARL6IP1, TMX1, OSTC,…	3421	269	12782	1.18063	1	0.299852	58.5612
GOTERM_CC_FAT	GO:0031300~intrinsic to organelle membrane	49	0.966088	0.0585202	RTN4, SGMS2, LEMD3, MPV17, SGMS1, ALG9, RTN1, ST3GAL1, ST6GALNAC6, PIGK, ST6GALNAC3, ST3GAL2, CHST12, ST3GAL6, ASPH, ELOVL6, LBR, PGAP3, SGPL1, PIGZ, PGAP1, CHST2, CHST4, PIGS, SACM1L, PSEN1, ASPHD2, ASPHD1, CUX1, EXTL3, DERL1, ABCD1, ST8SIA3, EDEM1, ECE1, ABCD3, PEX13, HSPA5, ENTPD4, PCSK7, LFNG, ST6GAL1, ST6GAL2, TOMM40, MUL1, SUN1, CSGALNACT1, ST8SIA4, RHOT2	3421	146	12782	1.25398	1	0.309515	60.2502
GOTERM_CC_FAT	GO:0030120~vesicle coat	16	0.315457	0.059764	EGFR, COPA, AFTPH, SYNRG, SEC24A, AP4E1, NCALD, COPZ1, AP1S3, AP1S2, ARCN1, VMA21, NECAP2, NECAP1, SEC24C, EPN2	3421	38	12782	1.57319	1	0.31307	61.046
GOTERM_CC_FAT	GO:0000164~protein phosphatase type 1 complex	4	0.0788644	0.0612149	PPP1R9B, SHOC2, PPP1R15B, PPP1CB	3421	4	12782	3.73633	1	0.317471	61.9556
GOTERM_CC_FAT	GO:0030131~clathrin adaptor complex	13	0.256309	0.0623306	EGFR, AFTPH, SYNRG, AP1B1, AP1G1, AP1S3, AP2B1, AP1S2, AP3M2, AP3M1, ARCN1, GGA2, GGA3	3421	29	12782	1.67491	1	0.320329	62.6414
GOTERM_CC_FAT	GO:0016592~Srb-mediator complex	13	0.256309	0.0623306	RBM4, CDK8, MED14, MED13, MED21, MED13L, PPARGC1B, MED12L, MED15, MED26, MED8, THRAP3, MED1	3421	29	12782	1.67491	1	0.320329	62.6414
GOTERM_CC_FAT	GO:0015630~microtubule cytoskeleton	164	3.23344	0.0626719	ALS2, MAEA, PRC1, DYNC2LI1, HOOK3, HOOK1, FNTB, DYNC2H1, PPP4C, DISC1, MTUS2, CDH23, ROCK1, NEIL2, PDE4D, MYH9, DCTN1, MARK1, TACC2, TNKS2, CEP350, RCC2, SPAG6, NAV1, LYST, CLIP1, CLIP2, ARL8A, ARL8B, PDCD6IP, KIF26A, TNFAIP3, LITAF, NEK2, NEDD9, KEAP1, CEP164, ARPC4, PXN, PEA15, TUBB, BLOC1S2, SKA3, CLASP1, TNKS, NDRG2, STRBP, CLASP2, TRAF5, CNKSR2, CKAP2, KIF3B, KIF3A, MAP2K1, NIN, CKAP5, RPGRI…	3421	549	12782	1.11614	1	0.319799	62.849
GOTERM_CC_FAT	GO:0016600~flotillin complex	6	0.118297	0.0638451	TUBB, PRR3, NRM, FLOT2, CBL, C6ORF136	3421	9	12782	2.49089	1	0.32284	63.554
GOTERM_CC_FAT	GO:0043228~non-membrane-bounded organelle	726	14.3139	0.0696451	ALS2, TGOLN2, PPP2R5A, SURF6, RPL15, STRN, REST, MYLIP, WTAP, GRIN2B, RAE1, HIST1H2BJ, INTS6, AIF1L, DHX33, RPL10, TIGD5, LRRC7, STAG2, CDH23, STAG1, H1F0, INA, KRR1, MCRS1, RCOR3, ROCK1, ZNF506, GRIN2A, MECP2, BSN, SPIRE1, HNF4G, ISG20L2, MYH9, PCLO, NCAPD3, MARK1, MAPK1, SPAG6, RCC2, PRKRIP1, ARL8A, ARL8B, MYO18A, ERBB4, MYEF2, AHCTF1, MYBL1, PEA15, CDC42EP2, PFN2, RPTN, ISY1, TNKS, DNMT3B, KIF…	3421	2596	12782	1.04491	1	0.345161	66.8597
GOTERM_CC_FAT	GO:0043232~intracellular non-membrane-bounded organelle	726	14.3139	0.0696451	ALS2, TGOLN2, PPP2R5A, SURF6, RPL15, STRN, REST, MYLIP, WTAP, GRIN2B, RAE1, HIST1H2BJ, INTS6, AIF1L, DHX33, RPL10, TIGD5, LRRC7, STAG2, CDH23, STAG1, H1F0, INA, KRR1, MCRS1, RCOR3, ROCK1, ZNF506, GRIN2A, MECP2, BSN, SPIRE1, HNF4G, ISG20L2, MYH9, PCLO, NCAPD3, MARK1, MAPK1, SPAG6, RCC2, PRKRIP1, ARL8A, ARL8B, MYO18A, ERBB4, MYEF2, AHCTF1, MYBL1, PEA15, CDC42EP2, PFN2, RPTN, ISY1, TNKS, DNMT3B, KIF…	3421	2596	12782	1.04491	1	0.345161	66.8597
GOTERM_CC_FAT	GO:0015629~actin cytoskeleton	84	1.65615	0.0729158	CTTNBP2NL, MTSS1, MAEA, MYH15, SRCIN1, TLN2, MYO7A, WASF1, WASF2, RHOQ, CASK, CD2AP, RHOU, KLHL2, VCL, PAK2, DYNLL2, ACTR1A, AIF1L, STX1A, TWF1, SH3PXD2A, MYO6, ACTA2, INPPL1, MYH9, SLC9A3R1, DAPK1, EPB41L2, ARHGAP32, MYRIP, CLIC4, CGN, CLIC5, TRIM32, ADAM17, OPHN1, WASL, MYO18A, DBN1, ADD2, SPTB, ADD1, KALRN, MYO5A, ABLIM1, ALDOA, SHROOM2, CALD1, ARPC4, ARPC5, TPM1, CAPZB, TPM4, ESPN, MYL9, TPM3…	3421	269	12782	1.16674	1	0.356418	68.598
GOTERM_CC_FAT	GO:0032587~ruffle membrane	7	0.138013	0.0730582	MYO6, PLEK, ITGA5, PDE4A, SYNJ2, ADAM17, TPM1	3421	12	12782	2.17953	1	0.354886	68.6717
GOTERM_CC_FAT	GO:0005583~fibrillar collagen	7	0.138013	0.0730582	TNXB, COL3A1, COL1A2, COL2A1, COL11A2, COL11A1, COL5A1	3421	12	12782	2.17953	1	0.354886	68.6717
GOTERM_CC_FAT	GO:0000803~sex chromosome	8	0.157729	0.0781622	SUZ12, PCGF2, SIN3B, SMARCC1, RNF2, H2AFY2, H2AFY, H2AFX	3421	15	12782	1.99271	1	0.372977	71.2094
GOTERM_CC_FAT	GO:0030119~AP-type membrane coat adaptor complex	13	0.256309	0.0794435	EGFR, AFTPH, SYNRG, AP1B1, AP1G1, AP1S3, AP2B1, AP1S2, AP3M2, AP3M1, ARCN1, GGA2, GGA3	3421	30	12782	1.61908	1	0.3758	71.8156
GOTERM_CC_FAT	GO:0005881~cytoplasmic microtubule	9	0.177445	0.0807403	SYNJ2, CLIP1, PAFAH1B1, CLASP1, CLIP2, CLASP2, RANBP10, APC, MTUS2	3421	18	12782	1.86817	1	0.378635	72.4169
GOTERM_CC_FAT	GO:0005844~polysome	9	0.177445	0.0807403	PSMA1, EIF2S1, FMR1, MSI1, MSI2, DAZL, CALR, NUFIP2, FXR1	3421	18	12782	1.86817	1	0.378635	72.4169
GOTERM_CC_FAT	GO:0016021~integral to membrane	1453	28.6475	0.0851763	KLRC2, SGMS2, SCN3B, VKORC1L1, PPP2R5C, SGMS1, TMEM140, SHKBP1, LPHN2, CDH22, LPHN3, AGTR2, TMEM144, CDH20, GRIN2B, RAE1, AQP11, GRIN2D, VMA21, KLRD1, CDH23, LPHN1, LRRC4, SCN2B, PDPN, LIFR, UBE2J1, GRIN2A, PIK3IP1, LPCAT2, TMEM130, MYH9, LPCAT4, THY1, TMEM131, NPC1, TMEM135, CD163L1, SSTR3, TMEM136, TMEM138, SSTR1, RYR3, F3, BACE1, ROR1, EIF2AK3, DCBLD2, KIAA1109, SCN1A, CACNB1, CACNB2, AHCTF1, …	3421	5297	12782	1.0249	1	0.393201	74.3845
GOTERM_CC_FAT	GO:0030173~integral to Golgi membrane	17	0.335174	0.0869597	ST6GAL1, ST6GAL2, SGMS2, ST8SIA3, SGMS1, ST3GAL1, CSGALNACT1, ST6GALNAC6, ST6GALNAC3, ST3GAL2, ST8SIA4, CHST12, ST3GAL6, PCSK7, ENTPD4, CUX1, LFNG	3421	43	12782	1.47716	1	0.397617	75.138
GOTERM_CC_FAT	GO:0032838~cell projection cytoplasm	5	0.0985804	0.0878541	MAPK1, ZFP91, MAP2K1, GRIK2, GRIK3	3421	7	12782	2.66881	1	0.398717	75.5079
GOTERM_CC_FAT	GO:0016363~nuclear matrix	21	0.414038	0.0884932	RNASEL, MAEA, YY1, ENC1, TP53, POLA1, PML, AHCTF1, ATXN1, ATXN3, ZNF350, NUMA1, GMCL1, FIGN, ATXN7, CFL2, SRRM1, RUVBL2, TGFB1I1, MYB, MATR3	3421	56	12782	1.40113	1	0.398878	75.7692
GOTERM_CC_FAT	GO:0031301~integral to organelle membrane	41	0.80836	0.0904986	RTN4, DERL1, SGMS2, ABCD1, MPV17, LEMD3, ST8SIA3, SGMS1, RTN1, EDEM1, ST3GAL1, PIGK, ST6GALNAC6, ST6GALNAC3, ST3GAL2, CHST12, ST3GAL6, ABCD3, PEX13, HSPA5, ELOVL6, ENTPD4, PCSK7, ASPH, LFNG, LBR, SGPL1, ST6GAL1, ST6GAL2, TOMM40, MUL1, PIGS, SUN1, SACM1L, CSGALNACT1, PSEN1, ST8SIA4, ASPHD2, ASPHD1, RHOT2, CUX1	3421	123	12782	1.24544	1	0.403939	76.5721
GOTERM_CC_FAT	GO:0008076~voltage-gated potassium channel complex	30	0.591483	0.0918992	KCNH1, KCNC4, KCNA1, KCNA4, TRIM13, KCNA3, KCNA7, KCNJ1, SHKBP1, KCNS3, KCNQ5, KCNQ4, KCNQ3, KCNQ1, SNAP25, KCNMA1, HCN2, KCTD21, KCTD2, KCNK1, KCNK2, KCTD4, KCTD8, KCTD10, KCTD9, KCNN3, KCTD15, KCTD16, TNFAIP1, KCNH4	3421	86	12782	1.30337	1	0.406766	77.118
GOTERM_CC_FAT	GO:0034705~potassium channel complex	30	0.591483	0.0918992	KCNH1, KCNC4, KCNA1, KCNA4, TRIM13, KCNA3, KCNA7, KCNJ1, SHKBP1, KCNS3, KCNQ5, KCNQ4, KCNQ3, KCNQ1, SNAP25, KCNMA1, HCN2, KCTD21, KCTD2, KCNK1, KCNK2, KCTD4, KCTD8, KCTD10, KCTD9, KCNN3, KCTD15, KCTD16, TNFAIP1, KCNH4	3421	86	12782	1.30337	1	0.406766	77.118
GOTERM_CC_FAT	GO:0044432~endoplasmic reticulum part	105	2.07019	0.0960957	SLC9A6, TUSC3, PTGS2, HMGCR, VAPB, LMAN2L, SSR1, ERO1LB, PTGIS, COL4A3BP, VMA21, RPN1, RPN2, ELOVL6, ASPH, SGPL1, SPTLC2, SPTLC3, SLC33A1, CYP26A1, CYP1A2, PNPLA6, RYR3, ASPHD2, ASPHD1, KDSR, UGGT1, EIF2AK3, ARL6IP1, PACS2, TMX1, EXTL3, DERL1, CYP1B1, SRL, LMAN1, CALR, CALU, KDELC2, SEC61A2, ACER3, ACER2, FOXRED2, SEPN1, FURIN, PSMB8, TXNDC12, HYOU1, ATP2A2, GOSR2, SPCS2, RTN4, JPH3, SEC24A, JPH2…	3421	347	12782	1.13059	1	0.419277	78.6834
