# Supplementary material for: MicroRNA Profiling of Neurons Generated Using Induced Pluripotent Stem Cells Derived from Patients with Schizophrenia and Schizoaffective Disorder, and 22q11.2 Del
Source: PLoS One. 2015 Jul 14;10(7):e0132387. doi: 10.1371/journal.pone.0132387 (PMC4501820; doi:10.1371/journal.pone.0132387)
Supplement: S6 Table — (XLSX) [file pone.0132387.s008.xlsx]

## Sheet: down.miRNAs.targets.ids.GO-CC
Category	Term	Count	%	PValue	Genes	List Total	Pop Hits	Pop Total	Fold Enrichment	Bonferroni	Benjamini	FDR
GOTERM_CC_FAT	GO:0044459~plasma membrane part	356	16.8401	9.98028e-13	DLC1, ADORA3, SYT4, SYT5, SYT2, EFNA3, STRN, RAB1B, RANGAP1, RCE1, SYT7, AQP6, AMOTL1, ZNRF1, AQP2, SYP, S1PR3, DIRAS1, ATP2B4, KCNK5, GRID1, PLD2, ARC, PLD1, NCF2, SCN2B, EFNB3, MPDZ, EFNB1, PTPRH, BSN, PTPRS, PTPRU, PTPRN, THY1, RND2, DOC2A, PTRF, RAB14, PDGFRA, PDGFRB, RAB13, HS3ST3B1, ADD1, EMCN, PRLHR, CRIPT, HLA-DRB3, FCER2, ITGA11, ITGA10, CACNB3, BCL2L1, EPHB3, RIMS2, EPHB4, RIMS4, PXN, S…	1479	2203	12782	1.39658	5.96792e-10	5.96792e-10	1.47327e-09
GOTERM_CC_FAT	GO:0005886~plasma membrane	519	24.5506	7.08197e-07	DLC1, SCN3B, C6ORF25, PTGS1, STRN, RCE1, RANGAP1, SGMS1, AMOTL1, SYP, DIRAS1, KCNK5, VNN1, LPHN1, CDH23, ARC, NCF2, SCN2B, MPDZ, PTPRH, F8, PTPRS, BSN, PTPRU, PTPRN, THY1, MARK2, DOC2A, PTRF, GRB14, EMCN, GNAI2, HLA-DRB3, ARF6, CACNB3, BCL2L1, SCRIB, KCNJ1, DAGLA, PROCR, PVRL1, SLC29A4, PEMT, HLA-DRB4, HLA-DRB5, SLC28A3, GIT1, MAOB, PCDH10, TGFBR2, CD300E, JTB, UPK3B, CD300A, KCNJ8, CD209, AVPR1B…	1479	3777	12782	1.18755	0.000423412	0.000211729	0.00104547
GOTERM_CC_FAT	GO:0045202~synapse	73	3.45317	1.10646e-06	ALS2, SEPT3, ENAH, SYT4, SYT5, SYT2, GRIK3, C16ORF70, NCS1, STRN, SYT7, ZNRF1, SYP, PRKACA, LGI3, SV2A, INSR, DLG2, GRID1, CDH23, SCAMP5, ARC, LYN, MPDZ, EFNB1, RIMBP2, BSN, MYLK2, CBLN3, CBLN1, DOC2A, GRM2, CHRM1, OTOF, SH3KBP1, GLRA4, VAMP2, FAIM2, RAB3B, CRIPT, TH, GIPC1, CABP4, RIMS2, SCRIB, RIMS4, PVRL1, SYN1, PTK2B, LRFN1, AGRN, SLC30A3, PRIMA1, CAMK2A, APBA1, SYNPO, GABRE, SYT11, MAP1B, GR…	1479	355	12782	1.77715	0.000661442	0.000220529	0.00163339
GOTERM_CC_FAT	GO:0042995~cell projection	121	5.72375	3.53754e-06	ALS2, GNA13, MTSS1, ENAH, ADCY2, SNCB, SYT4, SYT5, SLC22A12, CROCC, GRIK3, C16ORF70, STRN, PDE4A, NEGR1, CDH23, PLD2, KCND3, PLD1, ARC, STMN2, MPDZ, BAIAP2, MYLK2, SCYL3, BASP1, PCM1, THY1, ATXN1L, SLC38A1, NRSN1, KALRN, FGD2, CAV2, FGD1, BBS4, CRIPT, ARF6, GIPC1, CAPZB, PXN, PVRL1, MYO15A, PEMT, SCARB1, HCN4, GNAT1, SPTBN4, GRIN1, GAS8, GAS7, SREBF2, SEMA6A, P2RX7, NEDD1, P2RX6, ULK1, P2RX3, TMO…	1479	697	12782	1.50032	0.00211321	0.000528723	0.00522216
GOTERM_CC_FAT	GO:0043005~neuron projection	69	3.26395	4.5177e-06	ALS2, ADCY2, SYT4, SNCB, SYT5, GRIK3, C16ORF70, UCHL1, NCS1, STRN, SDC3, KCNQ4, CNTNAP1, NEGR1, ARC, KCND3, CAMK1G, STMN2, MPDZ, SLC7A10, MYLK2, PRKCG, BASP1, DDN, THY1, AMIGO1, GRM2, CHRM1, CNTN2, ATXN1L, NRSN1, SLC38A1, KALRN, CRIPT, EXOC8, TH, GIPC1, CABP4, STAU1, PVRL1, INPP5K, KLC1, PTK2B, HCN4, SYNPO, SPTBN4, MAP1B, SLC12A5, GRIN1, NFASC, NPY1R, RUFY3, ITPR2, SREBF2, SEMA6A, P2RX7, LRP1, P2…	1479	342	12782	1.74363	0.00269795	0.000540173	0.00666905
GOTERM_CC_FAT	GO:0045121~membrane raft	36	1.70293	1.11572e-05	DLC1, CAV2, TNF, GNAI2, LDLR, SLC6A4, BMPR2, SRC, GJA3, EFHD2, TNFRSF1A, TNFRSF1B, RGMB, KRAS, PRR3, PTK2B, SLC2A1, MS4A2, CD4, SCARB1, INSR, PAG1, SLC8A1, LYN, FLOT2, EFNB1, TGFBR2, FADD, FURIN, THY1, P2RX7, PTRF, P2RX1, NPHS1, CD79A, CACNA1C	1479	143	12782	2.17569	0.00664984	0.00111139	0.0164696
GOTERM_CC_FAT	GO:0031226~intrinsic to plasma membrane	184	8.70388	6.27365e-05	KCNC1, KCNC4, ADORA3, KCNC3, GRIK3, EFNA3, SLC6A4, TNFSF13, RCE1, TNFSF12, TSPAN9, AQP6, SLC7A6, S1PR3, PTGIR, ATP2B4, KCNK5, MS4A2, INSR, KCND3, NCF2, SCN2B, EFNB3, PTPRH, EFNB1, PTPRS, STIM1, PTPRU, PTPRN, THY1, PDGFRA, PDGFRB, VAMP2, EDA, TNFAIP1, HS3ST3B1, SPTB, CAV2, FGFR1, PRLHR, KCNA2, HLA-DRB3, ADCYAP1R1, FCER2, PTK7, ITGA11, BMPR2, ITGA10, ITGB2, EPHA10, KCNA6, ITGB3, EPHB3, EPHB4, PCDHA…	1479	1215	12782	1.3088	0.0368226	0.00534532	0.0925748
GOTERM_CC_FAT	GO:0005887~integral to plasma membrane	180	8.51466	7.38016e-05	KCNC1, KCNC4, ADORA3, KCNC3, GRIK3, EFNA3, SLC6A4, TNFSF13, RCE1, TNFSF12, TSPAN9, AQP6, SLC7A6, S1PR3, PTGIR, ATP2B4, KCNK5, MS4A2, INSR, KCND3, NCF2, SCN2B, EFNB3, PTPRH, EFNB1, PTPRS, STIM1, PTPRU, PTPRN, THY1, PDGFRA, PDGFRB, VAMP2, EDA, TNFAIP1, HS3ST3B1, CAV2, FGFR1, PRLHR, KCNA2, HLA-DRB3, ADCYAP1R1, FCER2, PTK7, ITGA11, BMPR2, ITGA10, ITGB2, EPHA10, KCNA6, ITGB3, EPHB3, EPHB4, PCDHAC2, KC…	1479	1188	12782	1.30944	0.0431752	0.00550168	0.108894
GOTERM_CC_FAT	GO:0005624~membrane fraction	129	6.10218	0.000106183	ALS2, SEPT3, SNCB, SYT2, PTGS1, C16ORF70, SLC6A4, CNP, TSPAN9, AQP2, TAPBP, SYP, PRKAR2A, PDE4A, SLC2A1, PRKACA, LGI3, INSR, PCDHGA12, PLD1, STMN2, MPDZ, BSN, VPS41, PTPRN, PNPLA7, DOC2A, PTRF, ARRB1, RAB14, ABAT, SLC38A1, VAMP2, EDA, GRB14, CAV2, SNX9, ARHGDIG, FGFR1, GNAI2, CYP2B6, CYP51A1, GIPC1, ARF6, OAS2, PEX5L, PCDHAC2, PCDHAC1, SLCO2A1, KRAS, PVRL1, STX16, PEMT, PCDHA10, ZMPSTE24, SCARB1,…	1479	809	12782	1.37807	0.0615268	0.00703083	0.156638
GOTERM_CC_FAT	GO:0030054~cell junction	89	4.21003	0.000117399	DLC1, SEPT3, ENAH, CLDN9, SRCIN1, SYT4, SYT5, SYT2, GRIK3, STRN, SYT7, ZNRF1, AMOTL1, TENC1, RHOU, GJA3, SYP, SLC2A1, ESAM, SV2A, DLG2, GRID1, SCAMP5, ARC, LIMK1, MPDZ, RIMBP2, BSN, PTPRU, FMN1, CBLN3, CBLN1, DOC2A, TNS1, XIRP1, SGSM3, CHRM1, OTOF, EPB41L5, SH3KBP1, FAIM3, GLRA4, RAB13, VAMP2, FAIM2, PARVA, CAV2, CLDN18, LIMS2, CLDN19, CRIPT, CLDN11, CLDN12, RIMS2, SCRIB, PXN, RIMS4, CDH5, CLDN15…	1479	518	12782	1.48488	0.0678007	0.00699628	0.17317
GOTERM_CC_FAT	GO:0030136~clathrin-coated vesicle	31	1.46641	0.000195144	RAB3B, LDLR, SYT4, AP1G1, SYT5, SYT2, C16ORF70, TH, GIPC1, SYT7, SYP, SYN1, LGI3, SV2A, SLC30A3, APBA1, EGFR, PIK3C2A, SYT11, GRIN1, MYLK2, NPY1R, FURIN, SLC17A7, DOC2A, LRP1, IGF2R, RAB35, RAB14, SORT1, VAMP2	1479	132	12782	2.02964	0.110155	0.0105537	0.287695
GOTERM_CC_FAT	GO:0005626~insoluble fraction	131	6.19678	0.000230409	ALS2, SEPT3, SNCB, SYT2, PTGS1, C16ORF70, SLC6A4, CNP, TSPAN9, AQP2, TAPBP, SYP, PRKAR2A, PDE4A, SLC2A1, PRKACA, LGI3, INSR, PCDHGA12, PLD1, STMN2, MPDZ, BSN, VPS41, PTPRN, PNPLA7, DOC2A, PTRF, ARRB1, RAB14, ABAT, SLC38A1, VAMP2, EDA, GRB14, CAV2, SNX9, ARHGDIG, FGFR1, GNAI2, CYP2B6, CYP51A1, GIPC1, ARF6, OAS2, PEX5L, PCDHAC2, PCDHAC1, SLCO2A1, KRAS, PVRL1, STX16, PEMT, PCDHA10, ZMPSTE24, SCARB1,…	1479	839	12782	1.3494	0.128727	0.0114177	0.339602
GOTERM_CC_FAT	GO:0044456~synapse part	48	2.27058	0.000340032	ALS2, RAB3B, SYT4, SYT5, CRIPT, GRIK3, SYT2, TH, C16ORF70, NCS1, STRN, GIPC1, SYT7, SCRIB, SYP, SYN1, PTK2B, LGI3, SV2A, SLC30A3, CAMK2A, DLG2, APBA1, GRID1, SYNPO, GABRE, ARC, LYN, MPDZ, SYT11, MAP1B, GRIN1, MYLK2, NLGN2, NPY1R, SHANK2, SLC17A7, DOC2A, GRM2, P2RX6, P2RX1, GRIA1, CHRM1, GLRA4, CHRNB2, CACNA1C, CHRNA10, FAIM2	1479	246	12782	1.68631	0.184027	0.0155224	0.500799
GOTERM_CC_FAT	GO:0031410~cytoplasmic vesicle	103	4.87228	0.000454781	GNA13, MTSS1, SYT4, AP1G1, SYT5, SYT2, C16ORF70, CNP, AQP6, SYT7, ZNRF1, AQP2, SYP, PACSIN1, CHIC1, SLC2A1, LGI3, RAB21, SCAMP5, EGFR, ARC, ATG9A, NCF2, F8, MYLK2, VPS41, OPTN, DOC2A, VEGFA, RAB14, NRSN1, VAMP2, RAB13, RAB7A, ARHGDIG, CAV2, COPZ1, GIPC1, ITGB3, CAMKV, SLC30A2, SLC30A3, HAP1, RILP, SYT11, GRIN1, CASC5, FURIN, SREBF2, ULK1, SYTL2, YIPF1, PLA2G4D, SEC24A, LDLR, RAB5B, CANX, PDPK1, M…	1479	642	12782	1.38654	0.238162	0.0192425	0.669273
GOTERM_CC_FAT	GO:0030135~coated vesicle	34	1.60833	0.000566213	RAB3B, SEC24A, LDLR, SYT4, AP1G1, SYT5, SYT2, C16ORF70, COPZ1, TH, GIPC1, SYT7, SYP, PACSIN1, SYN1, LGI3, SV2A, SLC30A3, APBA1, EGFR, PIK3C2A, SYT11, GRIN1, MYLK2, NPY1R, FURIN, SLC17A7, DOC2A, LRP1, IGF2R, RAB35, RAB14, SORT1, VAMP2	1479	159	12782	1.84804	0.287298	0.0223264	0.832623
GOTERM_CC_FAT	GO:0000267~cell fraction	160	7.56859	0.000669137	ALS2, SEPT3, SNCB, SYT2, C16ORF70, PTGS1, SLC6A4, IL13, RANGAP1, CNP, TSPAN9, AQP2, TAPBP, SYP, PRKAR2A, PDE4A, SLC2A1, LGI3, PRKACA, CTDSP2, INSR, PCDHGA12, YARS, PLD1, MPDZ, STMN2, EFNB1, BSN, VPS41, PTPRN, PNPLA7, PITPNM2, DOC2A, PTRF, ARRB1, RAB14, ABAT, SLC38A1, VAMP2, EDA, GRB14, ME1, CAV2, SNX9, ARHGDIG, FGFR1, GNAI2, CYP2B6, CYP51A1, GIPC1, ARF6, OAS2, PEX5L, PCDHAC2, PCDHAC1, SLCO2A1, TH…	1479	1083	12782	1.2768	0.329866	0.024707	0.983278
GOTERM_CC_FAT	GO:0019898~extrinsic to membrane	82	3.8789	0.000683562	GNA13, SEPT3, DNAJC25-GNG10, PNKD, PTGS1, NCS1, STRN, VPS53, SYT7, ZNRF1, STXBP5L, PLEKHB2, PDPK1, HPSE, SRPR, PDE4A, MAPKAP1, MSN, AKT3, PLD2, OSBP2, CAMK1G, BAIAP2, FLOT2, STXBP1, MFGE8, FLNC, DDN, SLC9A3R1, FARP2, MARK2, RAB11FIP4, PITPNM2, DOC2A, PITPNM3, EPB41L1, ARRB1, GNB1, DNAJC25, EPB41L5, SH3KBP1, TOM1, PLA2G6, MAP3K13, ANKFY1, GRB14, CAV2, PHLPP2, APC2, CYP2B6, EPB41L4A, BCL2L2, ARF6, …	1479	494	12782	1.43456	0.335626	0.0237666	1.00438
GOTERM_CC_FAT	GO:0009898~internal side of plasma membrane	57	2.69631	0.000702125	CYB5R3, DNAJC25-GNG10, RAB9B, RAB5B, AP1G1, RAB1B, EIF5A, RANGAP1, RHOU, TENC1, CDC42, VEPH1, DIRAS1, RASL10B, RHOA, RALB, RRAS, MSN, RHOF, RHOG, PLD1, STMN2, DDN, ARL3, FMN1, RND2, EIF5AL1, DNAJC25, RAB14, RAB13, SPTB, PARVA, ADD1, CAV2, RAB3B, LIMS2, APC2, TH, COPZ1, BCL2L1, GNG12, ALDH3A2, KRAS, GPSM1, RAB11B, PALM2, TGM3, AP3D1, EHD1, EHD2, WDFY3, RAB2B, MAOB, ADI1, TJP1, RAB35, SVIL, GNG10, …	1479	316	12782	1.5589	0.342965	0.0230642	1.03152
GOTERM_CC_FAT	GO:0008021~synaptic vesicle	20	0.946074	0.000824813	RAB3B, SYT4, SYT5, SYT11, SYT2, C16ORF70, GRIN1, TH, MYLK2, GIPC1, NPY1R, SYT7, SLC17A7, SYP, DOC2A, SYN1, LGI3, SLC30A3, SV2A, APBA1	1479	76	12782	2.2743	0.389479	0.0256363	1.21074
GOTERM_CC_FAT	GO:0031982~vesicle	105	4.96689	0.000916403	GNA13, MTSS1, SYT4, SYT5, AP1G1, SYT2, C16ORF70, CNP, AQP6, SYT7, ZNRF1, AQP2, SYP, PACSIN1, CHIC1, SLC2A1, LGI3, RAB21, SCAMP5, EGFR, PLD1, ARC, ATG9A, NCF2, F8, MYLK2, VPS41, OPTN, DOC2A, VEGFA, RAB14, NRSN1, VAMP2, RAB13, RAB7A, ARHGDIG, CAV2, COPZ1, GIPC1, ITGB3, CAMKV, SLC30A2, SLC30A3, HAP1, RILP, SYT11, GRIN1, CASC5, FURIN, SREBF2, ULK1, SYTL2, YIPF1, PLA2G4D, SEC24A, LDLR, RAB5B, CANX, PD…	1479	670	12782	1.35439	0.422046	0.0270407	1.34434
GOTERM_CC_FAT	GO:0044463~cell projection part	44	2.08136	0.00134943	ALS2, GNA13, BBS4, SNCB, CROCC, KNCN, SLC22A12, CRIPT, GRIK3, TH, STRN, CABP4, GIPC1, DNAH8, DNALI1, KLC1, PDE4A, PEMT, CNTNAP1, SCARB1, SLC22A5, HCN4, CDH23, SYNPO, GNAT1, PLD2, ARC, PLEK, SPTBN4, GRIN1, SLC12A5, MYLK2, GAS8, BBS1, NEDD1, P2RX7, P2RX6, GSK3B, CHRM1, RAB35, CYBRD1, MAPK8IP3, CACNA1C, HTR2A	1479	234	12782	1.62505	0.554031	0.0377227	1.97371
GOTERM_CC_FAT	GO:0019717~synaptosome	21	0.993377	0.00137505	ALS2, SEPT3, SNCB, MPDZ, GRIN1, BSN, PRKCG, SDC3, SLC17A7, SYP, P2RX7, DOC2A, PVRL1, HRH3, P2RX1, ENO2, SH3KBP1, CYFIP2, ABAT, LGI3, VAMP2	1479	85	12782	2.13516	0.56082	0.0367113	2.01082
GOTERM_CC_FAT	GO:0030139~endocytic vesicle	16	0.756859	0.00235838	EGFR, RILP, RAB7A, MTSS1, RAB5B, LDLR, SYT2, CACNG4, GIPC1, CACNG3, GRIA1, RAB35, CAMK2D, CAMK2B, EHD1, CAMK2A	1479	59	12782	2.34368	0.75634	0.059544	3.42563
GOTERM_CC_FAT	GO:0016023~cytoplasmic membrane-bounded vesicle	85	4.02081	0.00434962	GNA13, MTSS1, SEC24A, LDLR, SYT4, RAB5B, SYT5, AP1G1, SYT2, C16ORF70, CNP, SYT7, CANX, SYP, PDPK1, PACSIN1, CHIC1, MAPKAP1, SLC2A1, LGI3, RAB6B, SERPINA1, SV2A, RAB21, ALS2CL, EGFR, ARC, NCF2, PIK3C2A, SLA2, F8, STXBP1, PI4KA, CACNG4, MYLK2, CACNG3, VPS41, OPTN, DOC2A, BGN, IGF2R, VEGFA, RAB14, SORT1, NRSN1, CTSB, VAMP2, CAV2, ARHGDIG, RAB7A, RAB3B, TH, COPZ1, GIPC1, ITGB3, NPTX1, SYN1, CRISPLD2,…	1479	550	12782	1.33563	0.926226	0.102924	6.23244
GOTERM_CC_FAT	GO:0005901~caveola	14	0.662252	0.00524663	DLC1, CAV2, SLC8A1, LDLR, FLOT2, TGFBR2, BMPR2, SRC, PTRF, PRR3, SLC2A1, SCARB1, CACNA1C, INSR	1479	52	12782	2.32678	0.956965	0.118235	7.47185
GOTERM_CC_FAT	GO:0005794~Golgi apparatus	126	5.96026	0.00561583	SLC9A8, B3GALT6, AP1G1, B3GALT5, C6ORF25, PITPNB, C16ORF70, PTGS1, RAB1B, VPS53, SGMS1, SYT7, SLC35A4, HOOK3, TAPBP, WNT4, PACSIN1, PRKACA, PDGFD, SAR1A, MTUS1, RAB21, SCAMP5, NMNAT2, PLD1, VPS41, SCYL3, OPTN, ERGIC1, GYLTL1B, ARRB1, RAB14, RAB13, CLIP3, PTGFRN, EXT1, MYO18A, HS3ST3B1, GRB14, FGD2, CAV2, RAB7A, FGD1, GAL3ST3, MGAT5B, COPZ1, ARF6, ST8SIA2, LMAN2, B3GNT7, STX16, ZMPSTE24, CLASP1, B…	1479	872	12782	1.24878	0.965532	0.12149	7.97752
GOTERM_CC_FAT	GO:0014069~postsynaptic density	17	0.804163	0.00623427	ALS2, ARC, LYN, MPDZ, GRIN1, MAP1B, NCS1, STRN, MYLK2, SHANK2, P2RX6, GRIA1, PTK2B, CHRM1, CACNA1C, DLG2, SYNPO	1479	71	12782	2.06929	0.97624	0.129345	8.81881
GOTERM_CC_FAT	GO:0009986~cell surface	56	2.64901	0.00949297	ACVRL1, CORIN, PDLIM2, MMP25, MS4A2, RARA, ICAM1, MPP2, FLOT2, MMP17, MFGE8, IL6R, MMP15, THY1, LRPAP1, CD86, BGN, VEGFA, CNTN2, SORT1, CTSB, SPTB, AOC3, CAV2, EMCN, TNF, FCER2, BMPR2, ITGB3, ALPP, EPHB4, IL12RB2, ITGAX, CD4, SCARB1, AGRN, SCNN1G, PCSK6, CD6, HSPA9, IL2RB, IL2RA, FLT3, TGFBR2, CD276, ITGA4, FURIN, BTLA, NOTCH2, ELFN2, P2RX7, LRP1, SULF2, CHRNB2, CD79A, SCARA5	1479	348	12782	1.39072	0.996667	0.184302	13.1345
GOTERM_CC_FAT	GO:0031988~membrane-bounded vesicle	85	4.02081	0.0100091	GNA13, MTSS1, SEC24A, LDLR, SYT4, RAB5B, SYT5, AP1G1, SYT2, C16ORF70, CNP, SYT7, CANX, SYP, PDPK1, PACSIN1, CHIC1, MAPKAP1, SLC2A1, LGI3, RAB6B, SERPINA1, SV2A, RAB21, ALS2CL, EGFR, ARC, NCF2, PIK3C2A, SLA2, F8, STXBP1, PI4KA, CACNG4, MYLK2, CACNG3, VPS41, OPTN, DOC2A, BGN, IGF2R, VEGFA, RAB14, SORT1, NRSN1, CTSB, VAMP2, CAV2, ARHGDIG, RAB7A, RAB3B, TH, COPZ1, GIPC1, ITGB3, NPTX1, SYN1, CRISPLD2,…	1479	568	12782	1.29331	0.99756	0.187334	13.8004
GOTERM_CC_FAT	GO:0030666~endocytic vesicle membrane	10	0.473037	0.0105451	EGFR, RILP, LDLR, GRIA1, SYT2, CAMK2D, CACNG4, CAMK2B, CACNG3, CAMK2A	1479	33	12782	2.61889	0.998235	0.190482	14.4868
GOTERM_CC_FAT	GO:0030425~dendrite	30	1.41911	0.0117937	ALS2, ADCY2, CRIPT, GRIK3, C16ORF70, NCS1, STRN, GIPC1, NEGR1, SYNPO, ARC, MPDZ, GRIN1, MAP1B, MYLK2, SLC7A10, PRKCG, DDN, SREBF2, THY1, P2RX6, LRP1, GSK3B, DRP2, CHRM1, MAPK8IP3, MTOR, ATXN1L, CACNA1C, HTR2A	1479	163	12782	1.59061	0.99917	0.204557	16.066
GOTERM_CC_FAT	GO:0030424~axon	29	1.37181	0.0150262	ALS2, SNCB, GRIK3, UCHL1, TH, NCS1, CABP4, SDC3, PVRL1, PTK2B, KLC1, CNTNAP1, HCN4, STMN2, SPTBN4, MAP1B, NFASC, MYLK2, NPY1R, ITPR2, AMIGO1, SEMA6A, P2RX7, GRM2, P2RX3, CHRM1, CNTN2, MAPK8IP3, SLC38A1	1479	159	12782	1.57627	0.999883	0.24643	20.0291
GOTERM_CC_FAT	GO:0034703~cation channel complex	25	1.18259	0.0160857	KCNC1, KCNC4, KCNC3, KCNA2, KCNA6, CACNB3, KCNIP2, KCNMB1, KCNJ1, KCNQ4, SCNN1G, KCND3, SCN2B, CACNG7, CACNG3, KCTD2, KCTD7, KCNJ8, KCNN3, SCN4B, CACNA1E, CACNA1C, KCNH4, TNFAIP1, SCN4A	1479	132	12782	1.6368	0.999939	0.254621	21.2897
GOTERM_CC_FAT	GO:0031981~nuclear lumen	194	9.17692	0.0165856	PNMA2, SART3, C1QC, TBPL2, TAF5L, BRPF3, DDX11, SAP30L, SUPT5H, LUC7L3, NUDT16, RARG, NCF2, RREB1, BARHL1, PPARGC1B, PTRF, HUWE1, MAPK3, MYO18A, MRE11A, NOC3L, IGF2BP1, CHEK1, MYBL1, HNRNPA3, WDR55, ISY1, MAML3, DNMT3B, DMBX1, DNMT3A, NXF1, USF1, RNF2, ZFHX3, TCF12, ZNF385A, NCOR2, RERE, ENY2, ELF4, GNL3L, NFKB1, CCNE1, ASH2L, CREG1, MKX, BRD4, MYC, RBBP4, BRF1, POLR1A, SF1, ZNF687, MBD1, ARHGEF1…	1479	1450	12782	1.15628	0.999955	0.254841	21.878
GOTERM_CC_FAT	GO:0043204~perikaryon	9	0.425733	0.0178362	TOP1, GRIK3, TH, SLC12A5, MAP1B, ENO2, CACNA1E, DDN, SYNPO	1479	30	12782	2.5927	0.999979	0.264713	23.3318
GOTERM_CC_FAT	GO:0005768~endosome	50	2.36518	0.0184721	ALS2, RAB5B, LDLR, SYT5, CHMP7, VPS53, ZNRF1, AQP2, STARD3, MS4A2, INSR, RAB21, SCAMP5, EGFR, ARC, PLD1, SLA2, VPS41, RND2, RAB11FIP4, IGF2R, ZFYVE28, RAB14, CD300LG, CTSE, TOM1, SORT1, NGFR, VOPP1, ANKFY1, GRB14, RAB7A, TNF, ARF6, CD4, SLC30A3, EHD1, EHD2, SNX20, RILP, SNX27, ABCG4, CD1D, MARCH3, LRP1, ATP6V1E1, AVPR1B, CD79A, GGA1, GGA3	1479	315	12782	1.3718	0.999986	0.266341	24.0613
GOTERM_CC_FAT	GO:0044431~Golgi apparatus part	47	2.22327	0.0199426	CAV2, GALNT2, SEC24A, B3GALT6, AP1G1, COPZ1, C16ORF70, SYT7, ST8SIA2, SGMS1, TAPBP, HOOK3, SLC35A4, ST6GALNAC6, ST6GALNAC3, PACSIN1, PDGFD, PCSK6, PCSK5, QSOX1, RAB21, SCAMP5, RAB2B, PLD1, ST6GAL2, PI4KA, VPS41, CHST5, TRIM23, FURIN, GABARAP, DNMBP, CHST1, GJB2, MAN2A2, COG5, COG6, LARGE, SULF2, ARRB1, IGF2R, RAB14, MAPK8IP3, CLIP3, EXT1, GGA1, GGA3	1479	294	12782	1.3816	0.999994	0.277887	25.7237
GOTERM_CC_FAT	GO:0043235~receptor complex	22	1.04068	0.024313	LYN, CSF1, GRIN1, TGFBR2, ITGA11, ITGA10, ITGB2, ITGA3, IL6R, ITGB3, ITGA4, ITGAX, SRPR, GRIA1, RIPK1, CHRNB2, CD4, IL5RA, CD79A, BMPR1B, INSR, CHRNA10	1479	116	12782	1.63906	1	0.321138	30.4661
GOTERM_CC_FAT	GO:0019897~extrinsic to plasma membrane	12	0.567644	0.0252813	GNA13, CAV2, DNAJC25-GNG10, APC2, MFGE8, GNG12, PVRL1, GNB1, ARRB1, GNG10, DNAJC25, RGS6, TGM3, SYTL2	1479	50	12782	2.07416	1	0.324722	31.4779
GOTERM_CC_FAT	GO:0031252~cell leading edge	25	1.18259	0.0264699	FGD2, ALS2, SLC39A14, FGD1, MTSS1, ENAH, ABI3, ARF6, CAPZB, PXN, SCRIB, AKT1, PDE4A, ARHGAP1, PLD1, PLEK, SWAP70, BAIAP2, SLC12A5, CDK6, SCYL3, SLC9A3R1, GAS7, MAPK8IP3, PARVA	1479	138	12782	1.56564	1	0.330388	32.7011
GOTERM_CC_FAT	GO:0030659~cytoplasmic vesicle membrane	25	1.18259	0.0286118	CAV2, SEC24A, LDLR, SYT2, C16ORF70, COPZ1, TH, ITGB3, SYP, SYN1, CAMK2D, CAMK2B, SV2A, CAMK2A, RAB21, PHLDA1, EGFR, RILP, CACNG4, CACNG3, SLC17A7, GRIA1, ULK1, PECAM1, VAMP2	1479	139	12782	1.55438	1	0.345184	34.8542
GOTERM_CC_FAT	GO:0044451~nucleoplasm part	80	3.7843	0.0288916	ENY2, E2F1, E2F2, E2F4, ELF4, E2F6, ARNT2, HR, SART3, CBX5, MEN1, TBPL2, PCGF2, TAF5L, ASH2L, BRPF3, CREG1, MYC, LUC7L3, RBBP4, BRF1, RARG, RREB1, RBL1, NPAS4, MBD1, PPARGC1B, CCNL2, RFWD2, RPAIN, SIX1, MED9, MED1, ING5, GLIS2, SETD1B, NOC3L, PML, HCFC1, NFYC, CDC73, PRDM16, DDX46, POU2F1, GEMIN8, POU3F2, MAML3, CHD4, CHD3, DMBX1, NACC1, NACC2, MAFB, CREB1, SPTBN4, TEAD1, POLR3A, NXF1, WWTR1, MED…	1479	555	12782	1.24574	1	0.341256	35.1306
GOTERM_CC_FAT	GO:0043025~cell soma	29	1.37181	0.0293974	ALS2, KNCN, SYT5, GRIK3, UCHL1, TH, STRN, EPHB2, STAU1, TOP1, ENO2, NEGR1, SYNPO, KCND3, SLC12A5, MAP1B, SPTBN4, MYLK2, DDN, P2RX7, P2RX6, LRP1, ULK1, GSK3B, CACNA1E, MTOR, NRSN1, CACNA1C, KALRN	1479	168	12782	1.49183	1	0.339633	35.6277
GOTERM_CC_FAT	GO:0031253~cell projection membrane	14	0.662252	0.0331365	GNA13, BBS4, PLD2, PLEK, SLC22A12, SLC12A5, BBS1, PDE4A, RAB35, CYBRD1, PEMT, MAPK8IP3, SCARB1, SLC22A5	1479	65	12782	1.86142	1	0.367444	39.1931
GOTERM_CC_FAT	GO:0009897~external side of plasma membrane	29	1.37181	0.0336921	EMCN, TNF, FCER2, ITGB3, MMP25, IL12RB2, ITGAX, MS4A2, CD4, SCNN1G, CD6, ICAM1, IL2RB, IL2RA, TGFBR2, CD276, MMP17, MFGE8, MMP15, ITGA4, THY1, BTLA, P2RX7, CD86, LRP1, SORT1, CHRNB2, CD79A, CTSB	1479	170	12782	1.47428	1	0.365836	39.7069
GOTERM_CC_FAT	GO:0005923~tight junction	15	0.709555	0.0383375	CLDN18, CLDN9, CLDN19, MPDZ, CNKSR3, STRN, CLDN11, AMOTL1, CLDN12, CDH5, CLDN15, TJP1, ESAM, RAB13, SYNPO	1479	73	12782	1.77582	1	0.398418	43.847
GOTERM_CC_FAT	GO:0070160~occluding junction	15	0.709555	0.0383375	CLDN18, CLDN9, CLDN19, MPDZ, CNKSR3, STRN, CLDN11, AMOTL1, CLDN12, CDH5, CLDN15, TJP1, ESAM, RAB13, SYNPO	1479	73	12782	1.77582	1	0.398418	43.847
GOTERM_CC_FAT	GO:0032421~stereocilium bundle	6	0.283822	0.0386942	KNCN, CLIC5, MYO15A, USH1C, KPTN, CDH23	1479	17	12782	3.05023	1	0.394741	44.1537
GOTERM_CC_FAT	GO:0005730~nucleolus	97	4.58846	0.0394435	FGF18, PNMA2, RBM15B, C1QC, CBX5, TOP1, DDX11, SMARCD1, SAP30L, PABPN1, NUDT16, ZNF593, NCF2, BARHL1, ARID1A, ARID1B, RCL1, PA2G4, HUWE1, SIX1, MAPK3, MYO18A, ME1, SYVN1, MRE11A, SETD1B, NOC3L, IGF2BP1, MYBL1, SOX9, SRF, HNRNPA3, HNRNPK, WDR55, ISY1, DNMT3B, NOVA1, TSR1, HEATR1, SNW1, FOXP4, DDX56, PSMC5, ATF3, PHF2, SMARCC2, ABL1, ZNF385A, NCOR2, DDX52, NBN, FOSL2, UCHL1, GNL3L, RTF1, MKX, BRD4,…	1479	698	12782	1.20101	1	0.39429	44.7929
GOTERM_CC_FAT	GO:0012506~vesicle membrane	26	1.2299	0.0406735	CAV2, SEC24A, LDLR, SYT2, C16ORF70, COPZ1, TH, GIPC1, ITGB3, SYP, SYN1, CAMK2D, CAMK2B, SV2A, CAMK2A, RAB21, PHLDA1, EGFR, RILP, CACNG4, CACNG3, SLC17A7, GRIA1, ULK1, PECAM1, VAMP2	1479	151	12782	1.48808	1	0.397555	45.8274
GOTERM_CC_FAT	GO:0008305~integrin complex	8	0.37843	0.0433235	ITGAX, LYN, ITGA11, ITGA10, ITGB2, ITGA3, ITGB3, ITGA4	1479	29	12782	2.38409	1	0.411223	47.995
GOTERM_CC_FAT	GO:0070013~intracellular organelle lumen	228	10.7852	0.0525308	PNMA2, OGDH, SART3, C1QC, TBPL2, TAF5L, BRPF3, DDX11, ERAP2, PDHA1, SAP30L, SUPT5H, LUC7L3, MRPL34, MRPL35, NUDT16, RARG, NCF2, RREB1, BARHL1, PPARGC1B, PTRF, HUWE1, MAPK3, ABAT, MYO18A, MRE11A, NOC3L, IGF2BP1, CHEK1, MYBL1, HNRNPA3, WDR55, ISY1, ALDH4A1, MAML3, DNMT3B, DMBX1, DNMT3A, NXF1, VDAC2, USF1, RNF2, ZFHX3, TCF12, ZNF385A, NCOR2, RERE, ENY2, ELF4, GNL3L, NFKB1, CCNE1, FXN, ASH2L, P4HA1, …	1479	1779	12782	1.10762	1	0.468854	54.9139
GOTERM_CC_FAT	GO:0031974~membrane-enclosed lumen	236	11.1637	0.0595883	PNMA2, OGDH, SART3, C1QC, TBPL2, TAF5L, BRPF3, DDX11, ERAP2, PDHA1, SAP30L, SUPT5H, LUC7L3, MRPL34, MRPL35, NUDT16, RARG, NCF2, RREB1, BARHL1, F8, PPARGC1B, NME4, PTRF, HUWE1, MAPK3, VEGFA, ABAT, MYO18A, MRE11A, NOC3L, IGF2BP1, CHEK1, MYBL1, HNRNPA3, WDR55, ISY1, ALDH4A1, MAML3, DNMT3B, DMBX1, DNMT3A, NXF1, VDAC2, USF1, RNF2, ZNF385A, ZFHX3, TCF12, RERE, NCOR2, ENY2, ELF4, GNL3L, NFKB1, CCNE1, FX…	1479	1856	12782	1.09892	1	0.506648	59.6255
GOTERM_CC_FAT	GO:0005654~nucleoplasm	118	5.58184	0.0597053	RNMT, RBM15B, ARNT2, SART3, CBX5, TOP1, TBPL2, TAF5L, BRPF3, SMARCD1, SUPT5H, LUC7L3, PABPN1, NUDT16, RARG, DFFA, RREB1, RBL1, PPARGC1B, RPAIN, KDM2A, PTRF, SIX1, MAPK3, LRPPRC, FZR1, SETD1B, MRE11A, NOC3L, CHEK1, DDX46, HNRNPK, MAML3, DMBX1, MAFB, SPTBN4, TEAD1, NXF1, MED13L, USF1, PPIH, RNF2, GTF2F1, SMARCC2, HDAC9, TCF12, ZFHX3, RERE, NCOR2, HDAC7, ENY2, E2F1, E2F2, NBN, E2F4, ELF4, E2F6, HR, …	1479	882	12782	1.15623	1	0.500728	59.6996
GOTERM_CC_FAT	GO:0043195~terminal button	7	0.331126	0.0609597	P2RX7, SNCB, GRIK3, TH, MYLK2, CABP4, HCN4	1479	25	12782	2.41985	1	0.501686	60.486
GOTERM_CC_FAT	GO:0016585~chromatin remodeling complex	14	0.662252	0.0616667	RBBP4, HR, SUV39H1, ARID1A, ARID1B, CBX5, SMARCD1, SMARCC2, HDAC9, BAZ2A, RERE, CHD4, HDAC7, CHD3	1479	71	12782	1.70412	1	0.499451	60.9229
GOTERM_CC_FAT	GO:0043197~dendritic spine	9	0.425733	0.0654271	ALS2, ARC, P2RX6, CRIPT, GRIN1, MYLK2, STRN, GIPC1, SYNPO	1479	38	12782	2.04687	1	0.514498	63.1721
GOTERM_CC_FAT	GO:0043233~organelle lumen	231	10.9272	0.0655289	PNMA2, OGDH, SART3, C1QC, TBPL2, TAF5L, BRPF3, DDX11, ERAP2, PDHA1, SAP30L, SUPT5H, LUC7L3, MRPL34, MRPL35, NUDT16, RARG, NCF2, RREB1, BARHL1, F8, PPARGC1B, PTRF, HUWE1, VEGFA, MAPK3, ABAT, MYO18A, MRE11A, NOC3L, IGF2BP1, CHEK1, MYBL1, HNRNPA3, WDR55, ISY1, ALDH4A1, MAML3, DNMT3B, DMBX1, DNMT3A, NXF1, VDAC2, USF1, RNF2, ZNF385A, ZFHX3, TCF12, RERE, NCOR2, ENY2, ELF4, GNL3L, NFKB1, CCNE1, FXN, ASH…	1479	1820	12782	1.09691	1	0.508866	63.2313
GOTERM_CC_FAT	GO:0008076~voltage-gated potassium channel complex	16	0.756859	0.0673837	KCNC1, KCNC4, KCND3, KCNC3, KCNA2, KCNA6, KCTD2, KCNIP2, KCNMB1, KCTD7, KCNJ1, KCNQ4, KCNJ8, KCNN3, TNFAIP1, KCNH4	1479	86	12782	1.60787	1	0.51289	64.294
GOTERM_CC_FAT	GO:0034705~potassium channel complex	16	0.756859	0.0673837	KCNC1, KCNC4, KCND3, KCNC3, KCNA2, KCNA6, KCTD2, KCNIP2, KCNMB1, KCTD7, KCNJ1, KCNQ4, KCNJ8, KCNN3, TNFAIP1, KCNH4	1479	86	12782	1.60787	1	0.51289	64.294
GOTERM_CC_FAT	GO:0031225~anchored to membrane	34	1.60833	0.0703009	GNA13, STK16, ALPI, RAB5B, OPCML, LYPD5, EFNA3, KCNIP2, ALPP, NRN1, RHOU, MMP25, RGMB, PPP1R16B, LY6D, LY6E, MAP1LC3A, CD177, VNN1, FRS3, RAB6B, TREH, NEGR1, DLG2, RAB21, DNAJA2, SPRN, MMP17, BASP1, RAB33B, THY1, LYNX1, CNTN2, MARCKS	1479	220	12782	1.33563	1	0.522326	65.9078
GOTERM_CC_FAT	GO:0034702~ion channel complex	32	1.51372	0.0711052	KCNC1, KCNC4, KCNC3, KCNA2, CACNB3, KCNA6, KCNIP2, KCNMB1, KCNJ1, TTYH3, KCNQ4, BEST1, SCNN1G, GABRE, KCND3, SCN2B, CACNG7, CACNG3, KCTD2, KCTD7, KCNJ8, CLIC5, KCNN3, SCN4B, CACNA1E, CHRNB2, GLRA4, CACNA1C, CHRNA10, SCN4A, KCNH4, TNFAIP1	1479	205	12782	1.34905	1	0.520561	66.3406
GOTERM_CC_FAT	GO:0016604~nuclear body	27	1.2772	0.07416	ELF4, SETD1B, GLIS2, NOC3L, PML, HR, SART3, CBX5, PCGF2, DDX46, GEMIN8, MAML3, MYC, LUC7L3, NACC1, NACC2, RREB1, SPTBN4, NXF1, MBD1, CCNL2, RFWD2, SON, PPIH, RPAIN, RNF2, NCOR2	1479	168	12782	1.38895	1	0.530168	67.9382
GOTERM_CC_FAT	GO:0032420~stereocilium	5	0.236518	0.0859232	CLIC5, MYO15A, USH1C, KPTN, CDH23	1479	15	12782	2.88078	1	0.579591	73.4535
GOTERM_CC_FAT	GO:0030426~growth cone	11	0.520341	0.0881455	EXOC8, STMN2, PTK2B, GSK3B, MAP1B, TMOD2, KPTN, NRSN1, BASP1, RUFY3, THY1	1479	54	12782	1.76047	1	0.583504	74.3905
GOTERM_CC_FAT	GO:0033267~axon part	11	0.520341	0.0881455	P2RX7, SNCB, GRIK3, CHRM1, TH, SPTBN4, MYLK2, MAPK8IP3, CNTNAP1, CABP4, HCN4	1479	54	12782	1.76047	1	0.583504	74.3905
GOTERM_CC_FAT	GO:0030427~site of polarized growth	11	0.520341	0.0971444	EXOC8, STMN2, PTK2B, GSK3B, MAP1B, TMOD2, KPTN, NRSN1, BASP1, RUFY3, THY1	1479	55	12782	1.72847	1	0.615135	77.8785
GOTERM_CC_FAT	GO:0000790~nuclear chromatin	11	0.520341	0.0971444	DNMT3A, PCGF2, RBBP4, A1CF, RNF2, TIPIN, PPP1R10, RCC1, BAZ2A, DNMT3B, CBX5	1479	55	12782	1.72847	1	0.615135	77.8785
GOTERM_CC_FAT	GO:0005952~cAMP-dependent protein kinase complex	4	0.189215	0.0995282	PRKAR2A, PRKAR1B, PRKACA, PRKACB	1479	10	12782	3.45693	1	0.618825	78.7252
