# Supplementary material for: MicroRNA Profiling of Neurons Generated Using Induced Pluripotent Stem Cells Derived from Patients with Schizophrenia and Schizoaffective Disorder, and 22q11.2 Del
Source: PLoS One. 2015 Jul 14;10(7):e0132387. doi: 10.1371/journal.pone.0132387 (PMC4501820; doi:10.1371/journal.pone.0132387)
Supplement: S7 Table — (XLSX) [file pone.0132387.s009.xlsx]

## Sheet: prev.down.miRNAs.lost.after.rmC
Table S7
COSremoved_down_regulated_miRNAs_lost	previous log2_SZ/Ctrl	new_log2_SZ/Ctrl	previous p-val	new p-val		replicatesremoved_down_regulated_miRNAs_lost	previous log2_SZ/Ctrl	new_log2_SZ/Ctrl	previous p-val	new p-val
hsa-miR-1249	-0.856	-0.815	0.003	0.026		hsa-miR-1249	-0.856283	-0.943503	0.003	0.02
hsa-miR-185-3p	-1.056	-1.087	0.001	0.011		hsa-miR-4804-5p	-1.20419	-1.84053	0.006	0.042
hsa-miR-4804-5p	-1.204	-1.679	0.006	0.025		hsa-miR-486-3p	-1.24219	-1.22179	0.002	0.011
hsa-miR-491-5p	-0.853	-0.976	0.005	0.011		hsa-miR-6840-5p	-1.41361	-2.58748	0.003	0.017
hsa-miR-6840-5p	-1.414	-2.35	0.003	0.015		hsa-miR-767-3p	-1.08167	-0.664445	0.006	0.201
COSremoved_up_regulated_miRNAs_lost	previous log2_SZ/Ctrl	new_log2_SZ/Ctrl	previous p-val	new p-val		replicatesremoved_up_regulated_miRNAs_lost	previous log2_SZ/Ctrl	new_log2_SZ/Ctrl	previous p-val	new p-val
hsa-miR-126-3p	1.134	1.293	0.004	0.016		hsa-miR-3195	1.17746	2.17408	0.006	0.015
hsa-miR-126-5p	0.938	0.931	0.006	0.021		hsa-miR-320d	0.936173	1.33388	0.007	0.012
hsa-miR-146a-5p	1.104	1.401	0.004	0.01		hsa-miR-320e	1.04672	1.42167	0.004	0.013
hsa-miR-146b-3p	1.282	1.255	0.001	0.012		hsa-miR-4497	1.14654	1.47477	0.007	0.034
hsa-miR-146b-5p	1.075	1.072	0.009	0.055		hsa-miR-4682	1.32416	2.13563	0.006	0.043
hsa-miR-181b-5p	0.652	0.722	0.004	0.016		hsa-miR-6842-5p	1.24653	4.08926	0.009	0.039
hsa-miR-26a-5p	0.81	0.989	0.006	0.012		hsa-miR-7113-5p	0.807797	0.967786	0.008	0.021
hsa-miR-27a-3p	0.842	0.885	0.008	0.026		hsa-miR-7704	1.11689	0.709476	0.004	0.118
hsa-miR-296-3p	0.644	0.636	0.001	0.016
hsa-miR-3195	1.177	1.678	0.006	0.018
hsa-miR-320b	0.625	0.603	0.003	0.021
hsa-miR-320c	0.859	0.657	0.004	0.058
hsa-miR-320d	0.936	0.767	0.007	0.079
hsa-miR-320e	1.047	1.208	0.004	0.02
hsa-miR-3609	1.267	1.629	0.003	0.01
hsa-miR-4497	1.147	1.261	0.007	0.029
hsa-miR-548q	0.984	0.923	0.007	0.054
hsa-miR-6757-5p	1.298	3.622	0.005	0.014
hsa-miR-6842-5p	1.247	3.208	0.009	0.025
hsa-miR-6852-5p	0.878	0.995	0.009	0.026
hsa-miR-7113-5p	0.808	0.957	0.008	0.024
